# Supplementary material for: Dendrobium Multi-Omics Reveal Lipid Remodeling in Response to Freezing
Source: Metabolites. 2022 Dec 3;12(12):1216. doi: 10.3390/metabo12121216 (PMC9784835; doi:10.3390/metabo12121216)
Supplement: Supplementary file 1 [file metabolites-12-01216-s001.zip]

Archive with 3 entries (2 files):
- metabolites-2074083-supplementary/
- metabolites-2074083-supplementary/suppl_Figure.pptx
- metabolites-2074083-supplementary/suppl_Table.xlsx
