# Supplementary material for: Dendrobium Multi-Omics Reveal Lipid Remodeling in Response to Freezing
Source: Metabolites. 2022 Dec 3;12(12):1216. doi: 10.3390/metabo12121216 (PMC9784835; doi:10.3390/metabo12121216)
Supplement: Supplementary file 1 [file metabolites-12-01216-s001.zip › metabolites-2074083-supplementary/suppl_Table.xlsx]

## Sheet: Table S1
Tabel S1. Lipidomics classification during freezing.
name	LipidIon	LipidGroup	Class	Category	FattyAcid	FA1	FA2	FA3	FA4	IonFormula	RT-(min)	CalMz	QCRSD	L-FT-3	L-FT-2	L-FT-1	L-FR-3	L-FR-2	L-FR-1	L-CK-3	L-CK-2	L-CK-1	unit
POS40	Cer(d15:2_18:2+2O)+H	Cer(d33:4+2O)+H	Cer	Sphingolipid	(d15:2_18:2+2O)	(d15:2)	(18:2+2O)			C33 H60 O5 N1	1.91978	550.447	0.0228638	0.0176343	0.0160821	0.0166778	0.102658	0.115372	0.10256	0.0080562	0.00850938	0.00851518	ug/g
NEG171	Cer(d26:1)+HCOO	Cer(d26:1)+HCOO	Cer	Sphingolipid	(d26:1)	(d26:1)				C27 H52 O5 N1	2.35706	470.385	0.0374827	0.0176968	0.0179836	0.0125436	0.540125	0.521745	0.506303	0.00251999	0.00916158	0.00210097	ug/g
POS42	Cer(d15:2_18:2+O)+H	Cer(d33:4+O)+H	Cer	Sphingolipid	(d15:2_18:2+O)	(d15:2)	(18:2+O)			C33 H60 O4 N1	2.37789	534.452	0.0172235	0.335372	0.293853	0.349154	0.524159	0.579901	0.543433	0.223723	0.226257	0.231784	ug/g
POS262	Cer(t34:3+2O)+Na	Cer(t34:3+2O)+Na	Cer	Sphingolipid	(t34:3+2O)	(t34:3+2O)				C34 H63 O6 N1 Na1	2.39585	604.455	0.112307	0.00211816	0.00397129	0.0011455	0.000460214	0.000157465	0.000645252	0.000267165	0.000159686	0.000480505	ug/g
POS41	Cer(d15:2_18:2+2O)+H	Cer(d33:4+2O)+H	Cer	Sphingolipid	(d15:2_18:2+2O)	(d15:2)	(18:2+2O)			C33 H60 O5 N1	2.4205	550.447	0.00958763	0.0031951	0.00489849	0.0052654	0.0144736	0.0104615	0.0124596	0.000393109	0.00118878	0.00107744	ug/g
POS220	Cer(m18:1_18:2)+NH4	Cer(m36:3)+NH4	Cer	Sphingolipid	(m18:1_18:2)	(m18:1)	(18:2)			C36 H71 O2 N2	2.73929	563.551	0.00597183	7.35451	6.79955	7.57581	5.02263	5.44824	5.53818	5.39212	4.83914	4.64887	ug/g
POS221	Cer(m19:1_18:2)+Na	Cer(m37:3)+Na	Cer	Sphingolipid	(m19:1_18:2)	(m19:1)	(18:2)			C37 H69 O2 N1 Na1	2.918	582.522	0.0671347	0.0362701	0.0259169	0.0390788	0.0314257	0.0277878	0.0276908	0.0133931	0.021947	0.0214795	ug/g
POS263	Cer(t16:1_18:2+2O)+Na	Cer(t34:3+2O)+Na	Cer	Sphingolipid	(t16:1_18:2+2O)	(t16:1)	(18:2+2O)			C34 H63 O6 N1 Na1	3.62	604.455	0.0774396	0.0025302	0.00205894	0.00312441	0.000517992	0.000570526	0.00161993	0.00168712	0.00495168	0.00084944	ug/g
POS99	Cer(d15:1_21:3)+NH4	Cer(d36:4)+NH4	Cer	Sphingolipid	(d15:1_21:3)	(d15:1)	(21:3)			C36 H69 O3 N2	3.932	577.53	0.778547	0.00504551	0.00660488	0.00855176	0.00436636	0.00402528	0.00215539	0.0119791	0.0139982	0.00793282	ug/g
POS229	Cer(m20:1_20:2)+NH4	Cer(m40:3)+NH4	Cer	Sphingolipid	(m20:1_20:2)	(m20:1)	(20:2)			C40 H79 O2 N2	4.20581	619.614	0.0352119	0.294837	0.316579	0.365695	0.291528	0.302749	0.28016	0.220176	0.217646	0.215731	ug/g
POS57	Cer(d34:3)+H	Cer(d34:3)+H	Cer	Sphingolipid	(d34:3)	(d34:3)				C34 H64 O3 N1	5.62924	534.488	0.0653935	0.00960506	0.00913881	0.0103019	0.0043646	0.0038962	0.00487249	0.0018873	0.001503	0.00169389	ug/g
POS245	Cer(m22:1_22:2)+NH4	Cer(m44:3)+NH4	Cer	Sphingolipid	(m22:1_22:2)	(m22:1)	(22:2)			C44 H87 O2 N2	5.74994	675.676	0.0280746	0.0350283	0.03442	0.0420284	0.0409104	0.0414091	0.0364084	0.095214	0.096978	0.0900761	ug/g
POS75	Cer(d17:1_18:2+O)+H	Cer(d35:3+O)+H	Cer	Sphingolipid	(d17:1_18:2+O)	(d17:1)	(18:2+O)			C35 H66 O4 N1	6.33196	564.499	0.0293596	0.00683008	0.00781833	0.00777671	0.00559776	0.00736092	0.00693754	0.00672991	0.00649175	0.00887867	ug/g
POS38	Cer(d33:3)+NH4	Cer(d33:3)+NH4	Cer	Sphingolipid	(d33:3)	(d33:3)				C33 H65 O3 N2	6.34079	537.499	0.0551726	0.00701624	0.00645948	0.00051541	0.00442594	0.000436985	0.000350759	0.0065466	0.00778408	0.00723803	ug/g
POS274	Cer(t35:4)+H	Cer(t35:4)+H	Cer	Sphingolipid	(t35:4)	(t35:4)				C35 H64 O4 N1	6.39106	562.483	0.0279587	0.000355376	0.000337247	0.00401316	0.000395719	0.000797579	0.000461501	0.000306859	0.000711065	0.000259744	ug/g
POS35	Cer(d32:1)+H	Cer(d32:1)+H	Cer	Sphingolipid	(d32:1)	(d32:1)				C32 H64 O3 N1	6.45867	510.488	0.153902	0.0122342	0.0134381	0.0115481	0.00857715	0.0132125	0.0119496	0.00745065	0.00658873	0.00526574	ug/g
POS78	Cer(d35:5)+H	Cer(d35:5)+H	Cer	Sphingolipid	(d35:5)	(d35:5)				C35 H62 O3 N1	6.47006	544.472	0.0358996	0.00385747	0.00329454	0.001406	0.00140647	0.000248714	6.45354e-05	0.00177245	0.00168149	0.000273056	ug/g
POS286	Cer(t36:3+O)+Na	Cer(t36:3+O)+Na	Cer	Sphingolipid	(t36:3+O)	(t36:3+O)				C36 H67 O5 N1 Na1	6.609	616.491	0.0224755	0.193591	0.158631	0.175346	0.112714	0.122783	0.118398	0.147864	0.0930339	0.142574	ug/g
POS283	Cer(t36:2+O)+Na	Cer(t36:2+O)+Na	Cer	Sphingolipid	(t36:2+O)	(t36:2+O)				C36 H69 O5 N1 Na1	7.03766	618.507	0.218142	0.00488682	0.00495424	0.00411452	0.00112248	0.000527463	0.00103454	0.00163516	0.00213754	0.00236297	ug/g
POS98	Cer(d18:1_18:2+O)+H	Cer(d36:3+O)+H	Cer	Sphingolipid	(d18:1_18:2+O)	(d18:1)	(18:2+O)			C36 H68 O4 N1	7.06687	578.514	0.141611	0.0292737	0.0324272	0.043272	0.0565099	0.00815166	0.00258997	0.0677185	0.0453851	0.0328715	ug/g
POS58	Cer(d34:3)+NH4	Cer(d34:3)+NH4	Cer	Sphingolipid	(d34:3)	(d34:3)				C34 H67 O3 N2	7.10406	551.515	0.341489	0.00765395	0.00756201	0.0125665	0.000754439	0.000419816	0.00716989	0.00297217	0.00615372	0.00610147	ug/g
POS76	Cer(d17:1_18:2+O)+H	Cer(d35:3+O)+H	Cer	Sphingolipid	(d17:1_18:2+O)	(d17:1)	(18:2+O)			C35 H66 O4 N1	7.237	564.499	0.0217197	0.00387236	0.0044064	0.00459913	0.00705961	0.00814652	0.00799016	0.00902238	0.0074481	0.00896842	ug/g
POS77	Cer(d14:2_21:2)+H	Cer(d35:4)+H	Cer	Sphingolipid	(d14:2_21:2)	(d14:2)	(21:2)			C35 H64 O3 N1	7.38386	546.488	0.020336	0.00141207	0.000470618	0.000624766	0.000655486	0.000331548	0.00240886	0.00396386	0.00634681	0.000393161	ug/g
POS257	Cer(t17:1_16:1)+H-H2O	Cer(t33:2)+H-H2O	Cer	Sphingolipid	(t17:1_16:1)	(t17:1)	(16:1)			C33 H62 O3 N1	7.42082	520.472	0.0198341	0.0205366	0.0209692	0.0170861	0.0123292	0.0110174	0.00887925	0.0107941	0.0113328	0.00998785	ug/g
POS284	Cer(t36:2+O)+Na	Cer(t36:2+O)+Na	Cer	Sphingolipid	(t36:2+O)	(t36:2+O)				C36 H69 O5 N1 Na1	7.543	618.507	0.0422829	6.09005e-06	0.007506	0.0172476	0.00459134	0.00214727	0.00786692	0.00449769	0.00295689	0.0213771	ug/g
POS85	Cer(d36:1+O)+H	Cer(d36:1+O)+H	Cer	Sphingolipid	(d36:1+O)	(d36:1+O)				C36 H72 O4 N1	7.708	582.546	0.0211542	0.000850209	0.0014135	0.000310875	0.0189377	0.020517	0.0180271	0.000985294	0.0076078	0.00915755	ug/g
POS280	Cer(t36:1)+H	Cer(t36:1)+H	Cer	Sphingolipid	(t36:1)	(t36:1)				C36 H72 O4 N1	7.72854	582.546	0.0211542	0.000850209	0.0014135	0.000310875	0.0189377	0.020517	0.0180271	0.000985294	0.0076078	0.00915755	ug/g
POS56	Cer(d34:2+O)+H-H2O	Cer(d34:2+O)+H-H2O	Cer	Sphingolipid	(d34:2+O)	(d34:2+O)				C34 H64 O3 N1	7.824	534.488	0.0234145	0.0342681	0.0197522	0.0198438	0.0207256	0.0466277	0.0258398	0.0114419	0.00502791	0.0124401	ug/g
POS281	Cer(t36:1+O)+Na	Cer(t36:1+O)+Na	Cer	Sphingolipid	(t36:1+O)	(t36:1+O)				C36 H71 O5 N1 Na1	7.92921	620.522	0.0982323	0.0354261	0.0314781	0.0248914	0.00350362	0.009506	0.0093046	0.00381078	0.00482675	0.00551112	ug/g
POS59	Cer(d18:2_16:1)+H	Cer(d34:3)+H	Cer	Sphingolipid	(d18:2_16:1)	(d18:2)	(16:1)			C34 H64 O3 N1	8.02626	534.488	0.0267114	0.150136	0.166991	0.215289	0.143323	0.144024	0.130834	0.139889	0.129692	0.13487	ug/g
POS121	Cer(d20:2_18:2+2O)+H	Cer(d38:4+2O)+H	Cer	Sphingolipid	(d20:2_18:2+2O)	(d20:2)	(18:2+2O)			C38 H70 O5 N1	8.071	620.525	0.714009	0.0269222	0.0226591	0.0208992	5.65853e-05	6.80271e-05	0.000159738	0.00531663	0.00437128	0.00398382	ug/g
POS291	Cer(t38:0+O)+H	Cer(t38:0+O)+H	Cer	Sphingolipid	(t38:0+O)	(t38:0+O)				C38 H78 O5 N1	8.20242	628.587	0.034024	0.00805355	0.00685723	0.00588787	0.0229782	0.0260475	0.0265033	0.00219234	0.00276733	0.00647993	ug/g
POS107	Cer(d36:8)+H	Cer(d36:8)+H	Cer	Sphingolipid	(d36:8)	(d36:8)				C36 H58 O3 N1	8.23773	552.441	0.0245826	0.00242904	0.0156554	0.01363	0.00257424	0.00528354	0.00318099	0.00664068	0.00240547	0.0062293	ug/g
NEG254	Cer(t16:1_17:1)-H	Cer(t33:2)-H	Cer	Sphingolipid	(t16:1_17:1)	(t16:1)	(17:1)			C33 H62 O4 N1	8.31226	536.468	0.0295657	0.0282632	0.0210666	0.0275873	0.0759854	0.0733997	0.0712273	0.070505	0.0702994	0.0695391	ug/g
NEG225	Cer(m33:2+2O)+HCOO	Cer(m33:2+2O)+HCOO	Cer	Sphingolipid	(m33:2+2O)	(m33:2+2O)				C34 H64 O6 N1	8.321	582.474	0.0415939	0.0184682	0.0157934	0.025555	0.0545887	0.0527311	0.0511704	0.0506521	0.0505945	0.0517916	ug/g
NEG176	Cer(d33:2+O)-H	Cer(d33:2+O)-H	Cer	Sphingolipid	(d33:2+O)	(d33:2+O)				C33 H62 O4 N1	8.32129	536.468	0.0125144	0.0277086	0.0206878	0.0270525	0.0649054	0.0626968	0.0608411	0.0602246	0.0601238	0.0610289	ug/g
POS93	Cer(d36:3)+NH4	Cer(d36:3)+NH4	Cer	Sphingolipid	(d36:3)	(d36:3)				C36 H71 O3 N2	8.48357	579.546	0.0806939	0.00399851	0.0126549	0.0107221	0.00460549	0.0087036	0.00172696	0.000932225	0.000961772	0.0128945	ug/g
POS72	Cer(d19:2_16:1)+H	Cer(d35:3)+H	Cer	Sphingolipid	(d19:2_16:1)	(d19:2)	(16:1)			C35 H66 O3 N1	8.7578	548.504	0.0228506	0.511529	0.515444	0.559406	0.326632	0.393101	0.329833	0.369405	0.382354	0.403848	ug/g
POS270	Cer(t17:1_18:0+O)+H-H2O	Cer(t35:1+O)+H-H2O	Cer	Sphingolipid	(t17:1_18:0+O)	(t17:1)	(18:0+O)			C35 H68 O4 N1	8.76785	566.514	0.0651864	0.0293742	0.0301762	0.0386162	0.0153961	0.0200227	0.0198371	0.0281072	0.0258496	0.0246541	ug/g
POS272	Cer(t17:1_18:1)+H-H2O	Cer(t35:2)+H-H2O	Cer	Sphingolipid	(t17:1_18:1)	(t17:1)	(18:1)			C35 H66 O3 N1	8.76805	548.504	0.0321044	0.367764	0.324535	0.385563	0.206846	0.247172	0.233263	0.286508	0.265291	0.27471	ug/g
POS54	Cer(d18:1_16:1)+H	Cer(d34:2)+H	Cer	Sphingolipid	(d18:1_16:1)	(d18:1)	(16:1)			C34 H66 O3 N1	8.76919	536.504	0.0218678	0.0285548	0.0316898	0.0371265	0.0203015	0.0117184	0.0257128	0.0247399	0.0284645	0.0332639	ug/g
POS61	Cer(d18:2_16:1)+H	Cer(d34:3)+H	Cer	Sphingolipid	(d18:2_16:1)	(d18:2)	(16:1)			C34 H64 O3 N1	8.95955	534.488	0.0806116	0.0897628	0.0656851	0.075851	0.0271883	0.0209385	0.0207334	0.0325723	0.0273777	0.028025	ug/g
NEG257	Cer(t16:1_18:1)+HCOO	Cer(t34:2)+HCOO	Cer	Sphingolipid	(t16:1_18:1)	(t16:1)	(18:1)			C35 H66 O6 N1	8.96506	596.49	0.011842	0.218637	0.234047	0.214059	0.372087	0.183202	0.348787	0.0375604	0.0290384	0.0267867	ug/g
NEG178	Cer(d34:2+O)-H	Cer(d34:2+O)-H	Cer	Sphingolipid	(d34:2+O)	(d34:2+O)				C34 H64 O4 N1	8.96532	550.484	0.0113053	0.121785	0.118295	0.116659	0.18755	0.00494503	0.175806	0.0257341	0.0193419	0.022887	ug/g
POS106	Cer(d36:7)+H	Cer(d36:7)+H	Cer	Sphingolipid	(d36:7)	(d36:7)				C36 H60 O3 N1	9.04332	554.457	0.0474721	0.0114107	0.0164995	0.0146688	0.000766374	0.00153069	0.00206563	0.0021983	0.0015455	0.00182849	ug/g
POS120	Cer(d20:1_18:2+2O)+H	Cer(d38:3+2O)+H	Cer	Sphingolipid	(d20:1_18:2+2O)	(d20:1)	(18:2+2O)			C38 H72 O5 N1	9.051	622.541	0.10292	0.109631	0.0803965	0.085799	0.00135168	0.0248159	0.000567774	0.00560468	0.00309943	0.0029521	ug/g
POS285	Cer(t20:1_16:1+O)+H	Cer(t36:2+O)+H	Cer	Sphingolipid	(t20:1_16:1+O)	(t20:1)	(16:1+O)			C36 H70 O5 N1	9.1	596.525	0.111286	0.0323168	0.0262303	0.0529176	0.0024744	0.00458236	0.00566287	0.00438366	0.00113343	0.0013942	ug/g
POS101	Cer(d18:2_18:2)+H	Cer(d36:4)+H	Cer	Sphingolipid	(d18:2_18:2)	(d18:2)	(18:2)			C36 H66 O3 N1	9.22	560.504	0.0591827	0.0317814	0.0294308	0.0255698	0.0116843	0.00562929	0.00175763	0.0146842	0.0225523	0.0139514	ug/g
NEG187	Cer(d36:3+O)+HCOO	Cer(d36:3+O)+HCOO	Cer	Sphingolipid	(d36:3+O)	(d36:3+O)				C37 H68 O6 N1	9.24022	622.505	0.145054	0.0901828	0.0669705	0.0576498	0.112987	0.109142	0.0666291	0.104834	0.0432553	0.0951731	ug/g
POS91	Cer(d18:2_18:0+O)+H	Cer(d36:2+O)+H	Cer	Sphingolipid	(d18:2_18:0+O)	(d18:2)	(18:0+O)			C36 H70 O4 N1	9.37795	580.53	0.0497451	0.177839	0.145032	0.184345	0.098016	0.115824	0.11331	0.153306	0.148923	0.14198	ug/g
POS282	Cer(t18:1_18:1)+H-H2O	Cer(t36:2)+H-H2O	Cer	Sphingolipid	(t18:1_18:1)	(t18:1)	(18:1)			C36 H68 O3 N1	9.38262	562.519	0.0209385	2.01164	1.81095	2.103	1.41245	1.2468	1.23221	2.09148	2.01081	1.98543	ug/g
POS67	Cer(d17:1_18:1)+H	Cer(d35:2)+H	Cer	Sphingolipid	(d17:1_18:1)	(d17:1)	(18:1)			C35 H68 O3 N1	9.38581	550.519	0.0395444	0.139188	0.14296	0.141971	0.0884662	0.0951499	0.0941261	0.157598	0.142095	0.118357	ug/g
NEG186	Cer(d36:3)-H	Cer(d36:3)-H	Cer	Sphingolipid	(d36:3)	(d36:3)				C36 H66 O3 N1	9.403	560.505	0.00715828	0.0626615	0.06804	0.0513667	0.0635806	0.0549019	0.0680558	0.0578829	0.0781681	0.0672777	ug/g
NEG227	Cer(m34:2)+HCOO	Cer(m34:2)+HCOO	Cer	Sphingolipid	(m34:2)	(m34:2)				C35 H66 O4 N1	9.45266	564.5	0.667881	0.90138	1.0352	0.950953	0.24616	0.240864	0.24101	0.298793	0.31118	0.305089	ug/g
POS74	Cer(d19:2_16:1)+H	Cer(d35:3)+H	Cer	Sphingolipid	(d19:2_16:1)	(d19:2)	(16:1)			C35 H66 O3 N1	9.458	548.504	0.23725	0.321221	0.28574	0.317751	0.0193455	0.0211195	0.00780628	0.0176253	0.000543206	0.00169785	ug/g
NEG263	Cer(t18:1_17:1)+HCOO	Cer(t35:2)+HCOO	Cer	Sphingolipid	(t18:1_17:1)	(t18:1)	(17:1)			C36 H68 O6 N1	9.59758	610.505	0.00849403	0.435094	0.510035	0.44723	0.0310327	0.0267903	0.0418853	0.0950485	0.0902408	0.0909685	ug/g
POS217	Cer(m17:1_18:3)+H	Cer(m35:4)+H	Cer	Sphingolipid	(m17:1_18:3)	(m17:1)	(18:3)			C35 H64 O2 N1	9.60085	530.493	0.0770985	0.0687218	0.0272171	0.0604702	0.0283833	5.32339e-09	0.0227395	0.00157885	0.000816128	0.00147457	ug/g
NEG181	Cer(d15:2_20:0+O)+HCOO	Cer(d35:2+O)+HCOO	Cer	Sphingolipid	(d15:2_20:0+O)	(d15:2)	(20:0+O)			C36 H68 O6 N1	9.61222	610.505	0.00849403	0.435094	0.510035	0.44723	0.0310327	0.0267903	0.0418853	0.0950485	0.0902408	0.0909685	ug/g
POS271	Cer(t17:1_18:0+O)+H-H2O	Cer(t35:1+O)+H-H2O	Cer	Sphingolipid	(t17:1_18:0+O)	(t17:1)	(18:0+O)			C35 H68 O4 N1	9.62311	566.514	0.0261477	0.0631201	0.0429019	0.0561424	0.163794	0.155919	0.142601	0.158892	0.153625	0.151817	ug/g
POS70	Cer(d19:2_16:0+2O)+H	Cer(d35:2+2O)+H	Cer	Sphingolipid	(d19:2_16:0+2O)	(d19:2)	(16:0+2O)			C35 H68 O5 N1	9.71046	582.509	0.0155581	0.0211859	0.0195047	0.00497955	0.00981346	0.0078211	0.00957437	0.00705875	0.00357523	0.0021271	ug/g
POS66	Cer(d17:1_18:0+O)+H	Cer(d35:1+O)+H	Cer	Sphingolipid	(d17:1_18:0+O)	(d17:1)	(18:0+O)			C35 H70 O4 N1	9.7491	568.53	0.0239339	0.10203	0.0967718	0.113114	0.0347917	0.0315802	0.0305038	0.0668533	0.0540634	0.0649023	ug/g
POS110	Cer(d37:3+2O)+H	Cer(d37:3+2O)+H	Cer	Sphingolipid	(d37:3+2O)	(d37:3+2O)				C37 H70 O5 N1	9.74928	608.525	0.0155544	0.126033	0.111315	0.13992	0.0579696	0.0534337	0.065448	0.115135	0.0935531	0.0990218	ug/g
POS86	Cer(d18:1_18:0+O)+H	Cer(d36:1+O)+H	Cer	Sphingolipid	(d18:1_18:0+O)	(d18:1)	(18:0+O)			C36 H72 O4 N1	9.75906	582.546	0.0176407	0.020148	0.0190677	0.0172344	0.00593528	0.00372509	0.00481704	0.00304168	0.00753891	0.0047948	ug/g
POS105	Cer(d36:6)+H	Cer(d36:6)+H	Cer	Sphingolipid	(d36:6)	(d36:6)				C36 H62 O3 N1	9.92258	556.472	0.0247842	0.0695766	0.0600007	0.070334	0.0185583	0.0248443	0.0220522	0.0282682	0.0274751	0.0253501	ug/g
POS222	Cer(m37:3+O)+H-H2O	Cer(m37:3+O)+H-H2O	Cer	Sphingolipid	(m37:3+O)	(m37:3+O)				C37 H68 O2 N1	9.981	558.524	0.0700778	0.0237684	0.0292475	0.0298849	0.0163119	0.0186161	0.0211095	0.0239442	0.0199717	0.022925	ug/g
POS224	Cer(m37:4)+H	Cer(m37:4)+H	Cer	Sphingolipid	(m37:4)	(m37:4)				C37 H68 O2 N1	9.98548	558.524	0.0855257	0.0217516	0.0267648	0.0228846	0.0149267	0.0170301	0.0193169	0.0219188	0.0182445	0.0203609	ug/g
POS88	Cer(d18:1_18:1)+H	Cer(d36:2)+H	Cer	Sphingolipid	(d18:1_18:1)	(d18:1)	(18:1)			C36 H70 O3 N1	10.0089	564.535	0.0270164	0.0534365	0.0450821	0.0480719	0.0118235	0.0161478	0.0119414	0.0175496	0.0148458	0.0184877	ug/g
POS124	Cer(d17:1_22:0+O)+H	Cer(d39:1+O)+H	Cer	Sphingolipid	(d17:1_22:0+O)	(d17:1)	(22:0+O)			C39 H78 O4 N1	10.0514	624.593	0.0193175	0.0303768	0.00102783	0.00195572	0.003723	0.00591244	0.00596127	0.0251059	0.000138023	0.000128453	ug/g
POS65	Cer(d34:5)+H	Cer(d34:5)+H	Cer	Sphingolipid	(d34:5)	(d34:5)				C34 H60 O3 N1	10.0774	530.457	0.0106733	9.4567e-05	1.83573e-06	5.78976e-05	0.000660338	8.62514e-11	6.0582e-05	0.00553134	0.00507085	1.98471e-09	ug/g
POS293	Cer(t17:1_21:0+O)+H	Cer(t38:1+O)+H	Cer	Sphingolipid	(t17:1_21:0+O)	(t17:1)	(21:0+O)			C38 H76 O5 N1	10.1311	626.572	0.0546934	0.019184	0.0267011	0.026388	0.0175384	0.0192313	0.0154089	0.0207786	0.0169778	0.0156939	ug/g
POS39	Cer(d33:4)+H	Cer(d33:4)+H	Cer	Sphingolipid	(d33:4)	(d33:4)				C33 H60 O3 N1	10.1807	518.457	0.0298484	0.00239762	0.010759	0.0110033	0.0166206	0.0131446	0.0117071	0.0263762	0.023635	0.0268085	ug/g
POS69	Cer(d35:2)+H-H2O	Cer(d35:2)+H-H2O	Cer	Sphingolipid	(d35:2)	(d35:2)				C35 H66 O2 N1	10.1942	532.509	0.284147	0.00779221	0.00681162	0.0106104	0.016074	0.0129497	0.0190028	0.0197838	0.0213214	0.00989711	ug/g
POS96	Cer(d18:2_18:1)+H	Cer(d36:3)+H	Cer	Sphingolipid	(d18:2_18:1)	(d18:2)	(18:1)			C36 H68 O3 N1	10.1968	562.519	0.0568784	0.642866	0.629996	0.714532	0.249916	0.370048	0.348976	0.37653	0.312911	0.294813	ug/g
NEG268	Cer(t18:1_18:1)+HCOO	Cer(t36:2)+HCOO	Cer	Sphingolipid	(t18:1_18:1)	(t18:1)	(18:1)			C37 H70 O6 N1	10.2033	624.521	0.0455237	1.80647	1.87802	1.83005	0.17066	0.165393	0.141326	0.327188	0.364608	0.309464	ug/g
NEG185	Cer(d36:2+O)+HCOO	Cer(d36:2+O)+HCOO	Cer	Sphingolipid	(d36:2+O)	(d36:2+O)				C37 H70 O6 N1	10.2041	624.521	0.0263289	0.893836	0.833039	0.871496	0.0795263	0.0842679	0.0669303	0.16588	0.1673	0.153701	ug/g
NEG180	Cer(d35:0+O)+HCOO	Cer(d35:0+O)+HCOO	Cer	Sphingolipid	(d35:0+O)	(d35:0+O)				C36 H72 O6 N1	10.206	614.537	0.0257105	0.115397	0.126836	0.11558	0.0385332	0.0373392	0.0275111	0.082575	0.0691914	0.0671621	ug/g
POS296	Cer(t38:3+O)+H	Cer(t38:3+O)+H	Cer	Sphingolipid	(t38:3+O)	(t38:3+O)				C38 H72 O5 N1	10.3615	622.541	0.125396	0.144348	0.145052	0.155555	0.00359133	0.0192862	0.0414229	0.0940641	0.0924902	0.0297028	ug/g
POS87	Cer(d18:1_18:0+O)+H	Cer(d36:1+O)+H	Cer	Sphingolipid	(d18:1_18:0+O)	(d18:1)	(18:0+O)			C36 H72 O4 N1	10.3627	582.546	0.0307274	0.019675	0.020342	0.0201491	0.0282854	0.0207478	0.0199875	0.00527618	0.0134073	0.00803259	ug/g
POS117	Cer(d18:2_20:1)+H	Cer(d38:3)+H	Cer	Sphingolipid	(d18:2_20:1)	(d18:2)	(20:1)			C38 H72 O3 N1	10.5593	590.551	0.022831	0.238817	0.163792	0.211177	0.0586443	0.0495466	0.0617484	0.176464	0.157239	0.189818	ug/g
POS136	Cer(d18:1_22:0+O)+H	Cer(d40:1+O)+H	Cer	Sphingolipid	(d18:1_22:0+O)	(d18:1)	(22:0+O)			C40 H80 O4 N1	10.5981	638.608	0.057148	0.00324311	0.00404878	0.0104295	0.011732	0.00713313	0.00881533	0.00223903	0.0307134	0.0358833	ug/g
POS102	Cer(d18:2_18:2)+NH4	Cer(d36:4)+NH4	Cer	Sphingolipid	(d18:2_18:2)	(d18:2)	(18:2)			C36 H69 O3 N2	10.649	577.53	0.645763	0.386249	0.400192	0.43935	0.15725	0.169822	0.106218	0.276978	0.219843	0.155747	ug/g
NEG279	Cer(t38:0+2O)+HCOO	Cer(t38:0+2O)+HCOO	Cer	Sphingolipid	(t38:0+2O)	(t38:0+2O)				C39 H78 O8 N1	10.6498	688.573	0.0201557	0.0452147	0.0491403	0.0474789	0.0161991	0.0236153	0.0204904	0.0460738	0.0417957	0.0382336	ug/g
NEG283	Cer(t38:1)+HCOO	Cer(t38:1)+HCOO	Cer	Sphingolipid	(t38:1)	(t38:1)				C39 H76 O6 N1	10.657	654.568	0.0176545	0.0129203	0.00833117	0.0167702	0.00142469	0.0159104	0.0154395	0.0152833	0.0152837	0.00181143	ug/g
NEG226	Cer(m34:0+O)+HCOO	Cer(m34:0+O)+HCOO	Cer	Sphingolipid	(m34:0+O)	(m34:0+O)				C35 H70 O5 N1	10.6689	584.526	0.0136925	0.00939815	0.0121077	0.014526	0.0138707	0.00967298	0.0114698	0.0153501	0.0165353	0.0122836	ug/g
POS300	Cer(t17:1_22:0+O)+H	Cer(t39:1+O)+H	Cer	Sphingolipid	(t17:1_22:0+O)	(t17:1)	(22:0+O)			C39 H78 O5 N1	10.7207	640.587	0.0197545	0.476269	0.393283	0.514877	0.249507	0.303066	0.289014	0.308939	0.299354	0.294591	ug/g
POS223	Cer(m19:1_18:2+O)+H	Cer(m37:3+O)+H	Cer	Sphingolipid	(m19:1_18:2+O)	(m19:1)	(18:2+O)			C37 H70 O3 N1	10.8019	576.535	0.0195821	0.0190027	0.0163705	0.0165577	0.0016753	0.000706265	0.00114099	0.00163816	0.000951483	0.0009755	ug/g
NEG233	Cer(m37:2+2O)-H	Cer(m37:2+2O)-H	Cer	Sphingolipid	(m37:2+2O)	(m37:2+2O)				C37 H70 O4 N1	10.8033	592.531	0.0122747	0.0569292	0.0608248	0.0600518	0.0782972	0.0756328	0.00138652	0.00758133	0.00945341	0.0100583	ug/g
NEG275	Cer(t37:2)+HCOO	Cer(t37:2)+HCOO	Cer	Sphingolipid	(t37:2)	(t37:2)				C38 H72 O6 N1	10.8063	638.537	0.00436676	0.0951696	0.0832316	0.081027	0.0595148	0.0554692	0.0379462	0.0158248	0.0171139	0.0161146	ug/g
POS63	Cer(d34:4)+H	Cer(d34:4)+H	Cer	Sphingolipid	(d34:4)	(d34:4)				C34 H62 O3 N1	10.809	532.472	0.0401996	0.00134264	0.00197381	0.00185777	0.00581333	0.000523687	0.0035175	0.0033872	0.00500923	0.00471638	ug/g
NEG183	Cer(d36:0+O)+HCOO	Cer(d36:0+O)+HCOO	Cer	Sphingolipid	(d36:0+O)	(d36:0+O)				C37 H74 O6 N1	10.8112	628.552	0.0298966	0.125603	0.149278	0.127766	0.0311213	0.0287218	0.0271449	0.0595675	0.0623837	0.0650049	ug/g
NEG232	Cer(m36:2)+HCOO	Cer(m36:2)+HCOO	Cer	Sphingolipid	(m36:2)	(m36:2)				C37 H70 O4 N1	10.812	592.531	0.0122747	0.0569292	0.0608248	0.0600518	0.0782972	0.0756328	0.00138652	0.00758133	0.00945341	0.0100583	ug/g
NEG190	Cer(d37:2+O)+HCOO	Cer(d37:2+O)+HCOO	Cer	Sphingolipid	(d37:2+O)	(d37:2+O)				C38 H72 O6 N1	10.827	638.537	0.00440782	0.095176	0.0837995	0.0806426	0.040527	0.0551467	0.0486287	0.0158341	0.0168334	0.0161336	ug/g
POS103	Cer(d36:5)+H	Cer(d36:5)+H	Cer	Sphingolipid	(d36:5)	(d36:5)				C36 H64 O3 N1	10.8561	558.488	0.0549455	0.0126528	0.00899531	0.0131655	0.000978736	0.00296436	0.00111938	0.00212492	0.00152324	0.00207338	ug/g
POS294	Cer(t18:1_20:1+O)+H	Cer(t38:2+O)+H	Cer	Sphingolipid	(t18:1_20:1+O)	(t18:1)	(20:1+O)			C38 H74 O5 N1	10.888	624.556	0.0799771	0.169897	0.139044	0.131327	0.0394385	0.0714155	0.0735118	0.062991	0.0497786	0.0620503	ug/g
POS115	Cer(d38:1)+H	Cer(d38:1)+H	Cer	Sphingolipid	(d38:1)	(d38:1)				C38 H76 O3 N1	10.9145	594.582	0.0404372	0.0619215	0.049854	0.0598728	0.0201013	0.0242099	0.0237749	0.0467146	0.0365543	0.0368783	ug/g
POS89	Cer(d18:1_18:1)+H	Cer(d36:2)+H	Cer	Sphingolipid	(d18:1_18:1)	(d18:1)	(18:1)			C36 H70 O3 N1	10.934	564.535	0.0197301	0.00759327	0.00391333	0.00718767	0.00139202	0.00307327	0.00255932	0.00202101	0.000662565	0.00175459	ug/g
NEG184	Cer(d36:1+O)-H	Cer(d36:1+O)-H	Cer	Sphingolipid	(d36:1+O)	(d36:1+O)				C36 H70 O4 N1	10.935	580.531	0.0451673	0.0246285	0.0327504	0.0289005	0.0120045	0.0181923	0.0149202	0.00745066	0.0123976	0.00785556	ug/g
POS108	Cer(d17:1_20:0+O)+H	Cer(d37:1+O)+H	Cer	Sphingolipid	(d17:1_20:0+O)	(d17:1)	(20:0+O)			C37 H74 O4 N1	10.985	596.561	0.0172186	0.0250331	0.0238086	0.0365515	0.00736652	0.00649337	0.00906068	0.017403	0.0185504	0.0147455	ug/g
POS165	Cer(d18:1_24:0+O)+H	Cer(d42:1+O)+H	Cer	Sphingolipid	(d18:1_24:0+O)	(d18:1)	(24:0+O)			C42 H84 O4 N1	11.0476	666.639	0.866095	0.00535445	0.00613938	0.00755113	0.00119241	0.00436841	0.00490904	0.00233996	0.00285884	0.0149487	ug/g
POS226	Cer(m39:4)+H	Cer(m39:4)+H	Cer	Sphingolipid	(m39:4)	(m39:4)				C39 H72 O2 N1	11.132	586.556	0.0654259	0.0573864	0.0539591	0.0702371	0.0305866	0.0289792	0.0252105	0.0415091	0.023995	0.0254712	ug/g
POS152	Cer(d17:1_24:0+O)+H	Cer(d41:1+O)+H	Cer	Sphingolipid	(d17:1_24:0+O)	(d17:1)	(24:0+O)			C41 H82 O4 N1	11.1466	652.624	0.0340615	0.00625841	0.00391766	0.00621814	0.0260554	0.0307726	0.023466	0.0845741	0.0626798	0.0711238	ug/g
POS305	Cer(t17:1_22:1)+H-H2O	Cer(t39:2)+H-H2O	Cer	Sphingolipid	(t17:1_22:1)	(t17:1)	(22:1)			C39 H74 O3 N1	11.1489	604.566	0.0179594	0.169751	0.15227	0.178623	0.0681815	0.0747052	0.0871965	0.0742231	0.0791363	0.0974052	ug/g
POS141	Cer(d18:2_22:0+O)+H	Cer(d40:2+O)+H	Cer	Sphingolipid	(d18:2_22:0+O)	(d18:2)	(22:0+O)			C40 H78 O4 N1	11.2774	636.593	0.0304526	0.295323	0.264597	0.299481	0.174539	0.180005	0.174452	0.183513	0.192509	0.173301	ug/g
POS144	Cer(d18:2_22:1)+H	Cer(d40:3)+H	Cer	Sphingolipid	(d18:2_22:1)	(d18:2)	(22:1)			C40 H76 O3 N1	11.2782	618.582	0.0174971	0.0428564	0.045145	0.0537704	0.0275018	0.0335556	0.0349905	0.0262084	0.0327293	0.0300971	ug/g
POS309	Cer(t18:1_22:0+O)+H	Cer(t40:1+O)+H	Cer	Sphingolipid	(t18:1_22:0+O)	(t18:1)	(22:0+O)			C40 H80 O5 N1	11.2797	654.603	0.0392756	1.27853	1.13405	1.34047	0.74779	0.849791	0.797823	0.81303	0.838419	0.792118	ug/g
POS125	Cer(d17:1_22:0+O)+H	Cer(d39:1+O)+H	Cer	Sphingolipid	(d17:1_22:0+O)	(d17:1)	(22:0+O)			C39 H78 O4 N1	11.3566	624.593	0.0546936	0.0250412	0.0247855	0.0229805	0.014928	0.016353	0.0177568	0.0172617	0.0221849	0.0202994	ug/g
NEG193	Cer(d38:2+O)-H	Cer(d38:2+O)-H	Cer	Sphingolipid	(d38:2+O)	(d38:2+O)				C38 H72 O4 N1	11.3816	606.547	0.00658225	0.0491876	0.0658417	0.0544308	0.00364952	0.00120001	0.00352413	0.00725171	0.00732664	0.00734373	ug/g
NEG284	Cer(t20:1_18:1)-H	Cer(t38:2)-H	Cer	Sphingolipid	(t20:1_18:1)	(t20:1)	(18:1)			C38 H72 O4 N1	11.3914	606.547	0.00658225	0.0491876	0.0658417	0.0544308	0.00364952	0.00120001	0.00352413	0.00725171	0.00732664	0.00734373	ug/g
POS119	Cer(d18:2_20:1)+H	Cer(d38:3)+H	Cer	Sphingolipid	(d18:2_20:1)	(d18:2)	(20:1)			C38 H72 O3 N1	11.392	590.551	0.157887	0.0201315	0.0105849	0.0158653	0.000558258	0.000934425	0.00054334	0.00195804	0.000880469	0.00158517	ug/g
NEG189	Cer(d37:0+O)+HCOO	Cer(d37:0+O)+HCOO	Cer	Sphingolipid	(d37:0+O)	(d37:0+O)				C38 H76 O6 N1	11.412	642.568	0.0276371	0.11801	0.125319	0.11436	0.0368871	0.0356813	0.0364755	0.0804298	0.0710301	0.0691928	ug/g
POS129	Cer(d39:2+2O)+H	Cer(d39:2+2O)+H	Cer	Sphingolipid	(d39:2+2O)	(d39:2+2O)				C39 H76 O5 N1	11.44	638.572	0.0722152	0.601264	0.505026	0.501075	0.130581	0.207053	0.207636	0.207454	0.178325	0.207986	ug/g
NEG198	Cer(d39:1+2O)+HCOO	Cer(d39:1+2O)+HCOO	Cer	Sphingolipid	(d39:1+2O)	(d39:1+2O)				C40 H78 O7 N1	11.488	684.578	0.0155523	0.225661	0.240702	0.219607	0.0251907	0.0276468	0.0185855	0.0409178	0.0400566	0.0435293	ug/g
NEG291	Cer(t16:1_23:0+O)+HCOO	Cer(t39:1+O)+HCOO	Cer	Sphingolipid	(t16:1_23:0+O)	(t16:1)	(23:0+O)			C40 H78 O7 N1	11.5156	684.578	0.0114019	0.483457	0.512962	0.476389	0.0604319	0.0606234	0.0523839	0.094411	0.0963567	0.0962855	ug/g
POS148	Cer(d16:2_24:4)+NH4	Cer(d40:6)+NH4	Cer	Sphingolipid	(d16:2_24:4)	(d16:2)	(24:4)			C40 H73 O3 N2	11.528	629.562	0.0352133	0.263836	0.103721	0.0504772	0.252678	0.251431	0.124663	0.330226	0.238849	0.215213	ug/g
POS116	Cer(d17:1_21:0+O)+H	Cer(d38:1+O)+H	Cer	Sphingolipid	(d17:1_21:0+O)	(d17:1)	(21:0+O)			C38 H76 O4 N1	11.5619	610.577	0.0227062	0.0852162	0.0718577	0.0808406	0.0195549	0.0184456	0.0193628	0.0423722	0.0442606	0.039377	ug/g
POS166	Cer(d18:1_24:0+O)+H	Cer(d42:1+O)+H	Cer	Sphingolipid	(d18:1_24:0+O)	(d18:1)	(24:0+O)			C42 H84 O4 N1	11.6705	666.639	0.0228206	0.00430088	0.0037578	0.00462828	0.0127166	0.0123092	0.0109746	0.000640134	0.000760457	0.00154333	ug/g
POS145	Cer(d18:2_22:1)+H	Cer(d40:3)+H	Cer	Sphingolipid	(d18:2_22:1)	(d18:2)	(22:1)			C40 H76 O3 N1	11.7046	618.582	0.0240663	0.3918	0.337154	0.398572	0.216697	0.206116	0.213923	0.252402	0.237533	0.236998	ug/g
POS231	Cer(m40:4)+H	Cer(m40:4)+H	Cer	Sphingolipid	(m40:4)	(m40:4)				C40 H74 O2 N1	11.7086	600.571	0.0171318	0.10847	0.0900079	0.118804	0.0561258	0.0594914	0.0557141	0.0726235	0.0628098	0.0674085	ug/g
NEG239	Cer(m40:1+2O)+HCOO	Cer(m40:1+2O)+HCOO	Cer	Sphingolipid	(m40:1+2O)	(m40:1+2O)				C41 H80 O6 N1	11.8207	682.599	0.0458049	0.0223739	0.0234335	0.012547	0.00207034	0.0359774	0.0349126	0.00211144	0.034435	0.0336054	ug/g
POS160	Cer(d18:2_23:1)+H	Cer(d41:3)+H	Cer	Sphingolipid	(d18:2_23:1)	(d18:2)	(23:1)			C41 H78 O3 N1	11.832	632.598	0.0256194	0.00983716	0.00863193	0.010983	0.00391271	0.00701576	0.00732737	0.00360832	0.00555194	0.00544638	ug/g
POS158	Cer(d18:2_23:0+O)+H	Cer(d41:2+O)+H	Cer	Sphingolipid	(d18:2_23:0+O)	(d18:2)	(23:0+O)			C41 H80 O4 N1	11.8423	650.608	0.0228401	0.0894001	0.0764101	0.0891555	0.0571059	0.0622893	0.060195	0.0512396	0.0591002	0.0576584	ug/g
POS315	Cer(t17:1_24:0+O)+H	Cer(t41:1+O)+H	Cer	Sphingolipid	(t17:1_24:0+O)	(t17:1)	(24:0+O)			C41 H82 O5 N1	11.8448	668.619	0.0178551	0.416389	0.415199	0.434057	0.308388	0.34125	0.328041	0.305739	0.310297	0.276549	ug/g
NEG231	Cer(m36:0+O)+HCOO	Cer(m36:0+O)+HCOO	Cer	Sphingolipid	(m36:0+O)	(m36:0+O)				C37 H74 O5 N1	11.848	612.557	0.00299076	0.0338702	0.0382738	0.036018	0.0140876	0.0160719	0.0102746	0.0134553	0.0128969	0.015278	ug/g
POS137	Cer(d18:1_22:0+O)+H	Cer(d40:1+O)+H	Cer	Sphingolipid	(d18:1_22:0+O)	(d18:1)	(22:0+O)			C40 H80 O4 N1	11.9184	638.608	0.0758106	0.00997904	0.00931964	0.0122152	0.00705943	0.00776663	0.00676704	0.00729058	0.00699067	0.00680069	ug/g
NEG297	Cer(t40:0+O)+HCOO	Cer(t40:0+O)+HCOO	Cer	Sphingolipid	(t40:0+O)	(t40:0+O)				C41 H82 O7 N1	11.9246	700.61	0.00934407	0.0919443	0.0863206	0.0760132	0.0201292	0.022929	0.019869	0.0304126	0.0351005	0.0380731	ug/g
POS130	Cer(d39:2+O)+Na	Cer(d39:2+O)+Na	Cer	Sphingolipid	(d39:2+O)	(d39:2+O)				C39 H75 O4 N1 Na1	11.966	644.559	0.13541	0.0407281	0.0379817	0.0459802	0.0467925	0.0482114	0.0539346	0.0404209	0.0561857	0.0540296	ug/g
NEG230	Cer(m35:4)+HCOO	Cer(m35:4)+HCOO	Cer	Sphingolipid	(m35:4)	(m35:4)				C36 H64 O4 N1	11.9868	574.484	0.00202809	0.0795733	0.0839245	0.0761825	0.0363947	0.020632	0.0230045	0.0207875	0.0131433	0.0190102	ug/g
NEG192	Cer(d38:0+O)+HCOO	Cer(d38:0+O)+HCOO	Cer	Sphingolipid	(d38:0+O)	(d38:0+O)				C39 H78 O6 N1	11.992	656.583	0.00809117	0.403597	0.46298	0.417604	0.102476	0.106557	0.0911613	0.199037	0.195972	0.240515	ug/g
NEG293	Cer(t39:2)+HCOO	Cer(t39:2)+HCOO	Cer	Sphingolipid	(t39:2)	(t39:2)				C40 H76 O6 N1	11.9924	666.568	0.00761766	0.0909677	0.0871451	0.100598	0.00455208	0.0020333	0.00544994	0.00358205	0.00477973	0.0102667	ug/g
POS295	Cer(t18:1_20:1+O)+H	Cer(t38:2+O)+H	Cer	Sphingolipid	(t18:1_20:1+O)	(t18:1)	(20:1+O)			C38 H74 O5 N1	12.0187	624.556	0.0384852	0.793514	0.703709	0.823178	0.409012	0.450569	0.42727	0.941614	0.860245	0.856305	ug/g
POS311	Cer(t20:1_20:1+O)+H	Cer(t40:2+O)+H	Cer	Sphingolipid	(t20:1_20:1+O)	(t20:1)	(20:1+O)			C40 H78 O5 N1	12.023	652.587	0.0815434	0.0714113	0.0563461	0.0510509	0.0145732	0.0272537	0.0257856	0.0327529	0.0257972	0.0322141	ug/g
POS142	Cer(d18:2_22:0+O)+H	Cer(d40:2+O)+H	Cer	Sphingolipid	(d18:2_22:0+O)	(d18:2)	(22:0+O)			C40 H78 O4 N1	12.0393	636.593	0.0197874	0.0225007	0.0102035	0.0212795	0.000261473	0.000298567	0.000257268	0.000599399	0.00166047	0.000961147	ug/g
NEG301	Cer(t18:1_22:0+O)+HCOO	Cer(t40:1+O)+HCOO	Cer	Sphingolipid	(t18:1_22:0+O)	(t18:1)	(22:0+O)			C41 H80 O7 N1	12.0443	698.594	0.0107377	0.893846	0.998799	0.926459	0.0951289	0.063996	0.0956746	0.200624	0.204541	0.199495	ug/g
POS178	Cer(d18:1_24:5)+H	Cer(d42:6)+H	Cer	Sphingolipid	(d18:1_24:5)	(d18:1)	(24:5)			C42 H74 O3 N1	12.083	640.566	0.273584	0.0102429	0.00705496	0.00557764	8.48995e-05	0.00258604	0.00204771	0.00271292	0.0019559	0.0021981	ug/g
NEG313	Cer(t41:1+O)+HCOO	Cer(t41:1+O)+HCOO	Cer	Sphingolipid	(t41:1+O)	(t41:1+O)				C42 H82 O7 N1	12.0984	712.61	0.0358436	0.00543658	0.00310069	0.00209569	0.0032861	0.000165013	0.00111199	0.00124613	0.00191279	0.00219698	ug/g
NEG204	Cer(d41:1+2O)-H	Cer(d41:1+2O)-H	Cer	Sphingolipid	(d41:1+2O)	(d41:1+2O)				C41 H80 O5 N1	12.107	666.604	0.0398518	0.00405334	0.00392024	0.00115797	0.121186	0.117062	0.113597	0.112446	0.00099398	0.112287	ug/g
POS128	Cer(d17:1_22:1)+H	Cer(d39:2)+H	Cer	Sphingolipid	(d17:1_22:1)	(d17:1)	(22:1)			C39 H76 O3 N1	12.1223	606.582	0.0274061	0.0462237	0.0412746	0.0456012	0.00968773	0.00871545	0.00823884	0.0146756	0.0156909	0.0131132	ug/g
POS126	Cer(d17:1_22:0+O)+H	Cer(d39:1+O)+H	Cer	Sphingolipid	(d17:1_22:0+O)	(d17:1)	(22:0+O)			C39 H78 O4 N1	12.1254	624.593	0.0239687	0.364251	0.290812	0.370708	0.062157	0.0653062	0.065855	0.136199	0.132313	0.124902	ug/g
NEG194	Cer(d39:0+2O)+HCOO	Cer(d39:0+2O)+HCOO	Cer	Sphingolipid	(d39:0+2O)	(d39:0+2O)				C40 H80 O7 N1	12.136	686.594	0.00543341	5.52537	6.29247	5.78689	2.00908	1.77141	1.63322	3.11625	3.06819	2.87175	ug/g
POS180	Cer(d17:1_26:0+O)+H	Cer(d43:1+O)+H	Cer	Sphingolipid	(d17:1_26:0+O)	(d17:1)	(26:0+O)			C43 H86 O4 N1	12.1969	680.655	0.0247715	0.00324914	0.00222758	0.00450688	0.00482784	0.00613924	0.00329602	0.00107464	0.0010177	0.00178853	ug/g
POS134	Cer(d40:1)+H	Cer(d40:1)+H	Cer	Sphingolipid	(d40:1)	(d40:1)				C40 H80 O3 N1	12.2535	622.613	0.0370979	0.0481347	0.0549323	0.0494185	0.0142962	0.0179191	0.0136981	0.035658	0.0260058	0.0343604	ug/g
POS320	Cer(t17:1_24:1)+H-H2O	Cer(t41:2)+H-H2O	Cer	Sphingolipid	(t17:1_24:1)	(t17:1)	(24:1)			C41 H78 O3 N1	12.2665	632.598	0.0297255	0.138829	0.13328	0.14737	0.0941776	0.0913506	0.0950325	0.0778932	0.0801264	0.0757242	ug/g
POS161	Cer(d18:2_23:1)+H	Cer(d41:3)+H	Cer	Sphingolipid	(d18:2_23:1)	(d18:2)	(23:1)			C41 H78 O3 N1	12.3299	632.598	0.0318319	1.20849	1.0524	1.12216	0.722899	0.981665	0.90518	1.03229	0.955969	1.16568	ug/g
POS304	Cer(t17:1_22:0+O)+H	Cer(t39:1+O)+H	Cer	Sphingolipid	(t17:1_22:0+O)	(t17:1)	(22:0+O)			C39 H78 O5 N1	12.3345	640.587	0.0412176	0.120219	0.0912561	0.0916871	0.0203609	0.0336209	0.0296642	0.0387225	0.02821	0.0340545	ug/g
POS235	Cer(m41:4)+H	Cer(m41:4)+H	Cer	Sphingolipid	(m41:4)	(m41:4)				C41 H76 O2 N1	12.34	614.587	0.0287208	0.184822	0.18059	0.212892	0.146061	0.196623	0.0880633	0.175654	0.149244	0.162457	ug/g
POS327	Cer(t18:1_24:0+O)+H	Cer(t42:1+O)+H	Cer	Sphingolipid	(t18:1_24:0+O)	(t18:1)	(24:0+O)			C42 H84 O5 N1	12.3691	682.634	0.0178767	0.720479	0.626088	0.702504	0.42988	0.465624	0.439855	0.449116	0.441408	0.422131	ug/g
POS171	Cer(d18:2_24:0+O)+H	Cer(d42:2+O)+H	Cer	Sphingolipid	(d18:2_24:0+O)	(d18:2)	(24:0+O)			C42 H82 O4 N1	12.3793	664.624	0.0221071	0.137242	0.115948	0.14772	0.0788836	0.0903606	0.0837022	0.084031	0.0785826	0.0762132	ug/g
POS317	Cer(t17:1_24:0+O)+H	Cer(t41:1+O)+H	Cer	Sphingolipid	(t17:1_24:0+O)	(t17:1)	(24:0+O)			C41 H82 O5 N1	12.4186	668.619	0.0273416	0.176739	0.151514	0.19435	0.128453	0.12297	0.139214	0.192022	0.172791	0.17048	ug/g
POS153	Cer(d17:1_24:0+O)+H	Cer(d41:1+O)+H	Cer	Sphingolipid	(d17:1_24:0+O)	(d17:1)	(24:0+O)			C41 H82 O4 N1	12.466	652.624	0.0184206	0.0119175	0.00955414	0.0128881	0.0166747	0.0155981	0.00984527	0.0111546	0.0142696	0.0124547	ug/g
NEG236	Cer(m39:2)+HCOO	Cer(m39:2)+HCOO	Cer	Sphingolipid	(m39:2)	(m39:2)				C40 H76 O4 N1	12.509	634.578	0.0158117	0.19422	0.213844	0.200589	0.0060234	0.0140661	0.0132379	0.0288969	0.0320735	0.0320783	ug/g
POS147	Cer(d18:2_22:1)+H	Cer(d40:3)+H	Cer	Sphingolipid	(d18:2_22:1)	(d18:2)	(22:1)			C40 H76 O3 N1	12.5133	618.582	0.0169283	0.0777221	0.0732728	0.0888406	0.00306474	0.00158102	0.0026528	0.00503082	0.00620162	0.00934908	ug/g
NEG241	Cer(m40:2+2O)+HCOO	Cer(m40:2+2O)+HCOO	Cer	Sphingolipid	(m40:2+2O)	(m40:2+2O)				C41 H78 O6 N1	12.519	680.583	0.009903	0.183432	0.216252	0.195987	0.0158616	0.00977694	0.0141941	0.0384428	0.0329167	0.0336012	ug/g
NEG304	Cer(t40:2)+HCOO	Cer(t40:2)+HCOO	Cer	Sphingolipid	(t18:1_22:1)	(t18:1)	(22:1)			C41 H78 O6 N1	12.5223	680.583	0.00495071	0.378832	0.431037	0.39789	0.0220578	0.0239068	0.0275255	0.0675962	0.0652409	0.0658791	ug/g
NEG201	Cer(d40:2+O)-H	Cer(d40:2+O)-H	Cer	Sphingolipid	(d40:2+O)	(d40:2+O)				C40 H76 O4 N1	12.5252	634.578	0.0161095	0.19388	0.213471	0.200239	0.00603227	0.0140435	0.00953786	0.0288471	0.0320071	0.0320204	ug/g
POS322	Cer(t41:3)+H	Cer(t41:3)+H	Cer	Sphingolipid	(t41:3)	(t41:3)				C41 H78 O4 N1	12.5286	648.593	0.0181143	0.652559	0.552931	0.668004	0.0731741	0.0686168	0.0685295	0.21255	0.187183	0.18084	ug/g
POS250	Cer(m19:1_26:6)+H	Cer(m45:7)+H	Cer	Sphingolipid	(m19:1_26:6)	(m19:1)	(26:6)			C45 H78 O2 N1	12.5377	664.603	0.0255326	0.51749	0.429126	0.5231	0.743611	0.7703	0.759213	1.30687	1.23188	1.23908	ug/g
NEG285	Cer(t38:3+2O)+HCOO	Cer(t38:3+2O)+HCOO	Cer	Sphingolipid	(t38:3+2O)	(t38:3+2O)				C39 H72 O8 N1	12.5768	682.526	0.00747025	0.0606686	0.0800263	0.0710623	0.0451386	0.0456369	0.0408484	0.0607426	0.0591387	0.054286	ug/g
NEG324	Cer(t18:1_24:0+O)+HCOO	Cer(t42:1+O)+HCOO	Cer	Sphingolipid	(t18:1_24:0+O)	(t18:1)	(24:0+O)			C43 H84 O7 N1	12.6311	726.625	0.0038859	0.0134308	0.0100043	0.0320444	0.0111624	0.00916169	0.00604547	0.00474719	0.00884644	0.0121611	ug/g
NEG242	Cer(m41:1+O)+HCOO	Cer(m41:1+O)+HCOO	Cer	Sphingolipid	(m41:1+O)	(m41:1+O)				C42 H82 O5 N1	12.636	680.62	0.00647746	0.00533327	0.00427909	0.0174825	0.00900282	0.00174389	0.00390389	0.00297711	0.0053175	0.00599584	ug/g
POS140	Cer(d18:1_22:1)+H	Cer(d40:2)+H	Cer	Sphingolipid	(d18:1_22:1)	(d18:1)	(22:1)			C40 H78 O3 N1	12.6714	620.598	0.0363605	0.0918918	0.0826246	0.0829256	0.0183367	0.0159343	0.0175357	0.0356864	0.0370097	0.0329614	ug/g
POS138	Cer(d18:1_22:0+O)+H	Cer(d40:1+O)+H	Cer	Sphingolipid	(d18:1_22:0+O)	(d18:1)	(22:0+O)			C40 H80 O4 N1	12.6727	638.608	0.0199574	0.717957	0.624761	0.712393	0.158193	0.171051	0.155237	0.337734	0.321433	0.31208	ug/g
NEG314	Cer(t16:1_25:0+O)+HCOO	Cer(t41:1+O)+HCOO	Cer	Sphingolipid	(t16:1_25:0+O)	(t16:1)	(25:0+O)			C42 H82 O7 N1	12.6758	712.61	0.0112216	0.662737	0.713469	0.658846	0.135744	0.10939	0.115793	0.166239	0.194908	0.157342	ug/g
POS177	Cer(d42:3+2O)+H	Cer(d42:3+2O)+H	Cer	Sphingolipid	(d42:3+2O)	(d42:3+2O)				C42 H80 O5 N1	12.683	678.603	0.010867	2.14281	1.92435	2.21348	0.419861	0.432632	0.398592	0.854795	0.706239	0.736378	ug/g
POS192	Cer(d18:1_26:0+O)+H	Cer(d44:1+O)+H	Cer	Sphingolipid	(d18:1_26:0+O)	(d18:1)	(26:0+O)			C44 H88 O4 N1	12.6854	694.671	0.0861634	0.0909649	0.0698147	0.07089	0.0382104	0.0627625	0.0662947	0.0538071	0.0421386	0.0527894	ug/g
NEG240	Cer(m40:1+O)+HCOO	Cer(m40:1+O)+HCOO	Cer	Sphingolipid	(m40:1+O)	(m40:1+O)				C41 H80 O5 N1	12.693	666.604	0.020266	0.321097	0.339072	0.310322	0.0672167	0.0583476	0.0559481	0.076468	0.0803391	0.0730841	ug/g
NEG317	Cer(t41:3)+HCOO	Cer(t41:3)+HCOO	Cer	Sphingolipid	(t41:3)	(t41:3)				C42 H78 O6 N1	12.697	692.583	0.0198153	1.76674	1.95804	1.76168	0.762343	0.673291	0.664371	0.98336	0.994929	0.921823	ug/g
POS111	Cer(d37:4+2O)+NH4	Cer(d37:4+2O)+NH4	Cer	Sphingolipid	(d37:4+2O)	(d37:4+2O)				C37 H71 O5 N2	12.724	623.536	0.168623	0.0274794	0.00247661	0.0287369	0.0160867	0.0134373	0.0018317	0.0239708	0.0271183	0.0276107	ug/g
POS174	Cer(d18:2_24:1)+H	Cer(d42:3)+H	Cer	Sphingolipid	(d18:2_24:1)	(d18:2)	(24:1)			C42 H80 O3 N1	12.7679	646.613	0.0792717	0.448361	0.353141	0.409036	0.371606	0.390685	0.275144	0.279513	0.364165	0.294257	ug/g
POS240	Cer(m42:4)+H	Cer(m42:4)+H	Cer	Sphingolipid	(m42:4)	(m42:4)				C42 H78 O2 N1	12.7752	628.603	0.0417855	0.142855	0.0829994	0.0956953	0.086339	0.0694098	0.0687874	0.0665232	0.0857161	0.103696	ug/g
POS186	Cer(d18:2_25:0+O)+H	Cer(d43:2+O)+H	Cer	Sphingolipid	(d18:2_25:0+O)	(d18:2)	(25:0+O)			C43 H84 O4 N1	12.9039	678.639	0.0836757	0.00457655	0.0156931	0.00337621	0.00117853	0.00510587	0.000592844	0.00751723	0.00441073	0.00459157	ug/g
POS334	Cer(t18:1_25:0+O)+H	Cer(t43:1+O)+H	Cer	Sphingolipid	(t18:1_25:0+O)	(t18:1)	(25:0+O)			C43 H86 O5 N1	12.9799	696.65	0.0170575	0.00203235	0.00582216	0.00284792	0.00449482	0.00201852	0.0935166	0.00269185	0.146082	0.00114276	ug/g
NEG210	Cer(d42:1+O)+HCOO	Cer(d42:1+O)+HCOO	Cer	Sphingolipid	(d42:1+O)	(d42:1+O)				C43 H84 O6 N1	13.03	710.63	0.0823604	0.0172584	0.0097976	0.0102074	0.00974627	0.00200969	0.00298248	0.00530061	0.0066365	0.00162192	ug/g
POS159	Cer(d41:2+O)+Na	Cer(d41:2+O)+Na	Cer	Sphingolipid	(d41:2+O)	(d41:2+O)				C41 H79 O4 N1 Na1	13.062	672.59	0.0255061	0.02484	0.0187272	0.0157705	0.00215056	0.00079382	0.0018745	0.00301085	0.00235441	0.00596509	ug/g
POS201	Cer(d19:2_26:6)+H	Cer(d45:8)+H	Cer	Sphingolipid	(d19:2_26:6)	(d19:2)	(26:6)			C45 H76 O3 N1	13.0769	678.582	0.0496441	0.024452	0.0154473	0.0127022	1.14564e-07	0.090079	0.0831128	0.354961	0.00126603	0.00115857	ug/g
NEG316	Cer(t18:1_23:1)+HCOO	Cer(t41:2)+HCOO	Cer	Sphingolipid	(t18:1_23:1)	(t18:1)	(23:1)			C42 H80 O6 N1	13.0807	694.599	0.0274403	0.127256	0.137284	0.127934	0.0114719	0.00856278	0.0105186	0.0259295	0.0179266	0.0208385	ug/g
POS172	Cer(d18:2_24:0+O)+H	Cer(d42:2+O)+H	Cer	Sphingolipid	(d18:2_24:0+O)	(d18:2)	(24:0+O)			C42 H82 O4 N1	13.0901	664.624	0.103548	0.0338358	0.0341093	0.0410198	0.00233238	0.00320441	0.00182739	0.00483443	0.00362057	0.00406633	ug/g
NEG238	Cer(m40:0+2O)+HCOO	Cer(m40:0+2O)+HCOO	Cer	Sphingolipid	(m40:0+2O)	(m40:0+2O)				C41 H82 O6 N1	13.091	684.615	0.0043218	3.19457	3.57069	3.34812	0.774856	0.719801	0.710621	1.49788	1.52281	1.4799	ug/g
NEG199	Cer(d40:0+O)+HCOO	Cer(d40:0+O)+HCOO	Cer	Sphingolipid	(d40:0+O)	(d40:0+O)				C41 H82 O6 N1	13.0931	684.615	0.00432218	3.19456	3.57069	3.34811	0.774855	0.719791	0.710609	1.49788	1.52281	1.47989	ug/g
NEG312	Cer(t41:1)+HCOO	Cer(t41:1)+HCOO	Cer	Sphingolipid	(t41:1)	(t41:1)				C42 H82 O6 N1	13.106	696.615	0.0898572	0.0518105	0.0531216	0.047345	0.00234007	0.00371733	0.00140036	0.0088523	0.0139964	0.0083837	ug/g
NEG243	Cer(m41:1+O)+HCOO	Cer(m41:1+O)+HCOO	Cer	Sphingolipid	(m41:1+O)	(m41:1+O)				C42 H82 O5 N1	13.121	680.62	0.00851395	0.380771	0.456293	0.388467	0.0570959	0.0529454	0.0574461	0.0912588	0.0869484	0.0827964	ug/g
NEG326	Cer(t17:1_25:0+O)+HCOO	Cer(t42:1+O)+HCOO	Cer	Sphingolipid	(t17:1_25:0+O)	(t17:1)	(25:0+O)			C43 H84 O7 N1	13.1263	726.625	0.00475177	0.768349	0.860952	0.778391	0.118105	0.106854	0.112357	0.19105	0.194453	0.184404	ug/g
NEG234	Cer(m37:4)+HCOO	Cer(m37:4)+HCOO	Cer	Sphingolipid	(m37:4)	(m37:4)				C38 H68 O4 N1	13.1427	602.515	0.00959158	0.21296	0.247965	0.236707	0.12005	0.118725	0.0945797	0.087143	0.0932382	0.081835	ug/g
NEG337	Cer(t18:1_25:0+O)+HCOO	Cer(t43:1+O)+HCOO	Cer	Sphingolipid	(t18:1_25:0+O)	(t18:1)	(25:0+O)			C44 H86 O7 N1	13.1484	740.641	0.00599724	0.0249428	0.0399971	0.0408906	0.0102303	0.0085884	0.0175398	0.0128679	0.0118247	0.0198311	ug/g
NEG246	Cer(m42:1+O)+HCOO	Cer(m42:1+O)+HCOO	Cer	Sphingolipid	(m42:1+O)	(m42:1+O)				C43 H84 O5 N1	13.1547	694.635	0.0119463	0.015969	0.01608	0.0165734	0.00486296	0.00154615	0.00772792	0.00876078	0.00330651	0.00724476	ug/g
POS154	Cer(d17:1_24:0+O)+H	Cer(d41:1+O)+H	Cer	Sphingolipid	(d17:1_24:0+O)	(d17:1)	(24:0+O)			C41 H82 O4 N1	13.2092	652.624	0.0172988	1.63348	1.31041	1.59244	0.410629	0.39447	0.397339	0.773739	0.716004	0.683402	ug/g
POS156	Cer(d17:1_24:1)+H	Cer(d41:2)+H	Cer	Sphingolipid	(d17:1_24:1)	(d17:1)	(24:1)			C41 H80 O3 N1	13.211	634.613	0.0296986	0.247106	0.23263	0.249433	0.0587631	0.0565882	0.0533501	0.102976	0.0967955	0.1059	ug/g
POS248	Cer(m21:1_24:0+O)+Na	Cer(m45:1+O)+Na	Cer	Sphingolipid	(m21:1_24:0+O)	(m21:1)	(24:0+O)			C45 H89 O3 N1 Na1	13.2126	714.673	0.109199	0.00379449	0.00142078	0.0717592	0.0138233	0.0187449	0.0163799	0.0293416	0.0328028	0.028178	ug/g
NEG224	Cer(d21:2_26:6)-H	Cer(d47:8)-H	Cer	Sphingolipid	(d21:2_26:6)	(d21:2)	(26:6)			C47 H78 O3 N1	13.224	704.599	0.00735288	5.12225	5.85985	5.22897	2.65909	2.40993	2.31431	3.30149	3.17036	3.14365	ug/g
POS243	Cer(m43:4)+H	Cer(m43:4)+H	Cer	Sphingolipid	(m43:4)	(m43:4)				C43 H80 O2 N1	13.2904	642.618	0.0664254	0.0846728	0.0559176	0.0748647	0.0492148	0.0610913	0.0501904	0.0400288	0.0523851	0.0551321	ug/g
POS187	Cer(d18:2_25:1)+H	Cer(d43:3)+H	Cer	Sphingolipid	(d18:2_25:1)	(d18:2)	(25:1)			C43 H82 O3 N1	13.3011	660.629	0.0237261	0.338605	0.261328	0.314069	0.247281	0.263818	0.240494	0.20413	0.211973	0.207142	ug/g
POS341	Cer(t18:1_26:0+O)+H	Cer(t44:1+O)+H	Cer	Sphingolipid	(t18:1_26:0+O)	(t18:1)	(26:0+O)			C44 H88 O5 N1	13.3974	710.666	0.0360238	0.0481445	0.0404599	0.046664	0.0349768	0.0387694	0.0378835	0.0375068	0.0348571	0.0350418	ug/g
POS335	Cer(t18:1_25:0+O)+H	Cer(t43:1+O)+H	Cer	Sphingolipid	(t18:1_25:0+O)	(t18:1)	(25:0+O)			C43 H86 O5 N1	13.4017	696.65	0.0300949	0.010184	0.00516564	0.0091077	0.00798379	0.000997791	0.000581849	0.00240884	0.00108198	0.00274027	ug/g
POS184	Cer(d17:1_26:1)+H	Cer(d43:2)+H	Cer	Sphingolipid	(d17:1_26:1)	(d17:1)	(26:1)			C43 H84 O3 N1	13.5228	662.645	0.04395	0.00294463	0.00206895	0.00169948	0.000571854	0.00254078	0.00157322	0.000722732	0.00108081	0.00144539	ug/g
NEG215	Cer(d43:1+O)+HCOO	Cer(d43:1+O)+HCOO	Cer	Sphingolipid	(d43:1+O)	(d43:1+O)				C44 H86 O6 N1	13.5366	724.646	0.00928094	0.011854	0.0130043	0.0113343	0.00726089	0.00474889	0.00213986	0.00275689	0.0902423	0.00699389	ug/g
POS176	Cer(d18:2_24:1)+H	Cer(d42:3)+H	Cer	Sphingolipid	(d18:2_24:1)	(d18:2)	(24:1)			C42 H80 O3 N1	13.5656	646.613	0.0264589	0.0993992	0.0883263	0.0991617	1.18911	0.00547689	0.00564477	0.00929009	0.0109981	0.0103026	ug/g
NEG211	Cer(d18:2_24:0+O)+HCOO	Cer(d42:2+O)+HCOO	Cer	Sphingolipid	(d18:2_24:0+O)	(d18:2)	(24:0+O)			C43 H82 O6 N1	13.577	708.615	0.00363721	0.542108	0.603069	0.572886	0.0476869	0.0488007	0.0440199	0.0939503	0.0838134	0.084796	ug/g
NEG328	Cer(t16:1_26:1)+HCOO	Cer(t42:2)+HCOO	Cer	Sphingolipid	(t16:1_26:1)	(t16:1)	(26:1)			C43 H82 O6 N1	13.5803	708.615	0.011926	0.308249	0.362758	0.333798	0.0266554	0.0295548	0.0240071	0.0536881	0.0496391	0.0499962	ug/g
POS205	Cer(d20:2_26:6)+H	Cer(d46:8)+H	Cer	Sphingolipid	(d20:2_26:6)	(d20:2)	(26:6)			C46 H78 O3 N1	13.599	692.598	0.0262357	0.114738	0.0862533	0.0951002	0.0145067	0.0139123	0.0121787	0.0360196	0.0252561	0.0288224	ug/g
NEG348	Cer(t18:1_26:0+O)+HCOO	Cer(t44:1+O)+HCOO	Cer	Sphingolipid	(t18:1_26:0+O)	(t18:1)	(26:0+O)			C45 H88 O7 N1	13.6436	754.657	0.00596086	0.029075	0.0277415	0.0439448	0.0192722	0.025454	0.0286568	0.0114158	0.0178734	0.0159504	ug/g
NEG251	Cer(m43:1+O)+HCOO	Cer(m43:1+O)+HCOO	Cer	Sphingolipid	(m43:1+O)	(m43:1+O)				C44 H86 O5 N1	13.644	708.651	0.0110249	0.0150782	0.0211292	0.0134058	0.00776364	0.0162752	0.0103001	0.00242183	0.00511576	0.00515254	ug/g
NEG235	Cer(m38:4)+HCOO	Cer(m38:4)+HCOO	Cer	Sphingolipid	(m38:4)	(m38:4)				C39 H70 O4 N1	13.686	616.531	0.0731062	0.00797888	0.00934708	0.0108424	0.00904888	0.00767196	0.0093273	0.00261218	0.00248741	0.00524541	ug/g
POS170	Cer(d18:1_24:1)+H	Cer(d42:2)+H	Cer	Sphingolipid	(d18:1_24:1)	(d18:1)	(24:1)			C42 H82 O3 N1	13.7061	648.629	0.0534668	2.03326	1.74079	2.06233	2.52427	2.28319	2.32734	3.69104	2.70738	2.61202	ug/g
POS168	Cer(d18:1_24:0+O)+H	Cer(d42:1+O)+H	Cer	Sphingolipid	(d18:1_24:0+O)	(d18:1)	(24:0+O)			C42 H84 O4 N1	13.7124	666.639	0.0218648	0.971952	0.837231	0.935133	0.209504	0.2301	0.227336	0.406779	0.390152	0.397037	ug/g
POS252	Cer(m21:1_25:0+O)+Na	Cer(m46:1+O)+Na	Cer	Sphingolipid	(m21:1_25:0+O)	(m21:1)	(25:0+O)			C46 H91 O3 N1 Na1	13.7157	728.689	0.0484186	0.00723309	0.00767478	0.00853824	0.0134743	0.0153625	0.00048917	0.0176532	0.000987878	0.00114107	ug/g
NEG340	Cer(t43:1+O)+HCOO	Cer(t43:1+O)+HCOO	Cer	Sphingolipid	(t17:1_26:0+O)	(t17:1)	(26:0+O)			C44 H86 O7 N1	13.7219	740.641	0.0125215	0.0964832	0.235629	0.191565	0.12309	0.0148972	0.0256457	0.0595082	0.0171554	0.0182027	ug/g
POS249	Cer(m45:6)+H-H2O	Cer(m45:6)+H-H2O	Cer	Sphingolipid	(m45:6)	(m45:6)				C45 H78 O1 N1	13.7769	648.608	0.0169992	17.1985	14.2488	15.973	19.2381	20.7343	19.9062	24.6242	20.6003	20.9394	ug/g
POS196	Cer(d18:2_26:1)+H	Cer(d44:3)+H	Cer	Sphingolipid	(d18:2_26:1)	(d18:2)	(26:1)			C44 H84 O3 N1	13.7845	674.645	0.017304	0.163391	0.135933	0.162841	0.107252	0.116697	0.106941	0.115218	0.105707	0.121304	ug/g
POS251	Cer(m45:7)+H-H2O	Cer(m45:7)+H-H2O	Cer	Sphingolipid	(m45:7)	(m45:7)				C45 H76 O1 N1	13.82	646.592	0.0246351	5.57268	5.37499	5.57722	4.9277	5.59001	5.40268	8.66034	6.85778	8.65618	ug/g
NEG310	Cer(t41:0+O)-H	Cer(t41:0+O)-H	Cer	Sphingolipid	(t41:0+O)	(t41:0+O)				C41 H82 O5 N1	14.0086	668.62	0.109543	0.0245686	0.0147364	0.0325536	0.0116467	0.0136863	0.0149009	0.00979091	0.00947185	0.0157859	ug/g
NEG220	Cer(d21:1_23:0+O)+HCOO	Cer(d44:1+O)+HCOO	Cer	Sphingolipid	(d21:1_23:0+O)	(d21:1)	(23:0+O)			C45 H88 O6 N1	14.0258	738.662	0.0242998	0.0180366	0.0169363	0.0168478	0.00908242	0.0146004	0.00713293	0.0112638	0.00931747	0.0122074	ug/g
NEG347	Cer(t44:1)+HCOO	Cer(t44:1)+HCOO	Cer	Sphingolipid	(t44:1)	(t44:1)				C45 H88 O6 N1	14.0271	738.662	0.0242998	0.0180366	0.0169363	0.0168478	0.00908242	0.0146004	0.00713293	0.0112638	0.00931747	0.0122074	ug/g
POS189	Cer(d18:2_25:1)+H	Cer(d43:3)+H	Cer	Sphingolipid	(d18:2_25:1)	(d18:2)	(25:1)			C43 H82 O3 N1	14.0629	660.629	0.0448452	0.0274578	0.0224576	0.029674	0.0121779	0.0013153	5.0378e-05	0.00354195	0.00191918	0.00250066	ug/g
NEG207	Cer(d42:0+O)+HCOO	Cer(d42:0+O)+HCOO	Cer	Sphingolipid	(d42:0+O)	(d42:0+O)				C43 H86 O6 N1	14.0968	712.646	0.00430328	5.09418	5.78582	5.37532	1.47986	1.32895	1.29787	2.28133	2.3608	2.30647	ug/g
NEG219	Cer(d44:1)+HCOO	Cer(d44:1)+HCOO	Cer	Sphingolipid	(d44:1)	(d44:1)				C45 H88 O5 N1	14.1322	722.667	0.0522715	0.00409565	0.00505504	0.0029143	0.0025727	0.00126075	0.000822378	0.0256717	0.00110289	0.00128796	ug/g
NEG357	Cer(t45:1+O)+HCOO	Cer(t45:1+O)+HCOO	Cer	Sphingolipid	(t45:1+O)	(t45:1+O)				C46 H90 O7 N1	14.1379	768.672	0.0282227	0.00450507	0.00511518	0.001493	0.0421219	0.0406885	0.00218091	0.00164383	0.00143385	0.00393501	ug/g
NEG350	Cer(t44:1+O)+HCOO	Cer(t44:1+O)+HCOO	Cer	Sphingolipid	(t44:1+O)	(t44:1+O)				C45 H88 O7 N1	14.1485	754.657	0.0112108	0.119878	0.134161	0.129702	0.0149084	0.0224597	0.0126776	0.0244188	0.0257558	0.0235425	ug/g
NEG237	Cer(m39:4)+HCOO	Cer(m39:4)+HCOO	Cer	Sphingolipid	(m39:4)	(m39:4)				C40 H72 O4 N1	14.212	630.547	0.0550377	0.0370357	0.0531167	0.0375425	0.0191844	0.0176106	0.0206242	0.0174956	0.0226727	0.0165556	ug/g
POS254	Cer(m21:1_26:0+O)+Na	Cer(m47:1+O)+Na	Cer	Sphingolipid	(m21:1_26:0+O)	(m21:1)	(26:0+O)			C47 H93 O3 N1 Na1	14.2163	742.705	0.201929	0.00298102	0.00237703	0.00301466	1.44534e-09	0.00233738	0.000538076	0.000422668	0.000323366	0.000539823	ug/g
POS185	Cer(d17:1_26:1)+H	Cer(d43:2)+H	Cer	Sphingolipid	(d17:1_26:1)	(d17:1)	(26:1)			C43 H84 O3 N1	14.2184	662.645	0.0268947	0.0327503	0.0300196	0.0342859	0.00927493	0.00929998	0.00832399	0.0154379	0.0188699	0.0176714	ug/g
POS182	Cer(d17:1_26:0+O)+H	Cer(d43:1+O)+H	Cer	Sphingolipid	(d17:1_26:0+O)	(d17:1)	(26:0+O)			C43 H86 O4 N1	14.2198	680.655	0.0287018	0.275159	0.225207	0.280346	0.0694389	0.0780948	0.0691941	0.141454	0.145282	0.1555	ug/g
NEG244	Cer(m42:0+O)+HCOO	Cer(m42:0+O)+HCOO	Cer	Sphingolipid	(m42:0+O)	(m42:0+O)				C43 H86 O5 N1	14.2318	696.651	0.0133634	4.55256	5.00889	4.45026	1.99521	1.80562	1.83698	2.69228	2.61825	2.78125	ug/g
NEG356	Cer(t45:1)+HCOO	Cer(t45:1)+HCOO	Cer	Sphingolipid	(t45:1)	(t45:1)				C46 H90 O6 N1	14.5232	752.677	0.0354214	0.00547018	0.00720653	0.00229759	0.0012652	0.00133644	0.00212857	0.00308869	0.00132171	0.00243381	ug/g
POS197	Cer(d18:2_26:1)+H	Cer(d44:3)+H	Cer	Sphingolipid	(d18:2_26:1)	(d18:2)	(26:1)			C44 H84 O3 N1	14.5482	674.645	0.0303917	0.0364621	0.0305482	0.0356195	0.000309827	0.000722878	0.00057724	0.0034602	0.00277583	0.00298483	ug/g
NEG221	Cer(d18:2_26:0+O)-H	Cer(d44:2+O)-H	Cer	Sphingolipid	(d18:2_26:0+O)	(d18:2)	(26:0+O)			C44 H84 O4 N1	14.5647	690.641	0.00546443	0.0728526	0.080992	0.0797267	0.00106618	0.00121267	0.0381897	0.0130543	0.0119093	0.00794713	ug/g
NEG352	Cer(t44:2)+HCOO	Cer(t44:2)+HCOO	Cer	Sphingolipid	(t44:2)	(t44:2)				C45 H86 O6 N1	14.5657	736.646	0.00872369	0.175684	0.19734	0.190938	0.00479744	0.0027799	0.0428432	0.0295109	0.0319643	0.0237796	ug/g
POS347	Cer(t45:3)+H	Cer(t45:3)+H	Cer	Sphingolipid	(t45:3)	(t45:3)				C45 H86 O4 N1	14.577	704.655	0.0214472	0.512876	0.414659	0.508788	0.103593	0.11765	0.114658	0.274378	0.238092	0.232846	ug/g
NEG213	Cer(d43:0+O)+HCOO	Cer(d43:0+O)+HCOO	Cer	Sphingolipid	(d43:0+O)	(d43:0+O)				C44 H88 O6 N1	14.5912	726.662	0.00748074	1.48235	1.63542	1.5645	0.584389	0.516314	0.545825	1.10885	1.10439	0.989755	ug/g
NEG341	Cer(t43:1+O)-H	Cer(t43:1+O)-H	Cer	Sphingolipid	(t43:1+O)	(t43:1+O)				C43 H84 O5 N1	14.6401	694.635	0.0401844	0.0512899	0.0627188	0.0597983	0.0175956	0.0165507	0.0176951	0.0225778	0.0203115	0.0191083	ug/g
NEG247	Cer(m42:1+O)+HCOO	Cer(m42:1+O)+HCOO	Cer	Sphingolipid	(m42:1+O)	(m42:1+O)				C43 H84 O5 N1	14.66	694.635	0.0401844	0.0512899	0.0627188	0.0597983	0.0175956	0.0165507	0.0176951	0.0225778	0.0203115	0.0191083	ug/g
POS194	Cer(d18:1_26:0+O)+H	Cer(d44:1+O)+H	Cer	Sphingolipid	(d18:1_26:0+O)	(d18:1)	(26:0+O)			C44 H88 O4 N1	14.6905	694.671	0.0295101	0.134861	0.106134	0.128927	0.0240472	0.0275036	0.0243528	0.0555731	0.0550706	0.0536537	ug/g
POS195	Cer(d18:1_26:1)+H	Cer(d44:2)+H	Cer	Sphingolipid	(d18:1_26:1)	(d18:1)	(26:1)			C44 H86 O3 N1	14.6919	676.66	0.0219095	0.0137089	0.0100658	0.013797	0.00185777	0.000795451	0.00166168	0.00433653	0.00531326	0.0057788	ug/g
NEG249	Cer(m43:0+O)+HCOO	Cer(m43:0+O)+HCOO	Cer	Sphingolipid	(m43:0+O)	(m43:0+O)				C44 H88 O5 N1	14.692	710.667	0.0247881	1.304	1.34545	1.31434	0.459218	0.447463	0.401434	0.745339	0.718238	0.720339	ug/g
POS349	Cer(t20:1_26:5)+H	Cer(t46:6)+H	Cer	Sphingolipid	(t20:1_26:5)	(t20:1)	(26:5)			C46 H82 O4 N1	14.9373	712.624	0.0140519	0.0305285	0.06239	0.0818344	0.00812802	0.0146437	0.0123875	0.022135	0.0203145	0.026135	ug/g
NEG333	Cer(t43:0+O)-H	Cer(t43:0+O)-H	Cer	Sphingolipid	(t43:0+O)	(t43:0+O)				C43 H86 O5 N1	14.9555	696.651	0.0159405	0.0515907	0.04878	0.0533096	0.0292058	0.0242966	0.0264269	0.0224968	0.0256807	0.0203997	ug/g
NEG245	Cer(m42:0+O)+HCOO	Cer(m42:0+O)+HCOO	Cer	Sphingolipid	(m42:0+O)	(m42:0+O)				C43 H86 O5 N1	14.96	696.651	0.015929	0.0506927	0.0487731	0.0541283	0.0292017	0.0242932	0.0363813	0.022445	0.0256772	0.0230779	ug/g
POS204	Cer(d20:1_26:5)+H	Cer(d46:6)+H	Cer	Sphingolipid	(d20:1_26:5)	(d20:1)	(26:5)			C46 H82 O3 N1	15.1061	696.629	0.245803	0.0128761	0.0109067	0.00710637	0.00455548	0.00660896	0.0101576	0.0153326	0.00628923	0.0148521	ug/g
NEG355	Cer(t45:0+O)+HCOO	Cer(t45:0+O)+HCOO	Cer	Sphingolipid	(t45:0+O)	(t45:0+O)				C46 H92 O7 N1	15.1521	770.688	0.0172786	0.170167	0.177193	0.168931	0.0742016	0.0686258	0.0656866	0.124448	0.109309	0.113524	ug/g
NEG222	Cer(d45:0+O)+HCOO	Cer(d45:0+O)+HCOO	Cer	Sphingolipid	(d45:0+O)	(d45:0+O)				C46 H92 O6 N1	15.486	754.693	0.0414663	0.121981	0.14141	0.132005	0.0445116	0.0365852	0.0339211	0.133376	0.128552	0.128029	ug/g
POS348	Cer(t46:0+O)+H	Cer(t46:0+O)+H	Cer	Sphingolipid	(t46:0+O)	(t46:0+O)				C46 H94 O5 N1	15.5521	740.713	0.0395461	0.0246618	0.0230295	0.0252247	0.0049529	0.00610969	0.00394722	0.00941296	0.0102681	0.011828	ug/g
NEG223	Cer(d46:0+O)+HCOO	Cer(d46:0+O)+HCOO	Cer	Sphingolipid	(d46:0+O)	(d46:0+O)				C47 H94 O6 N1	15.8412	768.709	0.00728633	0.0641819	0.0741636	0.067437	0.0264628	0.02148	0.0230917	0.0501909	0.0489411	0.0499424	ug/g
POS163	Cer(d42:1)+Na	Cer(d42:1)+Na	Cer	Sphingolipid	(d42:1)	(d42:1)				C42 H83 O3 N1 Na1	16.808	672.627	0.0264692	0.011015	0.0102159	0.00890828	0.000914717	0.00218534	0.00348303	0.0150302	0.0158661	0.0136453	ug/g
POS255	Cer(m48:4)+H	Cer(m48:4)+H	Cer	Sphingolipid	(m48:4)	(m48:4)				C48 H90 O2 N1	16.8311	712.697	0.0620785	0.00234622	0.00216004	0.00180444	0.00173182	0.00256192	0.00786874	0.00132658	0.00172426	0.00048713	ug/g
POS36	Cer(d14:1_18:0+2O)+NH4	Cer(d32:1+2O)+NH4	Cer	Sphingolipid	(d14:1_18:0+2O)	(d14:1)	(18:0+2O)			C32 H67 O5 N2	16.94	559.504	0.0902727	0.00336457	0.00164346	0.0242404	0.0181195	0.00430153	0.00328951	0.0291	0.00986244	0.0223005	ug/g
NEG252	Cer(m48:1)+HCOO	Cer(m48:1)+HCOO	Cer	Sphingolipid	(m48:1)	(m48:1)				C49 H96 O4 N1	17.2266	762.734	0.00508363	0.290909	0.33121	0.314099	0.312629	0.278878	0.269983	0.25454	0.253777	0.239655	ug/g
POS203	Cer(d46:5)+H-H2O	Cer(d46:5)+H-H2O	Cer	Sphingolipid	(d46:5)	(d46:5)				C46 H82 O2 N1	17.5772	680.634	0.0169566	0.747985	0.631192	0.721058	0.309413	0.316159	0.310216	0.426687	0.303351	0.36169	ug/g
POS246	Cer(m44:3)+Na	Cer(m44:3)+Na	Cer	Sphingolipid	(m44:3)	(m44:3)				C44 H83 O2 N1 Na1	17.5781	680.632	0.0217801	0.745199	0.587551	0.714028	0.306879	0.313426	0.318973	0.442194	0.299976	0.35619	ug/g
POS253	Cer(m46:6)+H	Cer(m46:6)+H	Cer	Sphingolipid	(m46:6)	(m46:6)				C46 H82 O2 N1	17.585	680.634	0.0217801	0.745199	0.587551	0.714028	0.306879	0.313426	0.318973	0.442194	0.299976	0.35619	ug/g
NEG360	CerG2GNAc1(d45:2)-2H	CerG2GNAc1(d45:2)-2H	CerG2GNAc1	Sphingolipid	(d45:2)	(d45:2)				C65 H118 O18 N2	6.213	607.42	0.00658587	0.887215	0.880048	0.87398	0.789152	0.722331	0.756391	0.700762	0.645657	0.709715	ug/g
POS351	CerG2GNAc1(d28:1)+H	CerG2GNAc1(d28:1)+H	CerG2GNAc1	Sphingolipid	(d28:1)	(d28:1)				C48 H89 O18 N2	6.37212	981.61	0.100136	0.0321092	0.0505251	0.0231522	0.0190938	0.0198326	0.0279582	0.0116371	0.0143454	0.0144183	ug/g
POS361	CerG2GNAc1(m40:4)+H-H2O	CerG2GNAc1(m40:4)+H-H2O	CerG2GNAc1	Sphingolipid	(m40:4)	(m40:4)				C60 H105 O16 N2	9.97716	1109.75	0.0848381	0.00219354	0.00303811	0.00455666	0.051664	0.00850574	0.0330038	6.26297e-08	0.00628235	0.0129044	ug/g
POS360	CerG2GNAc1(d44:5)+NH4	CerG2GNAc1(d44:5)+NH4	CerG2GNAc1	Sphingolipid	(d44:5)	(d44:5)				C64 H116 O18 N3	11.537	1214.82	0.0123255	1.39514	2.17084	1.4116	0.035411	0.0346093	0.0373858	0.145198	0.153554	0.165608	ug/g
POS355	CerG2GNAc1(d42:2)+Na	CerG2GNAc1(d42:2)+Na	CerG2GNAc1	Sphingolipid	(d42:2)	(d42:2)				C62 H114 O18 N2 Na1	12.7735	1197.8	0.10254	0.0384386	0.145163	0.0708216	0.0373673	0.0474884	0.046725	0.0397932	0.0727949	0.0586865	ug/g
POS359	CerG2GNAc1(d44:3)+NH4	CerG2GNAc1(d44:3)+NH4	CerG2GNAc1	Sphingolipid	(d44:3)	(d44:3)				C64 H120 O18 N3	12.883	1218.86	0.107234	0.0586012	0.217581	0.0696647	0.0696422	0.0862551	0.0733891	0.0100517	0.0213757	0.0157685	ug/g
POS353	CerG2GNAc1(d41:1)+Na	CerG2GNAc1(d41:1)+Na	CerG2GNAc1	Sphingolipid	(d41:1)	(d41:1)				C61 H114 O18 N2 Na1	13.1278	1185.8	0.326277	0.00940637	0.0189575	0.00730223	0.000627049	0.00584513	0.00595276	0.00416197	0.000755684	0.000794697	ug/g
POS356	CerG2GNAc1(d42:2)+NH4	CerG2GNAc1(d42:2)+NH4	CerG2GNAc1	Sphingolipid	(d42:2)	(d42:2)				C62 H118 O18 N3	13.2217	1192.84	0.0670006	0.124288	0.134862	0.117575	0.24201	0.24874	0.23239	0.1986	0.206354	0.196966	ug/g
POS358	CerG2GNAc1(d43:2)+NH4	CerG2GNAc1(d43:2)+NH4	CerG2GNAc1	Sphingolipid	(d43:2)	(d43:2)				C63 H120 O18 N3	13.3649	1206.86	0.0532973	0.0829473	0.0872752	0.0639696	0.0167542	1.14396e-08	0.0255535	0.00219467	0.015248	0.01107	ug/g
POS354	CerG2GNAc1(d42:1)+Na	CerG2GNAc1(d42:1)+Na	CerG2GNAc1	Sphingolipid	(d42:1)	(d42:1)				C62 H116 O18 N2 Na1	13.5693	1199.81	0.0430202	0.215006	0.336305	0.204009	0.0318342	0.039924	0.00731935	0.0959103	0.0451146	0.10839	ug/g
POS357	CerG2GNAc1(d43:1)+NH4	CerG2GNAc1(d43:1)+NH4	CerG2GNAc1	Sphingolipid	(d43:1)	(d43:1)				C63 H122 O18 N3	14.0018	1208.87	0.0423269	0.00986974	0.0111064	0.0104202	0.0065407	0.00704091	0.00536777	0.00610506	0.00154167	0.0115657	ug/g
POS362	CerG2GNAc1(m42:0+O)+NH4	CerG2GNAc1(m42:0+O)+NH4	CerG2GNAc1	Sphingolipid	(m42:0+O)	(m42:0+O)				C62 H122 O18 N3	14.1661	1196.87	0.150548	0.0458327	0.0679298	0.044406	0.0223171	0.0268979	0.00106952	0.00568577	0.00247937	0.0121794	ug/g
POS364	CerG2GNAc1(m47:6)+Na	CerG2GNAc1(m47:6)+Na	CerG2GNAc1	Sphingolipid	(m47:6)	(m47:6)				C67 H116 O17 N2 Na1	14.583	1243.82	0.0627966	0.0868073	0.115453	0.0642398	0.0612038	0.0616526	0.0503741	0.0952408	0.110493	0.101131	ug/g
POS363	CerG2GNAc1(m44:0+O)+NH4	CerG2GNAc1(m44:0+O)+NH4	CerG2GNAc1	Sphingolipid	(m44:0+O)	(m44:0+O)				C64 H126 O18 N3	14.974	1224.9	0.148507	0.00801348	0.0129777	0.00779183	0.00999373	0.0182373	0.00944746	0.0186218	0.0102862	0.022136	ug/g
POS352	CerG2GNAc1(d40:2+O)+H	CerG2GNAc1(d40:2+O)+H	CerG2GNAc1	Sphingolipid	(d40:2+O)	(d40:2+O)				C60 H111 O19 N2	15.137	1163.78	0.00192876	0.0526244	0.0622455	0.0339206	0.00283987	0.00598509	0.00560784	0.00630405	0.0154589	0.0152293	ug/g
NEG362	CerG3GNAc1(m40:6)-2H	CerG3GNAc1(m40:6)-2H	CerG3GNAc1	Sphingolipid	(m40:6)	(m40:6)				C66 H110 O22 N2	1.851	641.378	0.0173931	0.0892275	0.0888296	0.085513	0.0681632	0.069136	0.0710817	0.0654828	0.0685425	0.0803496	ug/g
NEG363	CerG3GNAc1(m41:1)-2H	CerG3GNAc1(m41:1)-2H	CerG3GNAc1	Sphingolipid	(m41:1)	(m41:1)				C67 H122 O22 N2	3.792	653.425	0.0345633	0.0110282	0.0107107	0.00672745	0.00264476	0.00730955	2.98294e-08	0.0028391	0.00482851	0.00289485	ug/g
POS365	CerG3GNAc1(d38:7)+H-H2O	CerG3GNAc1(d38:7)+H-H2O	CerG3GNAc1	Sphingolipid	(d38:7)	(d38:7)				C64 H105 O22 N2	10.8741	1253.72	0.0283486	0.113003	0.0927228	0.112249	0.122152	0.132775	0.110446	0.103362	0.0920418	0.0936518	ug/g
NEG367	CerP(d35:3+2O)+HCOO	CerP(d35:3+2O)+HCOO	CerP	Sphingolipid	(d35:3+2O)	(d35:3+2O)				C36 H67 O10 N1 P1	3.12	704.451	0.430435	0.00209992	0.00140904	0.00174859	0.00940266	0.0105424	0.0114411	0.0129797	0.0146839	0.0089791	ug/g
POS422	CerP(t17:1_23:5)+NH4	CerP(t40:6)+NH4	CerP	Sphingolipid	(t17:1_23:5)	(t17:1)	(23:5)			C40 H74 O7 N2 P1	3.83731	725.523	0.0572677	0.021067	0.0300177	0.0206036	0.00531412	0.0163174	0.012777	0.0361803	0.0499695	0.0481947	ug/g
POS397	CerP(m18:1_21:5)+NH4	CerP(m39:6)+NH4	CerP	Sphingolipid	(m18:1_21:5)	(m18:1)	(21:5)			C39 H72 O5 N2 P1	3.94672	679.517	0.017691	0.0665496	0.072948	0.059162	0.0565544	0.0542898	0.0678128	0.04168	0.0478886	0.0534888	ug/g
POS398	CerP(m43:6)+Na	CerP(m43:6)+Na	CerP	Sphingolipid	(m43:6)	(m43:6)				C43 H76 O5 N1 P1 Na1	4.11928	740.535	0.213468	0.00112579	0.00333276	0.000896219	0.00298631	0.00526291	0.00534791	0.000976043	0.000623698	0.00134841	ug/g
POS369	CerP(d20:2_16:0+O)+H	CerP(d36:2+O)+H	CerP	Sphingolipid	(d20:2_16:0+O)	(d20:2)	(16:0+O)			C36 H71 O7 N1 P1	4.757	660.496	0.108225	0.0156843	0.0279946	0.0157072	0.00170762	0.00210195	0.00291265	0.000265072	0.0100414	0.0091684	ug/g
POS395	CerP(m35:5)+NH4	CerP(m35:5)+NH4	CerP	Sphingolipid	(m35:5)	(m35:5)				C35 H66 O5 N2 P1	4.87088	625.47	0.0349128	0.0229198	0.0344658	0.0209603	0.0120817	0.0109683	0.0121326	0.02665	0.0299293	0.0296991	ug/g
POS404	CerP(t35:0+2O)+NH4	CerP(t35:0+2O)+NH4	CerP	Sphingolipid	(t35:0+2O)	(t35:0+2O)				C35 H76 O9 N2 P1	5.898	699.528	0.0449181	0.0117788	0.00621303	0.0195773	0.0113488	0.027573	0.00932414	0.0177387	0.0181	0.024348	ug/g
POS405	CerP(t35:0+2O)+NH4	CerP(t35:0+2O)+NH4	CerP	Sphingolipid	(t35:0+2O)	(t35:0+2O)				C35 H76 O9 N2 P1	6.98638	699.528	0.0226334	0.782792	1.18844	0.71451	1.00564	0.993905	0.00249257	1.42297	1.38153	1.51	ug/g
POS406	CerP(t35:0+2O)+NH4	CerP(t35:0+2O)+NH4	CerP	Sphingolipid	(t35:0+2O)	(t35:0+2O)				C35 H76 O9 N2 P1	7.45635	699.528	0.0248074	0.214825	0.327006	0.205196	0.255097	0.248526	0.230211	0.367925	0.414505	0.377227	ug/g
POS386	CerP(d39:2+2O)+H	CerP(d39:2+2O)+H	CerP	Sphingolipid	(d39:2+2O)	(d39:2+2O)				C39 H77 O8 N1 P1	7.576	718.538	0.0469472	0.0843068	0.113609	0.0729599	0.065663	0.0990267	0.121111	0.232694	0.164228	0.183832	ug/g
POS376	CerP(d38:4+2O)+NH4	CerP(d38:4+2O)+NH4	CerP	Sphingolipid	(d38:4+2O)	(d38:4+2O)				C38 H74 O8 N2 P1	7.782	717.518	0.0587206	0.177519	0.309852	0.165773	0.235496	0.261906	0.297293	0.430173	0.137579	0.185131	ug/g
POS412	CerP(t38:3+O)+NH4	CerP(t38:3+O)+NH4	CerP	Sphingolipid	(t38:3+O)	(t38:3+O)				C38 H76 O8 N2 P1	8.813	719.533	0.0417104	0.197379	0.216871	0.136987	0.159639	0.177077	0.166776	0.176394	0.181877	0.225225	ug/g
POS374	CerP(d22:2_16:1+2O)+NH4	CerP(d38:3+2O)+NH4	CerP	Sphingolipid	(d22:2_16:1+2O)	(d22:2)	(16:1+2O)			C38 H76 O8 N2 P1	8.829	719.533	0.0447176	0.256044	0.215539	0.146035	0.150597	0.171401	0.165397	0.165684	0.180393	0.223581	ug/g
POS373	CerP(d22:2_16:0+2O)+H	CerP(d38:2+2O)+H	CerP	Sphingolipid	(d22:2_16:0+2O)	(d22:2)	(16:0+2O)			C38 H75 O8 N1 P1	8.89669	704.522	0.0303208	0.481733	0.608078	0.349048	3.03158	3.20274	3.01637	1.32227	1.44393	1.44381	ug/g
NEG385	CerP(t42:2)+HCOO	CerP(t42:2)+HCOO	CerP	Sphingolipid	(t42:2)	(t42:2)				C43 H83 O9 N1 P1	9.499	788.581	0.010968	2.58665	2.57751	2.54945	2.72023	3.30139	3.15308	2.64542	2.66585	3.32629	ug/g
POS407	CerP(t35:0+O)+NH4	CerP(t35:0+O)+NH4	CerP	Sphingolipid	(t35:0+O)	(t35:0+O)				C35 H76 O8 N2 P1	9.782	683.533	0.336172	0.747956	0.388104	0.6314	0.515652	0.241748	0.433144	0.666989	0.533728	1.30791	ug/g
POS387	CerP(d21:2_18:0+2O)+H	CerP(d39:2+2O)+H	CerP	Sphingolipid	(d21:2_18:0+2O)	(d21:2)	(18:0+2O)			C39 H77 O8 N1 P1	10.4278	718.538	0.00581657	3.82348	5.36078	3.23708	1.48775	0.930808	3.38796	0.776981	3.12108	2.92864	ug/g
POS423	CerP(t40:7)+NH4	CerP(t40:7)+NH4	CerP	Sphingolipid	(t40:7)	(t40:7)				C40 H72 O7 N2 P1	10.5578	723.507	0.0409714	3.46924	5.59388	3.42811	6.57787	7.52172	7.45244	4.54208	3.34264	3.85391	ug/g
NEG373	CerP(m40:0+O)+HCOO	CerP(m40:0+O)+HCOO	CerP	Sphingolipid	(m40:0+O)	(m40:0+O)				C41 H83 O8 N1 P1	10.6077	748.586	0.0348786	0.0769786	0.0667731	0.0585889	0.238828	0.31441	0.271131	0.0341892	0.0303033	0.0305538	ug/g
POS375	CerP(d16:2_22:2)+NH4	CerP(d38:4)+NH4	CerP	Sphingolipid	(d16:2_22:2)	(d16:2)	(22:2)			C38 H74 O6 N2 P1	10.7977	685.528	0.013408	1.09172	1.28902	0.926063	1.32213	1.60615	1.33681	1.23043	1.02418	1.10341	ug/g
POS415	CerP(t38:4)+NH4	CerP(t38:4)+NH4	CerP	Sphingolipid	(t38:4)	(t38:4)				C38 H74 O7 N2 P1	11.0048	701.523	0.0151195	0.32595	0.513206	0.288787	0.654283	0.629157	0.702264	0.77379	0.648659	1.03712	ug/g
NEG372	CerP(d43:1)+HCOO	CerP(d43:1)+HCOO	CerP	Sphingolipid	(d43:1)	(d43:1)				C44 H87 O8 N1 P1	11.0875	788.617	0.0073544	0.0246614	0.0272852	0.0297081	0.0396437	0.0435015	0.0339676	0.0385079	0.0393424	0.0362495	ug/g
POS411	CerP(t20:1_18:2+2O)+NH4	CerP(t38:3+2O)+NH4	CerP	Sphingolipid	(t20:1_18:2+2O)	(t20:1)	(18:2+2O)			C38 H76 O9 N2 P1	11.1162	735.528	0.0190801	0.0636536	0.0557018	0.0466487	0.180259	0.165455	0.149823	0.216497	0.0429075	0.158233	ug/g
NEG375	CerP(m41:0+O)+HCOO	CerP(m41:0+O)+HCOO	CerP	Sphingolipid	(m41:0+O)	(m41:0+O)				C42 H85 O8 N1 P1	11.1565	762.602	0.00427608	0.117625	0.112325	0.109979	0.52974	0.481621	0.505721	0.0888501	0.0796799	0.110143	ug/g
NEG376	CerP(m41:3)-H	CerP(m41:3)-H	CerP	Sphingolipid	(m41:3)	(m41:3)				C41 H77 O5 N1 P1	11.198	694.554	0.00310964	0.184761	0.172268	0.168029	0.0628258	0.0593653	0.0720394	0.0747749	0.0774048	0.0752395	ug/g
POS408	CerP(t36:0+O)+NH4	CerP(t36:0+O)+NH4	CerP	Sphingolipid	(t36:0+O)	(t36:0+O)				C36 H78 O8 N2 P1	11.537	697.549	0.344333	0.0608022	0.094059	0.0630486	0.0993276	0.11616	0.0994664	0.0939914	0.0779865	0.0801721	ug/g
POS378	CerP(d20:2_18:3)+NH4	CerP(d38:5)+NH4	CerP	Sphingolipid	(d20:2_18:3)	(d20:2)	(18:3)			C38 H72 O6 N2 P1	11.6321	683.512	0.00712562	0.19813	0.302664	0.168879	0.279354	0.27561	0.270412	0.356114	0.295252	0.309101	ug/g
NEG377	CerP(m42:0+O)+HCOO	CerP(m42:0+O)+HCOO	CerP	Sphingolipid	(m42:0+O)	(m42:0+O)				C43 H87 O8 N1 P1	11.6779	776.617	0.045275	0.108318	0.0877887	0.0866741	0.319853	0.290442	0.31346	0.0668375	0.0540029	0.0717287	ug/g
NEG381	CerP(t38:1+2O)-H	CerP(t38:1+2O)-H	CerP	Sphingolipid	(t38:1+2O)	(t38:1+2O)				C38 H75 O9 N1 P1	12.1385	720.518	0.0147504	0.150445	0.160254	0.148762	0.0546356	0.0609571	0.054591	0.0808893	0.0786423	0.0824315	ug/g
POS400	CerP(m19:1_26:6)+H-H2O	CerP(m45:7)+H-H2O	CerP	Sphingolipid	(m19:1_26:6)	(m19:1)	(26:6)			C45 H77 O4 N1 P1	12.145	726.558	0.0176968	0.0562093	0.0911047	0.0538468	0.0141756	0.0141641	0.0106414	0.024668	0.0229667	0.0258399	ug/g
POS379	CerP(d20:2_18:3)+NH4	CerP(d38:5)+NH4	CerP	Sphingolipid	(d20:2_18:3)	(d20:2)	(18:3)			C38 H72 O6 N2 P1	12.1984	683.512	0.0457044	0.0779918	0.106447	0.0591193	0.128938	0.107356	0.109621	0.0783293	0.0557938	0.0640748	ug/g
NEG378	CerP(m43:0+O)+HCOO	CerP(m43:0+O)+HCOO	CerP	Sphingolipid	(m43:0+O)	(m43:0+O)				C44 H89 O8 N1 P1	12.2016	790.633	0.00603146	0.0251392	0.0231629	0.0286941	0.112877	0.0995212	0.112879	0.0098093	0.0181743	0.0136438	ug/g
POS381	CerP(d14:2_24:5)+NH4	CerP(d38:7)+NH4	CerP	Sphingolipid	(d14:2_24:5)	(d14:2)	(24:5)			C38 H68 O6 N2 P1	12.337	679.481	0.0114386	0.211606	0.313084	0.184091	0.0982845	0.106433	0.0980796	0.152697	0.147036	0.14102	ug/g
NEG374	CerP(m40:0+O)-H	CerP(m40:0+O)-H	CerP	Sphingolipid	(m40:0+O)	(m40:0+O)				C40 H81 O6 N1 P1	12.608	702.581	0.0692667	0.286886	0.29859	0.285836	0.0699523	0.0710921	0.0689172	0.0636997	0.0305481	0.0336908	ug/g
NEG379	CerP(m44:0+O)+HCOO	CerP(m44:0+O)+HCOO	CerP	Sphingolipid	(m44:0+O)	(m44:0+O)				C45 H91 O8 N1 P1	12.6901	804.649	0.0070772	0.326478	0.00407999	0.00386379	0.019211	0.0152647	0.0140808	0.289461	0.301008	0.310451	ug/g
NEG368	CerP(d38:1+O)+HCOO	CerP(d38:1+O)+HCOO	CerP	Sphingolipid	(d38:1+O)	(d38:1+O)				C39 H77 O9 N1 P1	12.6919	734.534	0.0202378	0.172791	0.181885	0.154596	0.0806919	0.0878267	0.071774	0.0887787	0.0892394	0.0877631	ug/g
POS401	CerP(m20:1_26:4)+Na	CerP(m46:5)+Na	CerP	Sphingolipid	(m20:1_26:4)	(m20:1)	(26:4)			C46 H84 O5 N1 P1 Na1	12.865	784.598	0.0638802	0.0196811	0.0295792	0.0151651	0.0696287	0.0436713	0.0326763	0.0586955	0.0439756	0.047682	ug/g
NEG382	CerP(t40:1+O)+HCOO	CerP(t40:1+O)+HCOO	CerP	Sphingolipid	(t40:1+O)	(t40:1+O)				C41 H81 O10 N1 P1	12.886	778.56	0.100597	0.019063	0.00438957	0.00284323	0.0185422	0.00171173	0.0196996	0.0149295	0.0155178	0.00447	ug/g
NEG369	CerP(d39:1+O)+HCOO	CerP(d39:1+O)+HCOO	CerP	Sphingolipid	(d39:1+O)	(d39:1+O)				C40 H79 O9 N1 P1	13.2267	748.55	0.0187718	0.172614	0.192859	0.165881	0.0777407	0.0960992	0.0736065	0.0867516	0.0907607	0.0804205	ug/g
NEG370	CerP(d40:1+O)+HCOO	CerP(d40:1+O)+HCOO	CerP	Sphingolipid	(d40:1+O)	(d40:1+O)				C41 H81 O9 N1 P1	13.7195	762.565	0.00803049	0.100366	0.105174	0.0942921	0.0458132	0.0390959	0.0373722	0.03621	0.0402537	0.0335193	ug/g
POS390	CerP(d41:0+O)+NH4	CerP(d41:0+O)+NH4	CerP	Sphingolipid	(d41:0+O)	(d41:0+O)				C41 H88 O7 N2 P1	14.007	751.632	0.0173728	0.260992	0.292251	0.247872	0.300983	0.373079	0.440155	0.41206	0.420515	0.422917	ug/g
NEG383	CerP(t41:1+O)-H	CerP(t41:1+O)-H	CerP	Sphingolipid	(t41:1+O)	(t41:1+O)				C41 H81 O8 N1 P1	14.089	746.571	0.0319948	0.0812848	0.0872895	0.0836215	0.0191515	0.0218719	0.0273421	0.0272116	0.0257188	0.0284818	ug/g
NEG380	CerP(m46:1+O)-H	CerP(m46:1+O)-H	CerP	Sphingolipid	(m46:1+O)	(m46:1+O)				C46 H91 O6 N1 P1	14.222	784.659	0.0277745	0.112223	0.104426	0.0929639	0.0275729	0.0391367	0.036745	0.053748	0.0597759	0.0524451	ug/g
NEG371	CerP(d41:1+O)+HCOO	CerP(d41:1+O)+HCOO	CerP	Sphingolipid	(d41:1+O)	(d41:1+O)				C42 H83 O9 N1 P1	14.223	776.581	0.0366535	0.0932419	0.104149	0.106187	0.0438621	0.0437604	0.0364274	0.0487562	0.0509372	0.0533362	ug/g
POS410	CerP(t38:1+O)+NH4	CerP(t38:1+O)+NH4	CerP	Sphingolipid	(t38:1+O)	(t38:1+O)				C38 H80 O8 N2 P1	14.225	723.565	0.17205	0.0631664	0.0913274	0.0548628	0.0984396	0.102815	0.119046	0.1314	0.103947	0.122924	ug/g
NEG386	CerP(t45:5)-H	CerP(t45:5)-H	CerP	Sphingolipid	(t45:5)	(t45:5)				C45 H81 O7 N1 P1	14.226	778.576	0.0150835	0.126201	0.131183	0.122319	0.0455031	0.0480671	0.0520268	0.0567923	0.0637458	0.0630791	ug/g
POS427	CerP(t43:4)+NH4	CerP(t43:4)+NH4	CerP	Sphingolipid	(t43:4)	(t43:4)				C43 H84 O7 N2 P1	14.292	771.601	0.0274384	0.0517289	0.0948836	0.00794221	0.0574992	0.0678282	0.058856	0.0836926	0.122552	0.0900441	ug/g
POS409	CerP(t38:0+O)+NH4	CerP(t38:0+O)+NH4	CerP	Sphingolipid	(t38:0+O)	(t38:0+O)				C38 H82 O8 N2 P1	14.317	725.58	0.0263717	0.00359417	0.00927654	0.00509604	0.0136561	0.0155597	0.00154648	0.020076	0.0174277	0.0197735	ug/g
POS388	CerP(d22:2_18:2+O)+NH4	CerP(d40:4+O)+NH4	CerP	Sphingolipid	(d22:2_18:2+O)	(d22:2)	(18:2+O)			C40 H78 O7 N2 P1	14.7455	729.554	0.563319	4.1275e-07	0.000689646	0.00024194	0.0279417	0.0011209	0.000680409	0.000447553	0.000301104	0.000269749	ug/g
POS391	CerP(d44:1)+Na	CerP(d44:1)+Na	CerP	Sphingolipid	(d44:1)	(d44:1)				C44 H88 O6 N1 P1 Na1	14.774	780.624	0.146737	0.326989	0.441587	0.317663	0.241826	0.277522	0.289699	0.29862	0.298111	0.284919	ug/g
POS425	CerP(t17:1_25:3)+NH4	CerP(t42:4)+NH4	CerP	Sphingolipid	(t17:1_25:3)	(t17:1)	(25:3)			C42 H82 O7 N2 P1	14.853	757.585	0.0386808	0.0436856	0.056496	0.0380242	0.0222222	0.0232936	0.0199379	0.0303722	0.0322973	0.034353	ug/g
POS441	ChE(18:3)+H	ChE(18:3)+H	ChE	Serol lipid	(18:3)	(18:3)				C45 H75 O2	8.948	647.576	0.0123076	120.817	132.296	131.01	281.049	256.812	253.969	201.257	240.825	228.066	ug/g
POS442	ChE(18:3)+H	ChE(18:3)+H	ChE	Serol lipid	(18:3)	(18:3)				C45 H75 O2	10.811	647.576	0.077337	33.78	38.5048	38.0513	93.2774	75.9701	74.4223	56.2733	92.8625	49.7812	ug/g
POS443	ChE(18:3)+H	ChE(18:3)+H	ChE	Serol lipid	(18:3)	(18:3)				C45 H75 O2	11.236	647.576	0.608103	19.07	22.8814	21.5164	45.69	38.7818	35.7453	54.0676	61.8277	35.4638	ug/g
POS457	ChE(28:6)+H	ChE(28:6)+H	ChE	Serol lipid	(28:6)	(28:6)				C55 H89 O2	11.97	781.686	0.0282176	18.3826	11.113	12.9642	37.9511	43.7832	31.8032	30.7877	36.2169	30.1091	ug/g
POS444	ChE(18:3)+H	ChE(18:3)+H	ChE	Serol lipid	(18:3)	(18:3)				C45 H75 O2	12.7362	647.576	0.296935	804.287	832.992	195.345	1196.34	1070	1082.49	362.804	1138.45	987.83	ug/g
POS449	ChE(21:4)+H	ChE(21:4)+H	ChE	Serol lipid	(21:4)	(21:4)				C48 H79 O2	13.563	687.607	0.0141904	13.9908	11.1202	12.3701	5.47192	4.33708	1.23351	1.86154	2.11657	2.73728	ug/g
POS471	ChE(32:6)+H	ChE(32:6)+H	ChE	Serol lipid	(32:6)	(32:6)				C59 H97 O2	13.821	837.748	0.126896	254.158	249.492	247.255	653.852	675.709	401.707	472.431	605.096	530.519	ug/g
POS447	ChE(20:4)+H	ChE(20:4)+H	ChE	Serol lipid	(20:4)	(20:4)				C47 H77 O2	14.724	673.592	0.0726599	2.89876	0.932196	3.1594	3.67382	1.38224	0.588235	2.07921	3.27299	2.15998	ug/g
POS450	ChE(22:1)+H	ChE(22:1)+H	ChE	Serol lipid	(22:1)	(22:1)				C49 H87 O2	14.9217	707.67	0.773812	10.4335	0.264143	0.685245	20.6458	16.706	16.7588	5.41815	0.565106	13.7152	ug/g
POS455	ChE(28:5)+NH4	ChE(28:5)+NH4	ChE	Serol lipid	(28:5)	(28:5)				C55 H94 O2 N1	15.1301	800.728	0.0297136	101.993	99.5457	103.459	322.367	304.495	296.003	212.374	239.44	191.343	ug/g
POS479	ChE(36:6)+NH4	ChE(36:6)+NH4	ChE	Serol lipid	(36:6)	(36:6)				C63 H108 O2 N1	15.881	910.837	0.0701366	58.8654	30.3292	30.5952	133.628	129.975	138.617	67.4694	66.1194	50.506	ug/g
POS475	ChE(33:6)+NH4	ChE(33:6)+NH4	ChE	Serol lipid	(33:6)	(33:6)				C60 H102 O2 N1	16.239	868.791	0.098765	8.73384	8.1441	6.70872	2.22116	1.94277	2.70726	0.805407	2.29733	2.01762	ug/g
POS453	ChE(24:4)+NH4	ChE(24:4)+NH4	ChE	Serol lipid	(24:4)	(24:4)				C51 H88 O2 N1	16.441	746.681	0.0275968	20.104	19.4912	19.776	64.6933	52.7968	51.7716	34.2823	31.8021	29.5995	ug/g
POS480	ChE(36:6)+NH4	ChE(36:6)+NH4	ChE	Serol lipid	(36:6)	(36:6)				C63 H108 O2 N1	16.597	910.837	0.413378	14.4326	7.56623	7.45402	19.6458	13.1417	27.5995	4.65982	5.72413	3.95119	ug/g
POS452	ChE(23:3)+NH4	ChE(23:3)+NH4	ChE	Serol lipid	(23:3)	(23:3)				C50 H88 O2 N1	16.656	734.681	0.0453898	4.33012	4.41989	3.97303	18.8075	17.515	17.1768	12.9319	14.1943	14.5661	ug/g
POS477	ChE(34:4)+H	ChE(34:4)+H	ChE	Serol lipid	(34:4)	(34:4)				C61 H105 O2	16.996	869.811	0.0991595	113.641	112.19	206.274	250.959	233.67	424.983	216.777	264.758	220.568	ug/g
POS448	ChE(21:3)+NH4	ChE(21:3)+NH4	ChE	Serol lipid	(21:3)	(21:3)				C48 H84 O2 N1	17.329	706.65	0.0555457	13.0169	14.1815	11.1752	23.728	19.9849	19.8071	37.6702	40.3568	34.3347	ug/g
POS451	ChE(22:3)+NH4	ChE(22:3)+NH4	ChE	Serol lipid	(22:3)	(22:3)				C49 H86 O2 N1	17.344	720.665	0.0130977	268.916	260.198	258.186	205.853	191.439	203.43	373.393	403.553	335.255	ug/g
POS446	ChE(20:3)+H	ChE(20:3)+H	ChE	Serol lipid	(20:3)	(20:3)				C47 H79 O2	17.507	675.607	0.0447444	3.85681	3.72165	2.79437	14.0782	12.2215	16.8614	8.46209	5.6202	8.04619	ug/g
POS445	ChE(19:2)+NH4	ChE(19:2)+NH4	ChE	Serol lipid	(19:2)	(19:2)				C46 H82 O2 N1	17.5798	680.634	0.0196689	211.705	195.782	202.198	215.11	182.346	199.535	178.119	142.001	147.69	ug/g
POS474	ChE(33:5)+NH4	ChE(33:5)+NH4	ChE	Serol lipid	(33:5)	(33:5)				C60 H104 O2 N1	17.705	870.806	0.0217427	8.06163	6.64171	7.67088	24.1028	24.9375	23.9959	15.7413	17.3881	14.9532	ug/g
POS481	ChE(36:6)+NH4	ChE(36:6)+NH4	ChE	Serol lipid	(36:6)	(36:6)				C63 H108 O2 N1	17.8479	910.837	0.0227435	1250.41	1280.13	1272.79	1025.75	888.379	891.826	1426.53	1493.96	1355.44	ug/g
POS473	ChE(33:4)+NH4	ChE(33:4)+NH4	ChE	Serol lipid	(33:4)	(33:4)				C60 H106 O2 N1	17.973	872.822	0.0139402	38.9546	41.2659	39.4051	73.5976	70.2828	70.1857	67.9495	69.9844	62.9496	ug/g
NEG8	CL(56:2)-2H	CL(56:2)-2H	CL	Glycerophospholipid	(56:2)	(56:2)				C65 H120 O17 P2	1.476	617.401	0.0138085	0.00861774	0.0170473	0.012323	0.424015	0.438758	0.450483	0.341403	0.354843	0.362601	ug/g
NEG9	CL(56:2)-2H	CL(56:2)-2H	CL	Glycerophospholipid	(56:2)	(56:2)				C65 H120 O17 P2	1.903	617.401	0.020785	0.00477584	0.0249091	0.0381562	0.0192697	0.00873926	0.00723196	0.0170784	0.016884	0.0161813	ug/g
NEG12	CL(57:2)-2H	CL(57:2)-2H	CL	Glycerophospholipid	(57:2)	(57:2)				C66 H122 O17 P2	6.194	624.408	0.0497684	0.0551841	0.0559801	0.036995	0.0362023	0.0433328	0.0454579	0.0283355	0.0307185	0.0403395	ug/g
NEG19	CL(59:4)-2H	CL(59:4)-2H	CL	Glycerophospholipid	(59:4)	(59:4)				C68 H122 O17 P2	6.337	636.408	0.030386	0.0224841	0.0223991	0.0188586	0.0220154	0.0260151	0.0274097	0.0269157	0.0287147	0.0256602	ug/g
NEG18	CL(59:2)-2H	CL(59:2)-2H	CL	Glycerophospholipid	(59:2)	(59:2)				C68 H126 O17 P2	6.79943	638.424	0.0099685	0.317389	0.319026	0.310467	0.387488	0.34806	0.366838	0.267792	0.377519	0.297172	ug/g
NEG23	CL(60:4)-2H	CL(60:4)-2H	CL	Glycerophospholipid	(60:4)	(60:4)				C69 H124 O17 P2	6.81267	643.416	0.0202241	0.0209227	0.0372875	0.0489971	0.0409489	0.0438803	0.0503395	0.0246303	0.0277052	0.02428	ug/g
NEG11	CL(56:6)-H	CL(56:6)-H	CL	Glycerophospholipid	(56:6)	(56:6)				C65 H113 O17 P2	8.70616	1227.75	0.0145732	0.0396733	0.0405159	0.0387045	0.132324	0.128957	0.139573	0.0326225	0.0302421	0.0365311	ug/g
NEG17	CL(58:6)-2H	CL(58:6)-2H	CL	Glycerophospholipid	(58:6)	(58:6)				C67 H116 O17 P2	13.1222	627.385	0.00620601	0.0359037	0.0405366	0.0351426	0.0513296	0.053413	0.0479959	0.0350189	0.0390111	0.0358877	ug/g
NEG20	CL(59:5)-H	CL(59:5)-H	CL	Glycerophospholipid	(59:5)	(59:5)				C68 H121 O17 P2	16.827	1271.81	0.112285	0.0119358	0.00878958	0.0108328	0.0199276	0.0211192	0.0190059	0.0411366	0.0418243	0.0454751	ug/g
POS489	Co(Q7)+H	Co(Q7)+H	Co	Prenol lipid	(Q7)	(Q7)				C44 H67 O4	12.4185	659.503	0.0128633	1.60564	2.20091	1.40349	0.747708	0.0288103	0.706604	1.25142	1.10085	1.10882	ug/g
POS492	Co(Q8)+NH4	Co(Q8)+NH4	Co	Prenol lipid	(Q8)	(Q8)				C49 H78 O4 N1	13.4381	744.593	0.00404375	0.189726	0.208486	0.147081	0.223906	0.223675	0.178846	0.207898	0.225793	0.209926	ug/g
POS493	Co(Q9)+NH4	Co(Q9)+NH4	Co	Prenol lipid	(Q9)	(Q9)				C54 H86 O4 N1	13.532	812.655	0.0353804	0.0671426	0.0629525	0.049598	0.135133	0.124785	0.118074	0.0941968	0.104745	0.0822504	ug/g
POS494	Co(Q9)+NH4	Co(Q9)+NH4	Co	Prenol lipid	(Q9)	(Q9)				C54 H86 O4 N1	14.9048	812.655	0.00753537	7.25174	9.86603	6.16044	8.37347	8.36876	8.38425	10.3971	11.2224	10.4533	ug/g
POS488	Co(Q6)+H	Co(Q6)+H	Co	Prenol lipid	(Q6)	(Q6)				C39 H59 O4	14.9068	591.441	0.0194703	0.0696515	0.0974078	0.0593181	0.0852136	0.0947049	0.0765838	0.0986935	0.118774	0.118162	ug/g
POS490	Co(Q7)+H	Co(Q7)+H	Co	Prenol lipid	(Q7)	(Q7)				C44 H67 O4	14.9089	659.503	0.0195361	0.0828701	0.114237	0.0645705	0.0900266	0.0981168	0.0897515	0.119545	0.116061	0.11919	ug/g
POS486	Co(Q10)+NH4	Co(Q10)+NH4	Co	Prenol lipid	(Q10)	(Q10)				C59 H94 O4 N1	16.0655	880.718	0.0167586	1.18688	1.53241	0.949908	1.28688	1.40693	1.42365	1.79514	1.81887	1.89144	ug/g
POS577	DG(21:2e)+Na	DG(21:2e)+Na	DG	Glycerolipid	(21:2e)	(21:2e)				C24 H44 O4 Na1	1.011	419.313	0.354796	0.0136407	0.0303208	0.177421	0.0297506	0.192591	0.0298809	0.319371	0.0100149	0.15151	ug/g
POS551	DG(18:5e)+H	DG(18:5e)+H	DG	Glycerolipid	(18:5e)	(18:5e)				C21 H33 O4	1.04764	349.237	0.0463325	0.0129609	0.0895345	0.0804498	0.0469911	0.0150072	0.0483856	7.87469e-07	0.0169142	0.0382889	ug/g
POS548	DG(18:4e)+H	DG(18:4e)+H	DG	Glycerolipid	(18:4e)	(18:4e)				C21 H35 O4	1.05017	351.253	0.00797993	0.120884	0.159558	0.107791	0.0810126	0.0766993	0.0824398	0.0592013	0.0904001	0.0534046	ug/g
POS528	DG(18:1)+Na	DG(18:1)+Na	DG	Glycerolipid	(18:1)	(18:1)				C21 H38 O5 Na1	1.197	393.261	0.0300663	0.264713	0.310435	0.303467	0.159965	0.0951538	0.0395497	0.18999	0.195039	0.173609	ug/g
POS540	DG(18:3e)+NH4	DG(18:3e)+NH4	DG	Glycerolipid	(18:3e)	(18:3e)				C21 H40 O4 N1	1.25731	370.295	0.028706	0.69787	0.652899	0.556841	0.670041	0.562624	0.679926	0.589943	0.618158	0.652545	ug/g
POS600	DG(22:2e)+Na	DG(22:2e)+Na	DG	Glycerolipid	(22:2e)	(22:2e)				C25 H46 O4 Na1	1.268	433.329	0.523825	0.0378187	0.0173458	0.00595054	0.0734179	0.0264874	0.0103853	0.0729422	0.0478964	0.111129	ug/g
POS565	DG(19:4e)+H	DG(19:4e)+H	DG	Glycerolipid	(19:4e)	(19:4e)				C22 H37 O4	1.38908	365.269	0.0347266	0.00650733	0.00772069	0.0136275	0.00126345	0.0042038	0.00882124	0.0247323	0.0476958	0.0247877	ug/g
POS564	DG(8:1e_11:2)+NH4	DG(19:3e)+NH4	DG	Glycerolipid	(8:1e_11:2)	(8:1e)	(11:2)			C22 H42 O4 N1	1.48149	384.311	0.0754628	0.0533889	0.0516494	0.03487	0.0614628	0.0936239	0.112364	0.0239791	0.0241971	0.0299774	ug/g
POS604	DG(22:4)+H	DG(22:4)+H	DG	Glycerolipid	(22:4)	(22:4)				C25 H41 O5	1.51314	421.295	0.0291461	0.0129622	0.0151307	0.0299041	0.00240702	0.00678577	0.0112344	0.00554015	0.00297951	0.0298906	ug/g
POS1199	DG(32:3e)+H	DG(32:3e)+H	DG	Glycerolipid	(32:3e)	(32:3e)				C35 H65 O4	1.515	549.488	0.623426	0.010119	0.00151217	0.00679698	0.0430969	0.00228178	0.0062756	0.0042781	0.0107797	0.00820364	ug/g
POS563	DG(19:3)+H	DG(19:3)+H	DG	Glycerolipid	(19:3)	(19:3)				C22 H37 O5	1.54506	381.264	0.371788	0.0796079	0.0942847	0.0753462	0.0574103	0.0433945	0.053002	0.0553278	0.0651308	0.0831562	ug/g
POS827	DG(28:6)+H	DG(28:6)+H	DG	Glycerolipid	(28:6)	(28:6)				C31 H49 O5	1.63234	501.357	0.0440698	0.000398949	0.00908968	0.0111404	0.00637096	0.00839259	0.00983586	0.00174308	0.0134496	0.0158809	ug/g
POS603	DG(22:3e)+NH4	DG(22:3e)+NH4	DG	Glycerolipid	(22:3e)	(22:3e)				C25 H48 O4 N1	1.6591	426.358	0.0280069	0.102108	0.105187	0.0946122	0.10025	0.0537882	0.0642241	0.0989593	0.0822615	0.0944272	ug/g
POS1627	DG(22:4_12:3)+NH4	DG(34:7)+NH4	DG	Glycerolipid	(22:4_12:3)	(22:4)	(12:3)			C37 H62 O5 N1	1.68	600.462	0.0634602	0.0459763	0.138243	0.113894	0.136829	0.115082	0.138967	0.123055	0.0553292	0.0651308	ug/g
POS949	DG(20:5_10:4)+Na	DG(30:9)+Na	DG	Glycerolipid	(20:5_10:4)	(20:5)	(10:4)			C33 H46 O5 Na1	1.6837	545.324	0.252737	0.00313769	0.00323231	0.00290736	0.00308061	0.00735752	0.00878502	0.00304107	0.00254283	0.00324295	ug/g
POS747	DG(26:6e)+H	DG(26:6e)+H	DG	Glycerolipid	(26:6e)	(26:6e)				C29 H47 O4	1.693	459.347	0.027292	0.00996278	0.0114684	0.0068697	0.0119808	0.0141497	0.0169292	0.0203785	0.0268099	0.0278397	ug/g
POS595	DG(22:1)+NH4	DG(22:1)+NH4	DG	Glycerolipid	(22:1)	(22:1)				C25 H50 O5 N1	1.70716	444.368	0.0459593	0.00338347	0.00452441	0.00354121	0.00113834	0.0010392	0.0843052	0.0128951	0.0204044	0.0202407	ug/g
POS832	DG(28:7)+H	DG(28:7)+H	DG	Glycerolipid	(28:7)	(28:7)				C31 H47 O5	1.7107	499.342	0.192753	0.0205157	0.0178294	0.0142403	0.0193917	0.0188962	0.0210282	0.00626366	0.00696477	0.00146397	ug/g
POS870	DG(18:3_11:4)+H	DG(29:7)+H	DG	Glycerolipid	(18:3_11:4)	(18:3)	(11:4)			C32 H49 O5	1.71783	513.357	0.0323739	0.00501687	0.00729344	0.0108923	0.00912716	0.00750956	0.0145363	0.0168181	0.0198189	0.0195196	ug/g
POS598	DG(22:2)+H	DG(22:2)+H	DG	Glycerolipid	(22:2)	(22:2)				C25 H45 O5	1.813	425.326	0.0336673	0.00108075	0.0021193	0.00154674	0.00654834	0.0166437	2.94159e-09	0.00232151	0.00135561	0.00557168	ug/g
POS571	DG(20:4e)+H	DG(20:4e)+H	DG	Glycerolipid	(20:4e)	(20:4e)				C23 H39 O4	1.836	379.284	0.0604632	0.129939	0.131676	0.117582	0.0758494	0.0830495	0.0869817	0.0770042	0.0771287	0.0833758	ug/g
POS541	DG(8:0e_10:3)+Na	DG(18:3e)+Na	DG	Glycerolipid	(8:0e_10:3)	(8:0e)	(10:3)			C21 H36 O4 Na1	1.84599	375.251	0.126247	0.176556	0.151325	0.135044	0.0940423	0.0839688	0.0894366	0.0940315	0.103287	0.0875215	ug/g
POS934	DG(18:2_12:3)+H	DG(30:5)+H	DG	Glycerolipid	(18:2_12:3)	(18:2)	(12:3)			C33 H55 O5	1.85	531.404	0.032059	0.311523	0.346186	0.31778	0.334922	0.307395	0.359965	0.308328	0.305401	0.332628	ug/g
POS698	DG(14:1_11:3)+NH4	DG(25:4)+NH4	DG	Glycerolipid	(14:1_11:3)	(14:1)	(11:3)			C28 H50 O5 N1	1.85254	480.368	0.410224	0.00121328	0.0013399	0.00307766	0.00427995	0.000440057	0.00277958	0.000271246	0.00045184	0.00462433	ug/g
POS864	DG(18:4_11:1)+H	DG(29:5)+H	DG	Glycerolipid	(18:4_11:1)	(18:4)	(11:1)			C32 H53 O5	1.88277	517.389	0.0359511	0.113462	0.110095	0.0983497	0.0708615	0.079216	0.0867291	0.0902813	0.102067	0.106237	ug/g
POS774	DG(17:1_10:4)+Na	DG(27:5)+Na	DG	Glycerolipid	(17:1_10:4)	(17:1)	(10:4)			C30 H48 O5 Na1	1.88806	511.339	0.0944022	0.000441838	0.00290349	0.000914717	0.00321743	6.50598e-09	0.00744339	0.00653306	0.00300835	0.000976886	ug/g
POS729	DG(26:4e)+Na	DG(26:4e)+Na	DG	Glycerolipid	(26:4e)	(26:4e)				C29 H50 O4 Na1	1.928	485.36	0.185479	0.000973862	0.00371345	0.00417994	0.00229116	0.00461854	0.00189291	0.00223096	0.00413224	0.00921633	ug/g
POS610	DG(23:2)+H	DG(23:2)+H	DG	Glycerolipid	(23:2)	(23:2)				C26 H47 O5	2.01323	439.342	0.0366853	0.00435866	0.00774274	0.00373029	0.00752216	0.00447194	0.00553502	0.0148088	0.00795475	0.00289009	ug/g
POS667	DG(24:5e)+Na	DG(24:5e)+Na	DG	Glycerolipid	(24:5e)	(24:5e)				C27 H44 O4 Na1	2.027	455.313	0.0365972	0.0421223	0.0586942	0.0352267	0.0417071	0.039421	0.115147	0.0426328	0.024234	0.0262378	ug/g
POS738	DG(26:5e)+H	DG(26:5e)+H	DG	Glycerolipid	(26:5e)	(26:5e)				C29 H49 O4	2.03434	461.363	0.247725	0.00640235	0.00445862	0.00567434	0.0187342	0.0218385	0.0138403	0.0165257	0.0252573	0.0173659	ug/g
POS566	DG(19:4e)+H	DG(19:4e)+H	DG	Glycerolipid	(19:4e)	(19:4e)				C22 H37 O4	2.0544	365.269	0.0312546	0.0748139	0.0795216	0.0671448	0.011335	0.00755467	0.0145954	0.031767	0.0414409	0.0392112	ug/g
POS515	DG(15:4)+H	DG(15:4)+H	DG	Glycerolipid	(15:4)	(15:4)				C18 H27 O5	2.13013	323.185	0.0655386	0.0187553	0.0284093	0.0157196	0.0527616	0.045473	0.0516814	0.0214097	0.0271686	0.0197082	ug/g
POS872	DG(29:8)+H	DG(29:8)+H	DG	Glycerolipid	(29:8)	(29:8)				C32 H47 O5	2.163	511.342	0.47407	0.00032313	0.00121452	0.000760646	0.00113535	0.00159125	0.00231578	0.00148186	0.00209393	0.00259149	ug/g
POS1033	DG(31:7)+H	DG(31:7)+H	DG	Glycerolipid	(31:7)	(31:7)				C34 H53 O5	2.16721	541.389	0.026546	0.118045	0.108955	0.105733	0.481393	0.433167	0.513111	0.102465	0.107997	0.107959	ug/g
POS596	DG(22:1)+H	DG(22:1)+H	DG	Glycerolipid	(22:1)	(22:1)				C25 H47 O5	2.17874	427.342	0.140661	0.0159227	0.0164422	0.0164362	0.0105123	0.00957636	0.0133412	0.0125637	0.0104714	0.000651878	ug/g
POS858	DG(29:4)+Na	DG(29:4)+Na	DG	Glycerolipid	(29:4)	(29:4)				C32 H54 O5 Na1	2.19	541.386	0.0266114	0.11871	0.108829	0.105561	0.48085	0.404026	0.51245	0.102364	0.096679	0.107734	ug/g
POS613	DG(23:3)+Na	DG(23:3)+Na	DG	Glycerolipid	(23:3)	(23:3)				C26 H44 O5 Na1	2.206	459.308	0.0423027	0.0187513	0.022786	0.0192064	0.00837109	0.00670389	0.0114022	0.00340736	0.00778994	0.00308685	ug/g
POS1220	DG(32:4)+NH4	DG(32:4)+NH4	DG	Glycerolipid	(32:4)	(32:4)				C35 H64 O5 N1	2.25284	578.478	0.0767789	0.00553066	0.00418315	0.02422	0.0559855	0.0480358	0.0640011	0.0028266	0.00488108	0.0253085	ug/g
POS825	DG(28:5e)+Na	DG(28:5e)+Na	DG	Glycerolipid	(28:5e)	(28:5e)				C31 H52 O4 Na1	2.27099	511.376	0.0893314	0.00416538	0.00516465	0.00440133	0.0229686	0.0193149	0.0258427	0.0144585	0.0156828	0.0148918	ug/g
POS587	DG(21:3e)+H	DG(21:3e)+H	DG	Glycerolipid	(21:3e)	(21:3e)				C24 H43 O4	2.297	395.316	0.306621	0.000236147	0.021154	4.13113e-09	0.000434462	0.0110163	0.00108219	0.0199032	0.0167341	0.0242634	ug/g
POS726	DG(26:4)+NH4	DG(26:4)+NH4	DG	Glycerolipid	(26:4)	(26:4)				C29 H52 O5 N1	2.35447	494.384	0.0537482	0.172167	0.00155827	0.159529	6.50571e-09	0.0995892	0.118911	0.00279782	0.139469	0.17879	ug/g
POS653	DG(24:1)+NH4	DG(24:1)+NH4	DG	Glycerolipid	(24:1)	(24:1)				C27 H54 O5 N1	2.35701	472.4	0.0350056	0.0304375	0.0314243	0.0285025	0.00225571	0.449096	0.00206965	0.00382573	0.0217954	0.00869595	ug/g
POS833	DG(28:7e)+H	DG(28:7e)+H	DG	Glycerolipid	(28:7e)	(28:7e)				C31 H49 O4	2.39181	485.363	0.00941509	0.06539	0.0624314	0.0705029	0.069307	0.0579706	0.0639828	0.0372186	0.0381474	0.0420491	ug/g
POS730	DG(26:4e)+Na	DG(26:4e)+Na	DG	Glycerolipid	(26:4e)	(26:4e)				C29 H50 O4 Na1	2.393	485.36	0.00144963	0.0644143	0.0613744	0.0692301	0.0692594	0.0571767	0.0628782	0.0367253	0.0377023	0.042263	ug/g
POS1246	DG(32:6)+H	DG(32:6)+H	DG	Glycerolipid	(32:6)	(32:6)				C35 H57 O5	2.39339	557.42	0.0409558	0.0382513	0.046357	0.047218	0.0199679	0.0189231	0.0165049	0.0225268	0.0354517	0.0251081	ug/g
POS817	DG(28:4e)+NH4	DG(28:4e)+NH4	DG	Glycerolipid	(28:4e)	(28:4e)				C31 H58 O4 N1	2.40255	508.436	0.0929056	0.00357558	0.0031267	0.00281237	0.00297996	0.015096	0.0180249	0.00294151	0.000551301	0.00128506	ug/g
POS789	DG(28:1)+H	DG(28:1)+H	DG	Glycerolipid	(28:1)	(28:1)				C31 H59 O5	2.44094	511.436	0.0265315	0.00121654	0.00125322	0.000403898	0.00119441	0.000902933	0.00107812	0.00114883	0.000978955	0.00110016	ug/g
POS679	DG(25:1)+NH4	DG(25:1)+NH4	DG	Glycerolipid	(25:1)	(25:1)				C28 H56 O5 N1	2.453	486.415	0.0486101	0.00425075	0.00467765	0.00315432	0.000716668	0.000782393	0.0143106	0.0192481	0.0260685	0.0216837	ug/g
POS740	DG(26:5e)+Na	DG(26:5e)+Na	DG	Glycerolipid	(26:5e)	(26:5e)				C29 H48 O4 Na1	2.527	483.344	0.0627441	0.00204505	0.00285029	0.00319924	0.00627432	0.00274869	0.00191682	0.00529694	0.010222	0.00368429	ug/g
POS602	DG(22:3)+H	DG(22:3)+H	DG	Glycerolipid	(22:3)	(22:3)				C25 H43 O5	2.60097	423.311	0.0375215	0.0109839	0.0113152	0.0101776	0.0107841	0.00788023	0.00940914	0.00693803	0.00436113	0.00158444	ug/g
POS855	DG(18:2_11:1)+Na	DG(29:3)+Na	DG	Glycerolipid	(18:2_11:1)	(18:2)	(11:1)			C32 H56 O5 Na1	2.707	543.402	0.0971217	0.0181525	0.000453254	0.000121293	0.0256862	0.0467942	0.0586089	0.0175923	0.00728962	0.00206886	ug/g
POS941	DG(18:3_12:3)+H	DG(30:6)+H	DG	Glycerolipid	(18:3_12:3)	(18:3)	(12:3)			C33 H53 O5	2.71694	529.389	0.170915	0.0614838	0.0680925	0.0282662	0.178158	0.121279	0.149792	0.0237589	0.0389102	0.0313586	ug/g
POS668	DG(24:5e)+H	DG(24:5e)+H	DG	Glycerolipid	(24:5e)	(24:5e)				C27 H45 O4	2.73089	433.331	0.282245	0.0151555	0.0341751	0.364607	0.0416252	0.0288236	0.0195239	0.0170859	0.0222925	0.0261912	ug/g
POS1030	DG(31:6)+H	DG(31:6)+H	DG	Glycerolipid	(31:6)	(31:6)				C34 H55 O5	2.746	543.404	0.0928786	0.0241958	0.0249254	0.0224197	0.0261229	0.0475483	0.0594762	0.023449	0.0069137	0.00209785	ug/g
POS1363	DG(22:4_11:3)+H	DG(33:7)+H	DG	Glycerolipid	(22:4_11:3)	(22:4)	(11:3)			C36 H57 O5	2.774	569.42	0.0119763	0.0558106	0.0597134	0.0436864	0.0471604	0.0494236	0.0363669	0.0167864	0.02015	0.0163458	ug/g
POS1018	DG(20:1_11:3)+Na	DG(31:4)+Na	DG	Glycerolipid	(20:1_11:3)	(20:1)	(11:3)			C34 H58 O5 Na1	2.78	569.418	0.00488943	0.0541602	0.0584388	0.0395414	0.0530944	0.0482035	0.0379339	0.0157519	0.0208752	0.0173306	ug/g
POS622	DG(23:5e)+Na	DG(23:5e)+Na	DG	Glycerolipid	(23:5e)	(23:5e)				C26 H42 O4 Na1	2.80245	441.298	0.19503	0.0803337	0.0395983	0.0241217	0.0549128	0.0137697	0.0145599	0.0940725	0.0237894	0.0223065	ug/g
POS547	DG(18:4)+H	DG(18:4)+H	DG	Glycerolipid	(18:4)	(18:4)				C21 H33 O5	2.849	365.232	0.0365725	0.0111483	0.0114045	0.0129196	0.105605	0.0442255	0.044684	0.00443023	0.012271	0.0143134	ug/g
POS834	DG(28:7e)+H	DG(28:7e)+H	DG	Glycerolipid	(28:7e)	(28:7e)				C31 H49 O4	2.85795	485.363	0.218769	0.0122063	0.00425781	0.00524361	0.00710574	0.00311295	0.0124113	0.00618689	0.0039069	0.00830663	ug/g
POS1635	DG(35:1)+Na	DG(35:1)+Na	DG	Glycerolipid	(35:1)	(35:1)				C38 H72 O5 Na1	2.8703	631.527	0.107778	0.213065	0.175459	0.142726	0.0741483	0.0594194	0.0542026	0.137125	0.0508577	0.142722	ug/g
POS572	DG(20:4e)+H	DG(20:4e)+H	DG	Glycerolipid	(20:4e)	(20:4e)				C23 H39 O4	2.94401	379.284	0.026638	0.124582	0.126123	0.106225	0.00453919	0.00711333	0.0898388	0.0502945	0.0424045	0.0498804	ug/g
POS859	DG(18:3_11:1)+H	DG(29:4)+H	DG	Glycerolipid	(18:3_11:1)	(18:3)	(11:1)			C32 H55 O5	2.955	519.404	0.100591	0.0366579	0.0525112	0.0300498	0.00747686	0.017116	0.0223186	0.051348	0.0682641	0.0534424	ug/g
POS574	DG(21:1e)+NH4	DG(21:1e)+NH4	DG	Glycerolipid	(21:1e)	(21:1e)				C24 H50 O4 N1	3.063	416.373	0.0527462	0.0153365	0.0171476	0.0158443	0.00291556	0.00321282	0.00246527	0.0139743	0.0112329	0.0128753	ug/g
POS609	DG(23:1e)+H	DG(23:1e)+H	DG	Glycerolipid	(23:1e)	(23:1e)				C26 H51 O4	3.065	427.378	0.0286107	0.0278445	0.0303518	0.0269553	0.0113292	0.00603051	0.0128575	0.00546089	0.00734357	0.00533577	ug/g
POS685	DG(25:2)+H	DG(25:2)+H	DG	Glycerolipid	(25:2)	(25:2)				C28 H51 O5	3.06978	467.373	0.025673	0.0838055	0.079784	0.0616991	0.0436528	0.022682	0.0399962	0.0373075	0.0217362	0.027006	ug/g
POS724	DG(26:3e)+H	DG(26:3e)+H	DG	Glycerolipid	(26:3e)	(26:3e)				C29 H53 O4	3.11423	465.394	0.044929	0.00381073	0.0041287	0.00415473	0.00535099	0.00334661	0.00471119	0.0111624	0.0119891	0.00736927	ug/g
POS662	DG(24:3e)+H	DG(24:3e)+H	DG	Glycerolipid	(24:3e)	(24:3e)				C27 H49 O4	3.12431	437.363	0.0691583	0.00164076	0.000951508	0.00173869	0.00129446	0.000636342	0.000356081	0.0012778	5.9153e-05	0.000184727	ug/g
POS589	DG(21:5e)+NH4	DG(21:5e)+NH4	DG	Glycerolipid	(21:5e)	(21:5e)				C24 H42 O4 N1	3.136	408.311	0.00145295	0.0525015	0.0590985	0.0650166	0.0174545	0.0113035	0.0146325	0.0269304	0.0323778	0.0326753	ug/g
POS741	DG(26:5e)+Na	DG(26:5e)+Na	DG	Glycerolipid	(26:5e)	(26:5e)				C29 H48 O4 Na1	3.14276	483.344	0.0471151	0.0025509	0.00173278	0.000927123	0.0014286	0.00192617	0.00174924	0.000725842	0.0011769	0.00224068	ug/g
POS706	DG(26:1)+H	DG(26:1)+H	DG	Glycerolipid	(26:1)	(26:1)				C29 H55 O5	3.18226	483.404	0.137713	0.00106284	0.0022557	0.00254932	0.000856385	0.000849496	0.00232515	0.00229417	0.00277151	0.00245095	ug/g
POS768	DG(27:4)+H	DG(27:4)+H	DG	Glycerolipid	(27:4)	(27:4)				C30 H51 O5	3.183	491.373	0.0500199	0.0363635	0.0396905	0.0358126	0.0190579	0.0108973	0.0156367	0.0234581	0.0229438	0.0286033	ug/g
POS578	DG(21:2e)+NH4	DG(21:2e)+NH4	DG	Glycerolipid	(21:2e)	(21:2e)				C24 H48 O4 N1	3.28	414.358	0.0810794	0.00421131	0.00448737	0.000883011	0.0095567	0.00729943	0.00027931	0.000848324	0.000499175	0.00100833	ug/g
POS560	DG(8:0e_11:2)+NH4	DG(19:2e)+NH4	DG	Glycerolipid	(8:0e_11:2)	(8:0e)	(11:2)			C22 H44 O4 N1	3.2923	386.326	0.0353259	0.0659698	0.00388226	0.00305299	0.0686459	0.0351367	0.00474769	0.0632977	0.0538158	0.0617952	ug/g
POS2196	DG(44:11)+H	DG(44:11)+H	DG	Glycerolipid	(44:11)	(44:11)				C47 H71 O5	3.306	715.53	0.273326	0.00976456	0.039499	0.0465038	0.0184457	0.0163898	0.0188505	0.079128	0.0335652	0.0416563	ug/g
POS521	DG(17:4)+H	DG(17:4)+H	DG	Glycerolipid	(17:4)	(17:4)				C20 H31 O5	3.31263	351.217	0.0282273	0.0256386	0.0261198	0.0222577	0.0200121	0.0186921	0.0244798	0.0377487	0.0413387	0.0477387	ug/g
POS713	DG(26:2)+H	DG(26:2)+H	DG	Glycerolipid	(26:2)	(26:2)				C29 H53 O5	3.47478	481.389	0.0288122	0.0343208	0.0405992	0.0445001	0.0505496	0.0393094	0.0449206	0.0361893	0.0346176	0.0414377	ug/g
POS2189	DG(22:5_22:5)+H	DG(44:10)+H	DG	Glycerolipid	(22:5_22:5)	(22:5)	(22:5)			C47 H73 O5	3.47915	717.545	0.310273	0.0460894	0.0473036	0.0638616	0.0866054	0.0552047	0.0880685	0.0773444	0.0954581	0.0858394	ug/g
POS655	DG(24:1e)+H	DG(24:1e)+H	DG	Glycerolipid	(24:1e)	(24:1e)				C27 H53 O4	3.48767	441.394	0.00478137	0.0327202	0.0314832	0.0333136	0.0395838	0.0317427	0.0390913	0.0290948	0.0293156	0.032498	ug/g
POS1437	DG(34:2e)+H	DG(34:2e)+H	DG	Glycerolipid	(34:2e)	(34:2e)				C37 H71 O4	3.523	579.535	0.116719	0.0225653	0.0386273	0.000751445	0.145956	0.0379399	0.043564	0.0180023	0.0794445	0.0653709	ug/g
POS942	DG(18:3_12:3)+H	DG(30:6)+H	DG	Glycerolipid	(18:3_12:3)	(18:3)	(12:3)			C33 H53 O5	3.52498	529.389	0.0549882	0.0956372	0.0987498	0.091245	0.0478553	0.0509368	0.0725499	0.0516149	0.0538814	0.0458941	ug/g
POS731	DG(26:4e)+H	DG(26:4e)+H	DG	Glycerolipid	(26:4e)	(26:4e)				C29 H51 O4	3.56723	463.378	0.0240315	0.0102256	0.0137081	0.00942161	0.00462262	0.00972305	0.00759698	0.0111003	0.0148525	0.0149116	ug/g
POS1364	DG(33:7)+H	DG(33:7)+H	DG	Glycerolipid	(33:7)	(33:7)				C36 H57 O5	3.5705	569.42	0.762946	0.0994438	0.104292	0.0880054	0.0773691	0.0931303	0.0816574	0.108417	0.0886164	0.125587	ug/g
POS797	DG(28:2)+NH4	DG(28:2)+NH4	DG	Glycerolipid	(28:2)	(28:2)				C31 H60 O5 N1	3.575	526.447	0.0437131	0.0264073	0.0152603	0.00035109	0.00389281	0.00551045	0.00233818	0.00657083	0.00209327	0.000957115	ug/g
POS820	DG(28:5)+H	DG(28:5)+H	DG	Glycerolipid	(28:5)	(28:5)				C31 H51 O5	3.57568	503.373	0.0276471	0.0233032	0.0232644	0.0214113	0.0127288	0.0113796	0.0154648	0.0191125	0.0279521	0.0219737	ug/g
POS669	DG(24:5e)+H	DG(24:5e)+H	DG	Glycerolipid	(24:5e)	(24:5e)				C27 H45 O4	3.592	433.331	0.245467	0.0734551	0.000734691	0.0736835	0.0184592	0.0656132	0.0813637	0.00436872	0.00456203	0.00564307	ug/g
POS686	DG(25:2)+H	DG(25:2)+H	DG	Glycerolipid	(25:2)	(25:2)				C28 H51 O5	3.609	467.373	0.0547372	0.0199131	0.0169236	0.0124726	0.0471461	0.0110195	0.039639	0.031066	0.0313106	0.0582783	ug/g
POS1866	DG(18:4_18:3)+H	DG(36:7)+H	DG	Glycerolipid	(18:4_18:3)	(18:4)	(18:3)			C39 H63 O5	3.62613	611.467	0.0313283	1.09389	1.13364	1.03488	1.86804	1.72205	1.93652	0.804248	0.962175	0.884158	ug/g
POS1620	DG(34:6e)+Na	DG(34:6e)+Na	DG	Glycerolipid	(34:6e)	(34:6e)				C37 H62 O4 Na1	3.63	593.454	0.0290321	0.047821	0.0513886	0.0472041	0.0566955	0.0598467	0.0672119	0.0315532	0.0434185	0.0386671	ug/g
POS1884	DG(18:4_18:4)+H	DG(36:8)+H	DG	Glycerolipid	(18:4_18:4)	(18:4)	(18:4)			C39 H61 O5	3.68102	609.451	0.0376651	0.164872	0.162792	0.182449	0.217284	0.283676	0.235921	0.159518	0.181787	0.189893	ug/g
POS856	DG(18:2_11:1)+H	DG(29:3)+H	DG	Glycerolipid	(18:2_11:1)	(18:2)	(11:1)			C32 H57 O5	3.684	521.42	0.0184969	0.0791946	0.0775682	0.0757597	0.0339269	0.0325746	0.0419923	0.0827106	0.093725	0.10245	ug/g
POS835	DG(28:7e)+H	DG(28:7e)+H	DG	Glycerolipid	(28:7e)	(28:7e)				C31 H49 O4	3.69	485.363	0.0594246	0.019827	0.0179941	0.0373107	0.0170591	0.042285	0.0181652	0.028914	0.021147	0.0192738	ug/g
POS1578	DG(22:3_12:2)+Na	DG(34:5)+Na	DG	Glycerolipid	(22:3_12:2)	(22:3)	(12:2)			C37 H62 O5 Na1	3.69729	609.449	0.0376651	0.164872	0.162792	0.182449	0.217284	0.284106	0.235921	0.159518	0.181787	0.189893	ug/g
POS777	DG(27:5e)+NH4	DG(27:5e)+NH4	DG	Glycerolipid	(27:5e)	(27:5e)				C30 H54 O4 N1	3.7155	492.405	0.0133239	0.00704766	0.00806563	0.00533454	0.0093488	0.0124143	0.00907194	0.00587641	0.0101655	0.00826875	ug/g
POS736	DG(26:5)+H	DG(26:5)+H	DG	Glycerolipid	(26:5)	(26:5)				C29 H47 O5	3.812	475.342	0.116132	0.00598485	0.00321476	0.00354573	0.00253568	0.00294106	0.00365452	0.00133006	0.00841985	0.00546843	ug/g
POS590	DG(21:5e)+Na	DG(21:5e)+Na	DG	Glycerolipid	(21:5e)	(21:5e)				C24 H38 O4 Na1	3.84	413.266	0.137547	0.0336039	0.0531433	0.021432	0.0202581	0.0224802	0.0123399	0.019557	0.0146287	0.019782	ug/g
POS681	DG(25:1)+H	DG(25:1)+H	DG	Glycerolipid	(25:1)	(25:1)				C28 H53 O5	3.84418	469.389	0.0411553	0.000907304	2.77449e-08	0.000840702	0.0017784	0.000990211	0.00118233	0.000953364	0.000732195	0.000866813	ug/g
POS624	DG(23:5e)+Na	DG(23:5e)+Na	DG	Glycerolipid	(23:5e)	(23:5e)				C26 H42 O4 Na1	3.89244	441.298	0.152676	0.0396157	0.0470231	0.0342736	0.0403595	0.0384824	0.0644015	0.0514152	0.0234886	0.0806333	ug/g
POS763	DG(27:3)+H	DG(27:3)+H	DG	Glycerolipid	(27:3)	(27:3)				C30 H53 O5	3.93	493.389	0.0982623	0.0131027	0.0126719	0.015067	0.0209169	0.0312631	0.0112649	0.028817	0.0267551	0.0280657	ug/g
POS615	DG(23:3e)+H	DG(23:3e)+H	DG	Glycerolipid	(23:3e)	(23:3e)				C26 H47 O4	3.94254	423.347	0.0362899	0.0599378	0.051341	0.0602795	0.0687166	0.058403	0.073349	0.0536748	0.0560258	0.0575472	ug/g
POS929	DG(18:1_12:3)+H	DG(30:4)+H	DG	Glycerolipid	(18:1_12:3)	(18:1)	(12:3)			C33 H57 O5	3.948	533.42	0.106707	0.000318573	0.00335643	0.00139546	0.000700297	0.000396706	0.000133374	0.000460435	0.000458289	0.000554423	ug/g
POS573	DG(21:0e)+Na	DG(21:0e)+Na	DG	Glycerolipid	(21:0e)	(21:0e)				C24 H48 O4 Na1	3.94988	423.344	0.0360753	0.0584818	0.0515037	0.0602176	0.0682621	0.0587125	0.0727801	0.0511299	0.0538783	0.056979	ug/g
POS1020	DG(31:4e)+Na	DG(31:4e)+Na	DG	Glycerolipid	(31:4e)	(31:4e)				C34 H60 O4 Na1	3.97007	555.438	0.288391	5.64673e-08	0.0026162	0.0104398	0.0110619	0.00640971	0.00765331	0.00196137	0.00295705	0.00311488	ug/g
POS1200	DG(32:3e)+H	DG(32:3e)+H	DG	Glycerolipid	(32:3e)	(32:3e)				C35 H65 O4	3.97811	549.488	0.259979	0.00370342	0.00196611	0.00518716	0.0024031	0.00199786	0.00367506	0.00420617	0.00885936	0.00561215	ug/g
POS2190	DG(22:5_22:5)+H	DG(44:10)+H	DG	Glycerolipid	(22:5_22:5)	(22:5)	(22:5)			C47 H73 O5	4.06592	717.545	0.0504076	0.2362	0.262032	0.210516	0.351347	0.276703	0.316972	0.305689	0.451364	0.426909	ug/g
POS948	DG(30:8e)+Na	DG(30:8e)+Na	DG	Glycerolipid	(30:8e)	(30:8e)				C33 H50 O4 Na1	4.13866	533.36	0.121493	0.0221299	0.0247564	0.0205644	0.0256355	0.0228419	0.0296503	0.0449374	0.0377586	0.0325634	ug/g
POS1249	DG(32:8)+Na	DG(32:8)+Na	DG	Glycerolipid	(32:8)	(32:8)				C35 H52 O5 Na1	4.154	575.371	0.0490094	0.0149258	0.00992132	0.013448	0.00611047	0.00543111	0.00844063	0.0457031	0.0441726	0.0376417	ug/g
POS1438	DG(34:2e)+H	DG(34:2e)+H	DG	Glycerolipid	(34:2e)	(34:2e)				C37 H71 O4	4.15695	579.535	0.145163	0.0244678	0.00632472	0.0139127	0.0220194	0.0247823	0.0111847	0.0363791	0.0239825	0.00990117	ug/g
POS877	DG(30:0e)+Na	DG(30:0e)+Na	DG	Glycerolipid	(30:0e)	(30:0e)				C33 H66 O4 Na1	4.162	549.485	0.148345	0.00791905	0.00192731	0.0122715	0.009934	0.002316	0.00097162	0.0154396	0.00558293	0.0205794	ug/g
POS860	DG(18:2_11:2)+H	DG(29:4)+H	DG	Glycerolipid	(18:2_11:2)	(18:2)	(11:2)			C32 H55 O5	4.16629	519.404	0.0621115	0.0787382	0.0867305	0.0690406	0.0417884	0.0248273	0.0441421	0.123338	0.13227	0.12935	ug/g
POS687	DG(25:2)+H	DG(25:2)+H	DG	Glycerolipid	(25:2)	(25:2)				C28 H51 O5	4.1689	467.373	0.000645547	0.0575046	0.0637087	0.0611156	0.0595262	0.0298716	0.0516039	0.046784	0.0345801	0.0426423	ug/g
POS2197	DG(22:5_22:6)+H	DG(44:11)+H	DG	Glycerolipid	(22:5_22:6)	(22:5)	(22:6)			C47 H71 O5	4.16984	715.53	0.219963	0.0637891	0.0120623	0.0118063	0.0057286	0.00787061	0.075275	0.0392239	0.0416799	0.0237094	ug/g
POS683	DG(25:1e)+H	DG(25:1e)+H	DG	Glycerolipid	(25:1e)	(25:1e)				C28 H55 O4	4.234	455.409	0.0207639	0.00324406	0.00925375	0.00278626	0.00767739	0.0065475	0.0161871	0.00748703	0.00905144	0.00596561	ug/g
POS742	DG(26:5e)+H	DG(26:5e)+H	DG	Glycerolipid	(26:5e)	(26:5e)				C29 H49 O4	4.2807	461.363	0.0356588	0.0408588	0.0393095	0.0341042	0.0441187	0.0365401	0.0406177	0.0372672	0.0531087	0.0529224	ug/g
POS625	DG(23:5e)+Na	DG(23:5e)+Na	DG	Glycerolipid	(23:5e)	(23:5e)				C26 H42 O4 Na1	4.312	441.298	0.596007	0.00957158	0.00910065	0.0152121	0.00545447	0.00427174	0.00250824	0.0164458	0.0093693	0.00336272	ug/g
POS865	DG(18:3_11:2)+H	DG(29:5)+H	DG	Glycerolipid	(18:3_11:2)	(18:3)	(11:2)			C32 H53 O5	4.39209	517.389	0.369638	0.0729579	0.0715407	0.0742703	0.037133	0.0328671	0.0376451	0.0635895	0.0727473	0.0658585	ug/g
POS2198	DG(44:11)+H	DG(44:11)+H	DG	Glycerolipid	(44:11)	(44:11)				C47 H71 O5	4.41667	715.53	0.481013	0.00165877	8.92788e-05	0.00887415	0.00128921	0.000469308	0.0143293	0.000319545	1.3976e-05	0.00075921	ug/g
POS700	DG(25:5)+H	DG(25:5)+H	DG	Glycerolipid	(25:5)	(25:5)				C28 H45 O5	4.43549	461.326	0.0238229	0.0142791	0.0137125	0.0156639	0.0363069	0.0275371	0.0336605	0.0162152	0.0141822	0.0167541	ug/g
POS554	DG(19:1e)+NH4	DG(19:1e)+NH4	DG	Glycerolipid	(19:1e)	(19:1e)				C22 H46 O4 N1	4.4713	388.342	0.0313649	0.0123347	0.0128989	0.0142577	0.0136128	0.00933828	0.0108414	0.00860995	0.00746394	0.00787977	ug/g
POS682	DG(25:1)+H	DG(25:1)+H	DG	Glycerolipid	(25:1)	(25:1)				C28 H53 O5	4.498	469.389	0.0328004	0.00119824	0.00179412	0.00055021	0.000516905	0.000381064	0.00279116	0.00268229	0.000488633	0.00644454	ug/g
POS773	DG(27:4e)+H	DG(27:4e)+H	DG	Glycerolipid	(27:4e)	(27:4e)				C30 H53 O4	4.512	477.394	0.0662105	0.00450025	0.0026484	0.00318969	0.014911	0.0147376	0.0188699	0.002684	0.002914	0.00196977	ug/g
POS748	DG(26:6e)+H	DG(26:6e)+H	DG	Glycerolipid	(26:6e)	(26:6e)				C29 H47 O4	4.59588	459.347	0.0393746	0.0130553	0.0132873	0.0125054	0.0147764	0.0103684	0.0119639	0.0164918	0.0213	0.017268	ug/g
POS1010	DG(31:3)+Na	DG(31:3)+Na	DG	Glycerolipid	(31:3)	(31:3)				C34 H60 O5 Na1	4.611	571.433	0.0150404	0.0241345	0.0359654	0.0386627	0.0182036	0.0379809	0.0299706	0.0216029	0.0109124	0.0470401	ug/g
POS764	DG(27:3)+H	DG(27:3)+H	DG	Glycerolipid	(27:3)	(27:3)				C30 H53 O5	4.69585	493.389	0.3029	0.00718771	0.0103933	0.00926361	0.0132446	0.00588873	0.00765293	0.014968	0.00978855	0.00196066	ug/g
POS935	DG(30:5)+Na	DG(30:5)+Na	DG	Glycerolipid	(30:5)	(30:5)				C33 H54 O5 Na1	4.715	553.386	0.0586501	0.0190164	0.0116697	0.0218185	0.0115599	0.00735554	0.00867458	0.0218695	0.0272403	0.0234865	ug/g
POS725	DG(26:3e)+H	DG(26:3e)+H	DG	Glycerolipid	(26:3e)	(26:3e)				C29 H53 O4	4.74669	465.394	0.0236128	0.000383382	0.00104899	0.00129507	0.000719356	0.000693828	0.00131341	0.00172899	0.0024995	0.000674556	ug/g
POS828	DG(28:6)+H	DG(28:6)+H	DG	Glycerolipid	(28:6)	(28:6)				C31 H49 O5	4.76642	501.357	0.035066	0.115422	0.114698	0.145582	0.117316	0.112421	0.130542	0.222728	0.243382	0.262252	ug/g
POS579	DG(21:2e)+H	DG(21:2e)+H	DG	Glycerolipid	(21:2e)	(21:2e)				C24 H45 O4	4.76798	397.331	0.0451038	0.00490648	0.00592246	0.00536589	0.00686864	0.00616063	0.00626642	0.00781217	0.006807	0.0075607	ug/g
POS523	DG(17:4)+H	DG(17:4)+H	DG	Glycerolipid	(17:4)	(17:4)				C20 H31 O5	4.82656	351.217	0.0329958	0.120023	0.115765	0.109795	0.0558725	0.0483539	0.0545326	0.131499	0.141473	0.14563	ug/g
POS811	DG(28:3e)+H	DG(28:3e)+H	DG	Glycerolipid	(28:3e)	(28:3e)				C31 H57 O4	4.84796	493.425	0.0656745	0.000265422	0.000672632	0.000547696	0.00105275	0.000894477	0.00117216	0.000407756	0.000371207	0.00044748	ug/g
POS743	DG(26:5e)+H	DG(26:5e)+H	DG	Glycerolipid	(26:5e)	(26:5e)				C29 H49 O4	4.88764	461.363	0.168481	0.20528	0.232065	0.156608	0.259339	0.106059	0.143347	0.0900235	0.103257	0.231849	ug/g
POS2191	DG(22:5_22:5)+H	DG(44:10)+H	DG	Glycerolipid	(22:5_22:5)	(22:5)	(22:5)			C47 H73 O5	4.91666	717.545	0.10277	0.0330731	0.0514634	0.0308164	0.0395639	0.0376959	0.0576436	0.0124449	0.0221134	0.0768163	ug/g
POS732	DG(26:4e)+H	DG(26:4e)+H	DG	Glycerolipid	(26:4e)	(26:4e)				C29 H51 O4	5.08849	463.378	0.0325781	0.200614	0.199576	0.173131	0.161343	0.169769	0.202292	0.286592	0.30479	0.295513	ug/g
POS710	DG(26:1e)+H	DG(26:1e)+H	DG	Glycerolipid	(26:1e)	(26:1e)				C29 H57 O4	5.147	469.425	0.0170779	0.0168304	0.0234163	0.0251674	0.0367494	0.0440966	0.0548676	0.0327897	0.0302665	0.0366961	ug/g
POS798	DG(28:2)+Na	DG(28:2)+Na	DG	Glycerolipid	(28:2)	(28:2)				C31 H56 O5 Na1	5.15271	531.402	0.209708	0.00181672	0.00140658	0.00132335	0.000538652	0.00264795	0.00101757	0.000810295	0.00412966	0.0034759	ug/g
POS670	DG(24:5e)+H	DG(24:5e)+H	DG	Glycerolipid	(24:5e)	(24:5e)				C27 H45 O4	5.177	433.331	0.326664	0.00798499	0.0112746	0.0013335	0.0127803	0.00638882	0.00276649	0.0083158	0.00201972	0.00661261	ug/g
POS1439	DG(34:2e)+H	DG(34:2e)+H	DG	Glycerolipid	(34:2e)	(34:2e)				C37 H71 O4	5.21	579.535	0.342443	0.0121505	0.0039024	0.00488202	0.00485384	0.0165182	0.00581212	0.00574894	0.00315773	0.00389329	ug/g
POS1201	DG(32:3e)+H	DG(32:3e)+H	DG	Glycerolipid	(32:3e)	(32:3e)				C35 H65 O4	5.23447	549.488	0.257375	0.00339458	0.00151525	0.00809642	0.0279761	0.00449305	0.00821922	0.00482864	0.0263032	0.00779601	ug/g
POS660	DG(24:2e)+Na	DG(24:2e)+Na	DG	Glycerolipid	(24:2e)	(24:2e)				C27 H50 O4 Na1	5.24	461.36	0.0265628	0.0519409	0.0559675	0.0500399	0.0987121	0.0851091	0.0971975	0.0778983	0.080145	0.084957	ug/g
POS628	DG(23:5e)+Na	DG(23:5e)+Na	DG	Glycerolipid	(23:5e)	(23:5e)				C26 H42 O4 Na1	5.29831	441.298	0.276864	0.112543	0.08306	0.1193	0.0700291	0.0499239	0.0449829	0.0488212	2.43218	0.0384589	ug/g
POS1252	DG(32:9)+H	DG(32:9)+H	DG	Glycerolipid	(32:9)	(32:9)				C35 H51 O5	5.334	551.373	0.0341696	0.0294139	0.026273	0.028445	0.0222097	0.0155179	0.0195126	0.0506143	0.0628139	0.0485576	ug/g
POS878	DG(30:0e)+Na	DG(30:0e)+Na	DG	Glycerolipid	(30:0e)	(30:0e)				C33 H66 O4 Na1	5.383	549.485	0.0859204	0.00700492	0.00729051	0.00120739	0.000644987	0.0103104	0.0101664	0.00131227	0.00583778	0.0151057	ug/g
POS665	DG(24:4e)+H	DG(24:4e)+H	DG	Glycerolipid	(24:4e)	(24:4e)				C27 H47 O4	5.43613	435.347	0.00850848	0.0315794	0.0311736	0.0294654	0.0387073	0.0386881	0.0374764	0.0457029	0.0511688	0.0508085	ug/g
POS745	DG(26:5e)+H	DG(26:5e)+H	DG	Glycerolipid	(26:5e)	(26:5e)				C29 H49 O4	5.4927	461.363	0.0404138	0.117874	0.125073	0.11256	0.112368	0.107756	0.114778	0.0721462	0.0738567	0.0792466	ug/g
POS689	DG(25:2)+H	DG(25:2)+H	DG	Glycerolipid	(25:2)	(25:2)				C28 H51 O5	5.49882	467.373	0.194508	0.0279092	0.0355812	0.023755	0.0452294	0.0162009	0.0312234	0.0346236	0.0127569	0.0106466	ug/g
POS1239	DG(32:5e)+H	DG(32:5e)+H	DG	Glycerolipid	(32:5e)	(32:5e)				C35 H61 O4	5.502	545.456	0.123487	0.00835382	0.00960224	0.00943871	0.0452627	0.0387301	0.0452303	0.0176594	0.018276	0.0186663	ug/g
POS661	DG(24:2e)+Na	DG(24:2e)+Na	DG	Glycerolipid	(24:2e)	(24:2e)				C27 H50 O4 Na1	5.67	461.36	0.0271778	0.0554232	0.0625561	0.0502335	0.0901743	0.0802213	0.100855	0.078127	0.0860415	0.0768111	ug/g
POS861	DG(18:2_11:2)+H	DG(29:4)+H	DG	Glycerolipid	(18:2_11:2)	(18:2)	(11:2)			C32 H55 O5	5.67373	519.404	0.0286595	0.278374	0.281027	0.280335	0.0928431	0.0941228	0.110744	0.256856	0.278443	0.267824	ug/g
POS716	DG(26:2e)+H	DG(26:2e)+H	DG	Glycerolipid	(26:2e)	(26:2e)				C29 H55 O4	5.69357	467.409	0.0187183	0.0085562	0.0045562	0.00359251	0.00816442	0.00159798	0.0114972	0.000983916	0.000830605	0.00286058	ug/g
POS569	DG(20:2e)+H	DG(20:2e)+H	DG	Glycerolipid	(20:2e)	(20:2e)				C23 H43 O4	5.713	383.316	0.271377	0.00117963	0.00146633	0.000847058	0.0056097	0.00239881	0.00208688	0.00544372	0.00352913	0.00167611	ug/g
POS591	DG(21:5e)+Na	DG(21:5e)+Na	DG	Glycerolipid	(21:5e)	(21:5e)				C24 H38 O4 Na1	5.767	413.266	0.386779	0.0150961	0.0102805	0.0204833	0.0137436	0.0124588	0.0199968	0.0199	0.00671974	0.0103436	ug/g
POS807	DG(28:3)+H	DG(28:3)+H	DG	Glycerolipid	(28:3)	(28:3)				C31 H55 O5	5.77778	507.404	0.0234226	0.0295513	0.0256839	0.0264806	0.0260935	0.0218955	0.0235584	0.0179002	0.016037	0.0122416	ug/g
POS2192	DG(22:5_22:5)+H	DG(44:10)+H	DG	Glycerolipid	(22:5_22:5)	(22:5)	(22:5)			C47 H73 O5	5.78137	717.545	0.0100122	0.0584378	0.0918174	0.0794374	0.0684625	0.0505343	0.0582933	0.132403	0.139274	0.1243	ug/g
POS767	DG(27:3e)+H	DG(27:3e)+H	DG	Glycerolipid	(27:3e)	(27:3e)				C30 H55 O4	5.80684	479.409	0.0411857	0.0160484	0.0197693	0.0171358	0.0167148	0.0153096	0.0233301	0.0327064	1.18014e-07	0.00145986	ug/g
POS607	DG(23:0e)+Na	DG(23:0e)+Na	DG	Glycerolipid	(23:0e)	(23:0e)				C26 H52 O4 Na1	5.81852	451.376	0.0197962	0.0271279	0.0207941	0.029771	0.0340911	0.0254826	0.0294613	0.0275943	0.0324564	0.0343584	ug/g
POS695	DG(25:3e)+H	DG(25:3e)+H	DG	Glycerolipid	(25:3e)	(25:3e)				C28 H51 O4	5.82763	451.378	0.0197962	0.0271279	0.0207941	0.029771	0.0340911	0.0254826	0.0294613	0.0275943	0.0324564	0.0343584	ug/g
POS2216	DG(44:9)+H	DG(44:9)+H	DG	Glycerolipid	(44:9)	(44:9)				C47 H75 O5	5.857	719.561	0.0474294	0.0457088	0.0453584	0.0795199	0.0553468	0.0524279	0.0649188	0.0740716	0.0585988	0.0718006	ug/g
POS630	DG(23:5e)+Na	DG(23:5e)+Na	DG	Glycerolipid	(23:5e)	(23:5e)				C26 H42 O4 Na1	5.89531	441.298	0.149881	3.15418	3.04946	3.06843	0.0957201	0.108735	0.115945	0.110322	2.22987	0.119313	ug/g
POS721	DG(26:3)+H	DG(26:3)+H	DG	Glycerolipid	(26:3)	(26:3)				C29 H51 O5	5.92001	479.373	0.228863	0.00273191	0.00283395	0.00598143	0.00790278	0.00309956	0.00549318	0.000875738	0.00773673	0.0035645	ug/g
POS753	DG(27:1e)+H	DG(27:1e)+H	DG	Glycerolipid	(27:1e)	(27:1e)				C30 H59 O4	6.13434	483.441	0.0143804	0.00358123	0.00395016	0.00240433	0.0113295	0.0113978	0.013866	0.00484698	0.00805763	0.00944756	ug/g
POS829	DG(28:6)+H	DG(28:6)+H	DG	Glycerolipid	(28:6)	(28:6)				C31 H49 O5	6.141	501.357	0.0295505	0.0201112	0.0193812	0.0177678	0.0190498	0.014697	0.0193069	0.0328148	0.02292	0.0297244	ug/g
POS944	DG(30:6)+H	DG(30:6)+H	DG	Glycerolipid	(30:6)	(30:6)				C33 H53 O5	6.141	529.389	0.107236	0.00577874	0.00571421	0.00549339	0.0029728	0.000646526	0.00216588	0.00129215	0.00298443	0.00236887	ug/g
POS597	DG(22:1e)+Na	DG(22:1e)+Na	DG	Glycerolipid	(22:1e)	(22:1e)				C25 H48 O4 Na1	6.16149	435.344	0.0282092	0.00250503	0.000673559	0.000738787	0.00173783	0.00389828	0.00408932	0.00147394	0.000589604	0.00259084	ug/g
POS656	DG(24:1e)+Na	DG(24:1e)+Na	DG	Glycerolipid	(24:1e)	(24:1e)				C27 H52 O4 Na1	6.3158	463.376	0.035693	0.10649	0.143219	0.12399	0.155251	0.157968	0.195172	0.138022	0.130832	0.127576	ug/g
POS733	DG(26:4e)+H	DG(26:4e)+H	DG	Glycerolipid	(26:4e)	(26:4e)				C29 H51 O4	6.33737	463.378	0.0256446	0.122957	0.141477	0.128719	0.156116	0.16363	0.19903	0.143501	0.137111	0.139793	ug/g
POS993	DG(31:2e)+Na	DG(31:2e)+Na	DG	Glycerolipid	(31:2e)	(31:2e)				C34 H64 O4 Na1	6.37984	559.47	0.0284655	0.157452	0.159757	0.150127	0.487412	0.44998	0.529403	0.273321	0.240371	0.282729	ug/g
POS848	DG(29:2)+H	DG(29:2)+H	DG	Glycerolipid	(29:2)	(29:2)				C32 H59 O5	6.38775	523.436	0.00616213	0.0137248	0.0156693	0.0110371	0.0324922	0.0298127	0.0372572	0.0213168	0.020339	0.0212628	ug/g
POS616	DG(23:3e)+H	DG(23:3e)+H	DG	Glycerolipid	(23:3e)	(23:3e)				C26 H47 O4	6.41204	423.347	0.110131	0.0153907	0.0196432	0.0164115	0.0319133	0.0295391	0.0362069	0.0232199	0.0233843	0.0310069	ug/g
POS1698	DG(36:10)+Na	DG(36:10)+Na	DG	Glycerolipid	(36:10)	(36:10)				C39 H56 O5 Na1	6.44	627.402	0.136006	0.0213638	0.0102476	0.0130566	0.0019571	0.00145219	0.03758	0.00691112	0.00109917	0.0145644	ug/g
POS1011	DG(20:1_11:2)+H	DG(31:3)+H	DG	Glycerolipid	(20:1_11:2)	(20:1)	(11:2)			C34 H61 O5	6.45272	549.451	0.0500011	0.000185504	0.000511289	0.00023839	0.000972131	0.0069757	0.00173967	0.000314359	0.000676069	0.00344636	ug/g
POS818	DG(28:4e)+NH4	DG(28:4e)+NH4	DG	Glycerolipid	(28:4e)	(28:4e)				C31 H58 O4 N1	6.48793	508.436	0.0823874	0.066489	0.051177	0.0300864	0.0316696	0.0367239	0.0690206	0.0291489	0.0329648	0.0377056	ug/g
POS1024	DG(20:1_11:4)+Na	DG(31:5)+Na	DG	Glycerolipid	(20:1_11:4)	(20:1)	(11:4)			C34 H56 O5 Na1	6.48854	567.402	0.0275482	0.0212303	0.0246614	0.0202084	0.0154269	0.0177971	0.0170294	0.00297258	0.0174893	0.0250707	ug/g
POS836	DG(28:7e)+H	DG(28:7e)+H	DG	Glycerolipid	(28:7e)	(28:7e)				C31 H49 O4	6.514	485.363	0.00257632	0.212812	0.213044	0.213928	0.281673	0.272687	0.296287	0.339553	0.275485	0.321105	ug/g
POS1028	DG(31:5e)+Na	DG(31:5e)+Na	DG	Glycerolipid	(31:5e)	(31:5e)				C34 H58 O4 Na1	6.56374	553.423	0.0202483	0.00781745	0.000653524	0.0307505	0.000501121	0.0191031	0.000853623	0.0321638	0.000209623	0.000303722	ug/g
POS1730	DG(36:3e)+H	DG(36:3e)+H	DG	Glycerolipid	(36:3e)	(36:3e)				C39 H73 O4	6.593	605.55	0.281208	0.00804571	0.00534917	0.00289397	0.00748871	0.00814275	0.00593033	0.00268156	0.00102707	0.00888357	ug/g
POS1202	DG(32:3e)+H	DG(32:3e)+H	DG	Glycerolipid	(32:3e)	(32:3e)				C35 H65 O4	6.599	549.488	0.156648	0.00740705	0.00589605	0.00509433	0.0172446	0.0131395	0.00156218	0.0246301	0.0117306	0.0113618	ug/g
POS1885	DG(22:4_14:4)+Na	DG(36:8)+Na	DG	Glycerolipid	(22:4_14:4)	(22:4)	(14:4)			C39 H60 O5 Na1	6.60427	631.433	0.0683458	0.0275884	0.0289687	0.0304581	0.0020992	0.0114407	0.0126377	0.0144352	0.0158843	0.0183069	ug/g
POS1360	DG(22:3_11:3)+NH4	DG(33:6)+NH4	DG	Glycerolipid	(22:3_11:3)	(22:3)	(11:3)			C36 H62 O5 N1	6.61035	588.462	0.0287488	0.0773508	0.0493157	0.0611466	0.153568	0.00581467	0.0471293	0.0116629	0.0377049	0.0317967	ug/g
POS770	DG(27:4)+H	DG(27:4)+H	DG	Glycerolipid	(27:4)	(27:4)				C30 H51 O5	6.61791	491.373	0.130338	0.0284028	0.0303609	0.0325701	0.0151986	0.00955851	0.0648173	0.0150694	0.0231662	0.00100446	ug/g
POS945	DG(30:6)+H	DG(30:6)+H	DG	Glycerolipid	(30:6)	(30:6)				C33 H53 O5	6.61853	529.389	0.339379	0.127582	0.131159	0.0681348	0.13935	0.131712	0.199786	0.143849	0.137907	0.0795639	ug/g
POS671	DG(24:5e)+H	DG(24:5e)+H	DG	Glycerolipid	(24:5e)	(24:5e)				C27 H45 O4	6.62147	433.331	0.11968	0.0277765	0.694339	0.0140704	0.0538698	0.0516714	0.0242239	0.0504762	0.0164411	0.0338	ug/g
POS821	DG(18:4_10:1)+H	DG(28:5)+H	DG	Glycerolipid	(18:4_10:1)	(18:4)	(10:1)			C31 H51 O5	6.62181	503.373	0.0377656	0.181273	0.220708	0.16729	0.238326	0.169048	0.239558	0.198758	0.169426	0.176479	ug/g
POS936	DG(18:4_12:1)+H	DG(30:5)+H	DG	Glycerolipid	(18:4_12:1)	(18:4)	(12:1)			C33 H55 O5	6.62241	531.404	0.197989	0.0355703	0.137495	0.105441	0.197936	0.113011	0.159223	0.131386	0.050345	0.056094	ug/g
POS1247	DG(18:3_14:3)+H	DG(32:6)+H	DG	Glycerolipid	(18:3_14:3)	(18:3)	(14:3)			C35 H57 O5	6.62495	557.42	0.193294	0.0459116	0.0356675	0.0382311	0.0584984	0.0471645	0.0266365	0.0123394	0.0543043	0.0343724	ug/g
POS562	DG(19:2e)+Na	DG(19:2e)+Na	DG	Glycerolipid	(19:2e)	(19:2e)				C22 H40 O4 Na1	6.626	391.282	0.031356	0.0495316	0.0523099	0.0524521	0.0710174	0.0417231	0.17381	0.00901619	0.0558881	0.064444	ug/g
POS1031	DG(31:6)+H	DG(31:6)+H	DG	Glycerolipid	(31:6)	(31:6)				C34 H55 O5	6.62603	543.404	0.0468939	0.260011	0.273599	0.255963	0.340352	0.301732	0.368427	0.296772	0.255957	0.284149	ug/g
POS775	DG(27:5)+H	DG(27:5)+H	DG	Glycerolipid	(27:5)	(27:5)				C30 H49 O5	6.62785	489.357	0.203464	0.078054	0.0699691	0.0804736	0.0800369	0.0969052	0.0515883	0.0646247	0.0631375	0.0557792	ug/g
POS866	DG(18:2_11:3)+H	DG(29:5)+H	DG	Glycerolipid	(18:2_11:3)	(18:2)	(11:3)			C32 H53 O5	6.62908	517.389	0.1029	0.139364	0.0816201	0.0793534	0.138477	0.0998706	0.159054	0.0808216	0.110013	0.153432	ug/g
POS812	DG(28:3e)+H	DG(28:3e)+H	DG	Glycerolipid	(28:3e)	(28:3e)				C31 H57 O4	6.63551	493.425	0.0132777	0.00125377	0.000450364	0.000456113	0.00308097	0.00150186	0.00231189	0.00183336	0.00597127	0.00198828	ug/g
POS580	DG(21:2e)+Na	DG(21:2e)+Na	DG	Glycerolipid	(21:2e)	(21:2e)				C24 H44 O4 Na1	6.637	419.313	0.160934	0.0270517	0.0807994	0.0393429	0.154009	0.041631	1.87514	0.108559	0.0506996	0.114967	ug/g
POS799	DG(28:2)+H	DG(28:2)+H	DG	Glycerolipid	(28:2)	(28:2)				C31 H57 O5	6.641	509.42	0.00670579	0.000392136	2.62585e-07	0.000777596	0.000823932	6.72829e-09	0.00105608	0.00160657	0.000474761	1.05293e-06	ug/g
POS994	DG(31:2e)+Na	DG(31:2e)+Na	DG	Glycerolipid	(31:2e)	(31:2e)				C34 H64 O4 Na1	6.78572	559.47	0.128212	0.0203342	0.0094133	0.0154698	0.118189	0.0878211	0.11985	0.0363611	0.036683	0.0429835	ug/g
POS2199	DG(44:11)+H	DG(44:11)+H	DG	Glycerolipid	(44:11)	(44:11)				C47 H71 O5	6.79385	715.53	0.0132832	0.530168	0.43585	0.286649	0.185363	0.264848	0.169303	0.457545	0.401412	0.543361	ug/g
POS852	DG(29:2e)+H	DG(29:2e)+H	DG	Glycerolipid	(29:2e)	(29:2e)				C32 H61 O4	6.795	509.456	0.049822	0.0567956	0.0649554	0.0561733	0.208418	0.179298	0.204688	0.156762	0.150027	0.166569	ug/g
POS1240	DG(32:5e)+H	DG(32:5e)+H	DG	Glycerolipid	(32:5e)	(32:5e)				C35 H61 O4	6.83258	545.456	0.222974	0.10276	0.0900757	0.0832239	0.29385	0.272087	0.424994	0.07081	0.0740146	0.0753418	ug/g
POS1616	DG(34:6)+NH4	DG(34:6)+NH4	DG	Glycerolipid	(34:6)	(34:6)				C37 H64 O5 N1	6.83525	602.478	0.0429618	0.0315068	0.0281621	0.0338779	0.0185533	0.0207766	0.0277685	0.0720191	0.0612756	0.0609058	ug/g
POS2193	DG(22:5_22:5)+H	DG(44:10)+H	DG	Glycerolipid	(22:5_22:5)	(22:5)	(22:5)			C47 H73 O5	6.84408	717.545	0.0306317	2.8677	3.11065	2.71421	4.33581	4.06771	4.68798	6.14307	6.47932	11.3848	ug/g
POS931	DG(18:1_12:3)+H	DG(30:4)+H	DG	Glycerolipid	(18:1_12:3)	(18:1)	(12:3)			C33 H57 O5	6.8571	533.42	0.0671664	0.00287845	0.00245092	0.00264115	0.00792099	0.0148685	0.0141252	0.0168136	0.0200068	0.0473948	ug/g
POS1131	DG(18:1_14:1)+H	DG(32:2)+H	DG	Glycerolipid	(18:1_14:1)	(18:1)	(14:1)			C35 H65 O5	6.868	565.483	0.125432	0.0036348	0.00163107	0.0022257	0.0046264	0.00500553	0.0039736	0.0107614	0.0101543	0.0040083	ug/g
POS911	DG(30:2e)+Na	DG(30:2e)+Na	DG	Glycerolipid	(30:2e)	(30:2e)				C33 H62 O4 Na1	6.87626	545.454	0.14795	0.000992772	0.000804389	0.00194445	0.0311146	0.040509	0.0211295	0.00342323	0.0054366	0.00857101	ug/g
POS2152	DG(20:5_22:2)+Na	DG(42:7)+Na	DG	Glycerolipid	(20:5_22:2)	(20:5)	(22:2)			C45 H74 O5 Na1	6.88237	717.543	0.0297268	2.88863	3.09355	2.71054	4.31802	4.02017	4.69991	6.13388	11.1295	11.2294	ug/g
POS795	DG(28:1e)+H	DG(28:1e)+H	DG	Glycerolipid	(28:1e)	(28:1e)				C31 H61 O4	6.8919	497.456	0.00716995	0.0283724	0.0230143	0.024308	0.0464146	0.0686664	0.0674362	0.0419891	0.0467708	0.0532656	ug/g
POS2158	DG(42:9e)+H	DG(42:9e)+H	DG	Glycerolipid	(42:9e)	(42:9e)				C45 H73 O4	6.904	677.55	0.120599	0.0342836	0.0376369	0.0339153	0.0725419	0.0421736	0.108995	0.0961179	0.195243	0.132159	ug/g
POS2214	DG(44:7)+NH4	DG(44:7)+NH4	DG	Glycerolipid	(44:7)	(44:7)				C47 H82 O5 N1	6.90414	740.619	0.0329865	1.01973	1.01118	0.728569	0.939322	1.46135	1.74739	1.1917	0.718355	1.64885	ug/g
POS1699	DG(36:10)+Na	DG(36:10)+Na	DG	Glycerolipid	(36:10)	(36:10)				C39 H56 O5 Na1	6.945	627.402	0.212547	0.00874966	0.014938	0.0143909	0.0413136	0.0255509	0.0288284	0.00530158	0.0341539	0.0451405	ug/g
POS907	DG(30:2)+H	DG(30:2)+H	DG	Glycerolipid	(30:2)	(30:2)				C33 H61 O5	6.99097	537.451	0.0126886	0.0405492	0.0391965	0.0322305	0.069885	0.0695777	0.0768968	0.0592741	0.0548772	0.0516003	ug/g
POS2153	DG(20:4e_22:4)+Na	DG(42:8e)+Na	DG	Glycerolipid	(20:4e_22:4)	(20:4e)	(22:4)			C45 H74 O4 Na1	7.05115	701.548	0.00321968	8.88797	9.17148	8.1529	13.2241	12.737	15.3976	15.4992	16.2811	17.8409	ug/g
POS1021	DG(31:4e)+Na	DG(31:4e)+Na	DG	Glycerolipid	(31:4e)	(31:4e)				C34 H60 O4 Na1	7.07145	555.438	0.01729	0.039403	0.019522	0.0195945	0.00384882	0.00164029	0.00196441	0.00340116	0.00458678	0.00683812	ug/g
POS937	DG(18:2_12:3)+H	DG(30:5)+H	DG	Glycerolipid	(18:2_12:3)	(18:2)	(12:3)			C33 H55 O5	7.08915	531.404	0.0301582	0.0384386	0.0369536	0.0468731	0.0209476	0.00528935	0.0084018	0.0129813	0.00760792	0.0162687	ug/g
POS1029	DG(31:5e)+Na	DG(31:5e)+Na	DG	Glycerolipid	(31:5e)	(31:5e)				C34 H58 O4 Na1	7.11889	553.423	0.0267665	0.0505716	0.0742919	0.0543529	0.0348782	0.00275713	0.0289293	0.0515224	0.0500778	0.0509794	ug/g
POS1422	DG(23:1_11:1)+NH4	DG(34:2)+NH4	DG	Glycerolipid	(23:1_11:1)	(23:1)	(11:1)			C37 H72 O5 N1	7.137	610.541	0.0186794	1.11755	1.21476	1.09849	2.2439	4.1148	2.32357	2.12087	2.50664	2.29364	ug/g
POS940	DG(30:5e)+H	DG(30:5e)+H	DG	Glycerolipid	(30:5e)	(30:5e)				C33 H57 O4	7.17763	517.425	0.17009	0.020923	0.0324459	0.0246548	0.099757	0.00562492	0.0100599	0.0165532	0.0344594	0.0193776	ug/g
POS1688	DG(17:1_18:4)+NH4	DG(35:5)+NH4	DG	Glycerolipid	(17:1_18:4)	(17:1)	(18:4)			C38 H68 O5 N1	7.19254	618.509	0.1218	0.0082759	0.0115119	0.00657885	0.000930533	0.00180841	0.000635353	0.0187984	0.0050835	0.00346122	ug/g
POS801	DG(28:2e)+H	DG(28:2e)+H	DG	Glycerolipid	(28:2e)	(28:2e)				C31 H59 O4	7.22078	495.441	0.0263344	0.00913999	0.00941561	0.00846906	0.00780623	0.00592212	0.00288818	0.00143657	0.00738542	0.00898559	ug/g
POS1365	DG(33:7)+H	DG(33:7)+H	DG	Glycerolipid	(33:7)	(33:7)				C36 H57 O5	7.25989	569.42	0.00615312	0.00412321	0.00874733	0.00410243	0.00138731	0.00509821	0.00137016	0.00263962	0.0030455	0.0014388	ug/g
POS1580	DG(18:4_16:1)+H	DG(34:5)+H	DG	Glycerolipid	(18:4_16:1)	(18:4)	(16:1)			C37 H63 O5	7.287	587.467	0.0417496	0.0617235	0.0693469	0.0442993	0.0348049	0.0367615	0.032359	0.0478663	0.0504626	0.0565113	ug/g
POS2062	DG(40:7e)+Na	DG(40:7e)+Na	DG	Glycerolipid	(40:7e)	(40:7e)				C43 H72 O4 Na1	7.288	675.532	0.224524	0.0831222	0.0955343	0.0944869	0.0835125	0.14007	0.322395	0.141102	0.137757	0.115615	ug/g
POS1019	DG(31:4)+H	DG(31:4)+H	DG	Glycerolipid	(31:4)	(31:4)				C34 H59 O5	7.30496	547.436	0.236793	0.0333438	0.0362566	0.00663095	0.000751417	0.0544732	0.0124702	0.0457565	0.0011809	0.0280465	ug/g
POS1352	DG(22:3_11:2)+NH4	DG(33:5)+NH4	DG	Glycerolipid	(22:3_11:2)	(22:3)	(11:2)			C36 H64 O5 N1	7.3056	590.478	0.00417267	0.277465	0.334533	0.290958	0.175339	0.155191	0.189428	0.166646	0.183456	0.19387	ug/g
POS659	DG(24:2)+H	DG(24:2)+H	DG	Glycerolipid	(24:2)	(24:2)				C27 H49 O5	7.37595	453.357	0.164196	0.0142486	0.0150093	0.0148023	0.00575432	0.00441508	0.00745064	0.00494366	0.00458091	0.00834237	ug/g
POS771	DG(27:4)+H	DG(27:4)+H	DG	Glycerolipid	(27:4)	(27:4)				C30 H51 O5	7.40022	491.373	0.325606	0.0153806	0.0101749	0.00771828	0.00897705	0.00652286	0.00398707	0.0119958	0.0101756	0.0122041	ug/g
POS1241	DG(32:5e)+H	DG(32:5e)+H	DG	Glycerolipid	(32:5e)	(32:5e)				C35 H61 O4	7.43596	545.456	0.0467401	0.0716641	0.0739457	0.0774503	0.221707	0.279615	0.20897	0.197904	0.103157	0.118856	ug/g
POS663	DG(24:3e)+H	DG(24:3e)+H	DG	Glycerolipid	(24:3e)	(24:3e)				C27 H49 O4	7.444	437.363	0.149872	0.00378279	0.00143929	0.00350511	0.0100013	0.00051795	0.000952111	0.00611858	0.000702198	0.00529464	ug/g
POS932	DG(18:1_12:3)+H	DG(30:4)+H	DG	Glycerolipid	(18:1_12:3)	(18:1)	(12:3)			C33 H57 O5	7.47409	533.42	0.0335805	0.00556591	0.00953719	0.00628443	0.000974953	0.0233768	0.0480027	0.00814759	0.0188732	0.00531161	ug/g
POS912	DG(30:2e)+H	DG(30:2e)+H	DG	Glycerolipid	(30:2e)	(30:2e)				C33 H63 O4	7.51606	523.472	0.05621	0.291616	0.402135	0.350119	0.913653	0.919727	0.880445	0.732413	0.722047	0.705504	ug/g
POS1621	DG(34:6e)+H	DG(34:6e)+H	DG	Glycerolipid	(34:6e)	(34:6e)				C37 H63 O4	7.51671	571.472	0.106968	0.042225	0.00528428	0.0507685	0.066131	0.0477934	0.0553228	0.0565108	0.0941491	0.0551849	ug/g
POS701	DG(14:1_11:4)+H	DG(25:5)+H	DG	Glycerolipid	(14:1_11:4)	(14:1)	(11:4)			C28 H45 O5	7.52112	461.326	0.0817712	0.136269	0.153853	0.169069	0.0568431	0.164252	0.0515403	0.138423	0.149903	0.159256	ug/g
POS2159	DG(42:9e)+H	DG(42:9e)+H	DG	Glycerolipid	(42:9e)	(42:9e)				C45 H73 O4	7.5231	677.55	0.030092	0.313463	0.325115	0.236979	0.386679	0.432372	0.419684	0.704667	0.552432	0.779778	ug/g
POS837	DG(28:7e)+H	DG(28:7e)+H	DG	Glycerolipid	(28:7e)	(28:7e)				C31 H49 O4	7.52855	485.363	0.214235	0.0965563	0.0866236	0.0337574	0.0129589	0.0048843	0.0124501	0.016145	0.0393063	0.0445441	ug/g
POS696	DG(25:3e)+Na	DG(25:3e)+Na	DG	Glycerolipid	(25:3e)	(25:3e)				C28 H50 O4 Na1	7.53	473.36	0.869594	0.122239	0.0357912	0.0487454	0.0571289	0.0595539	0.0267638	0.0675669	0.0660041	0.0581937	ug/g
POS779	DG(27:6e)+H	DG(27:6e)+H	DG	Glycerolipid	(27:6e)	(27:6e)				C30 H49 O4	7.53153	473.363	0.869594	0.122239	0.0357912	0.0487454	0.0571289	0.0595539	0.0267638	0.0675669	0.0660041	0.0581937	ug/g
POS549	DG(18:4e)+H	DG(18:4e)+H	DG	Glycerolipid	(18:4e)	(18:4e)				C21 H35 O4	7.53229	351.253	0.231322	0.0975599	0.179083	0.161207	0.111511	0.132087	0.159554	0.104304	0.0743265	0.123471	ug/g
POS776	DG(27:5)+H	DG(27:5)+H	DG	Glycerolipid	(27:5)	(27:5)				C30 H49 O5	7.53298	489.357	0.0378388	1.16518	1.21773	1.0378	1.16819	1.05934	1.36615	1.0964	0.96771	1.06145	ug/g
POS830	DG(18:3_10:3)+H	DG(28:6)+H	DG	Glycerolipid	(18:3_10:3)	(18:3)	(10:3)			C31 H49 O5	7.53403	501.357	0.433963	0.0873077	0.0812669	0.102749	0.0953336	0.0803827	0.147694	0.0803338	0.129906	0.0280036	ug/g
POS737	DG(26:5)+H	DG(26:5)+H	DG	Glycerolipid	(26:5)	(26:5)				C29 H47 O5	7.53516	475.342	0.0362784	0.339078	0.394775	0.538289	0.478	0.423073	0.487193	0.295418	0.375384	0.475735	ug/g
POS869	DG(29:6)+H	DG(29:6)+H	DG	Glycerolipid	(29:6)	(29:6)				C32 H51 O5	7.53595	515.373	0.139325	0.363015	0.394926	0.313975	0.307058	0.387548	0.441223	0.2314	0.312122	0.365454	ug/g
POS946	DG(30:6)+H	DG(30:6)+H	DG	Glycerolipid	(30:6)	(30:6)				C33 H53 O5	7.5373	529.389	0.0365091	1.21054	1.1691	1.11027	1.20665	1.14502	1.28006	1.00821	0.988682	1.13016	ug/g
POS938	DG(18:4_12:1)+H	DG(30:5)+H	DG	Glycerolipid	(18:4_12:1)	(18:4)	(12:1)			C33 H55 O5	7.54104	531.404	0.0167293	1.22593	1.2458	1.05968	1.29012	1.14294	1.35599	1.08459	1.00421	1.13447	ug/g
POS867	DG(18:3_11:2)+H	DG(29:5)+H	DG	Glycerolipid	(18:3_11:2)	(18:3)	(11:2)			C32 H53 O5	7.54365	517.389	0.0104362	1.13052	1.35694	1.09221	1.21942	1.14013	1.21984	1.02414	1.01962	1.16613	ug/g
POS1828	DG(18:3_18:3)+NH4	DG(36:6)+NH4	DG	Glycerolipid	(18:3_18:3)	(18:3)	(18:3)			C39 H68 O5 N1	7.54428	630.509	0.0269471	281.027	289.166	274.887	285.766	265.719	293.873	246.899	242.886	264.809	ug/g
POS1591	DG(12:1e_22:4)+Na	DG(34:5e)+Na	DG	Glycerolipid	(12:1e_22:4)	(12:1e)	(22:4)			C37 H64 O4 Na1	7.54433	595.47	0.0195134	37.5274	39.7251	38.9127	40.2024	33.9034	40.8997	31.9932	33.4913	37.233	ug/g
POS542	DG(18:3e)+H	DG(18:3e)+H	DG	Glycerolipid	(18:3e)	(18:3e)				C21 H37 O4	7.545	353.269	0.0656968	0.51749	0.52094	0.457856	0.564858	0.499109	0.55943	0.470581	0.400979	0.479373	ug/g
POS822	DG(14:1_14:4)+H	DG(28:5)+H	DG	Glycerolipid	(14:1_14:4)	(14:1)	(14:4)			C31 H51 O5	7.54541	503.373	0.0397358	1.61465	1.58112	1.73975	1.97921	1.76155	1.94363	1.73597	1.51504	1.65479	ug/g
POS1032	DG(31:6)+H	DG(31:6)+H	DG	Glycerolipid	(31:6)	(31:6)				C34 H55 O5	7.54574	543.404	0.0330097	2.30648	2.14683	2.06685	2.23798	2.00134	2.57416	2.1876	1.8673	2.04491	ug/g
POS1022	DG(31:4e)+Na	DG(31:4e)+Na	DG	Glycerolipid	(31:4e)	(31:4e)				C34 H60 O4 Na1	7.5458	555.438	0.0476958	0.038392	0.0427503	0.0343158	0.00709469	0.0266716	0.00726065	0.00901608	0.00892075	0.00962036	ug/g
POS813	DG(18:3_10:1)+H	DG(28:4)+H	DG	Glycerolipid	(18:3_10:1)	(18:3)	(10:1)			C31 H53 O5	7.55243	505.389	0.0516396	0.494316	0.437503	0.514904	0.518474	0.39973	0.533392	0.434521	0.429473	0.532923	ug/g
POS831	DG(28:6e)+H	DG(28:6e)+H	DG	Glycerolipid	(28:6e)	(28:6e)				C31 H51 O4	7.55524	487.378	1.02668	0.0368236	0.0285905	0.0873211	0.0499248	0.0815409	0.096664	0.0408088	0.0336177	0.0377862	ug/g
POS1248	DG(18:3_14:3)+H	DG(32:6)+H	DG	Glycerolipid	(18:3_14:3)	(18:3)	(14:3)			C35 H57 O5	7.56538	557.42	0.0440725	0.742226	0.850453	0.860516	0.787429	0.847465	0.892911	0.719066	0.69102	0.774794	ug/g
POS552	DG(18:5e)+H	DG(18:5e)+H	DG	Glycerolipid	(18:5e)	(18:5e)				C21 H33 O4	7.566	349.237	0.0478926	0.0549892	0.0566475	0.0509527	0.0539889	0.0276799	0.0257631	0.0369451	0.0445036	0.0557329	ug/g
POS581	DG(21:2e)+Na	DG(21:2e)+Na	DG	Glycerolipid	(21:2e)	(21:2e)				C24 H44 O4 Na1	7.60284	419.313	0.0628702	0.202906	2.02213	0.146975	0.173553	0.109031	0.206795	0.27796	0.066599	0.428416	ug/g
POS672	DG(24:5e)+H	DG(24:5e)+H	DG	Glycerolipid	(24:5e)	(24:5e)				C27 H45 O4	7.626	433.331	0.684545	0.00426733	0.0142811	0.00470571	0.00665051	0.00780366	0.0033786	0.004151	0.00283793	0.0897088	ug/g
POS1203	DG(32:3e)+H	DG(32:3e)+H	DG	Glycerolipid	(32:3e)	(32:3e)				C35 H65 O4	7.64206	549.488	0.43116	0.0181444	0.000480458	0.0235616	0.0706816	0.102484	0.0332538	0.110724	0.0170088	0.0676939	ug/g
POS2215	DG(44:7)+NH4	DG(44:7)+NH4	DG	Glycerolipid	(44:7)	(44:7)				C47 H82 O5 N1	7.67736	740.619	0.169923	0.413697	0.432528	0.298941	0.236539	0.445341	0.494313	0.351386	0.346195	0.383211	ug/g
POS2194	DG(22:5_22:5)+H	DG(44:10)+H	DG	Glycerolipid	(22:5_22:5)	(22:5)	(22:5)			C47 H73 O5	7.6998	717.545	0.0197643	0.711295	0.839448	0.710782	1.05542	0.983081	1.03988	1.73673	1.45088	1.58735	ug/g
POS988	DG(31:2)+NH4	DG(31:2)+NH4	DG	Glycerolipid	(31:2)	(31:2)				C34 H66 O5 N1	7.73366	568.494	0.0110143	0.0151059	0.0180023	0.0144897	0.0443447	0.0194279	0.0283701	0.0255416	0.0176293	0.0204132	ug/g
POS2154	DG(42:8e)+NH4	DG(42:8e)+NH4	DG	Glycerolipid	(42:8e)	(42:8e)				C45 H78 O4 N1	7.73827	696.593	0.0263328	0.507272	0.522486	0.509614	1.00526	0.936829	1.08747	1.10513	1.15959	1.26949	ug/g
POS1689	DG(17:1_18:4)+H	DG(35:5)+H	DG	Glycerolipid	(17:1_18:4)	(17:1)	(18:4)			C38 H65 O5	7.7897	601.483	0.0151114	0.185298	0.184258	0.172876	0.164066	0.134931	0.183244	0.272381	0.316946	0.342231	ug/g
POS1025	DG(31:5)+H	DG(31:5)+H	DG	Glycerolipid	(31:5)	(31:5)				C34 H57 O5	7.8019	545.42	0.0174014	0.00657246	0.149916	0.00813914	0.000840831	0.000878601	0.00706121	0.141042	0.117393	0.00362208	ug/g
POS1970	DG(18:3_20:3)+H	DG(38:6)+H	DG	Glycerolipid	(18:3_20:3)	(18:3)	(20:3)			C41 H69 O5	7.80891	641.514	0.0327107	0.178483	0.19517	0.1876	0.174739	0.149457	0.173321	0.164386	0.408231	0.414794	ug/g
POS995	DG(12:1e_19:1)+Na	DG(31:2e)+Na	DG	Glycerolipid	(12:1e_19:1)	(12:1e)	(19:1)			C34 H64 O4 Na1	7.81394	559.47	0.0329741	0.863682	1.79146	1.80793	1.11141	0.973436	1.41645	0.713118	0.789838	0.827664	ug/g
POS1617	DG(20:3_14:3)+NH4	DG(34:6)+NH4	DG	Glycerolipid	(20:3_14:3)	(20:3)	(14:3)			C37 H64 O5 N1	7.82	602.478	0.0759	0.0313084	0.0260776	0.0183764	0.0235889	0.00948142	0.0171948	0.0257655	0.035383	0.0194314	ug/g
POS1014	DG(31:3e)+Na	DG(31:3e)+Na	DG	Glycerolipid	(31:3e)	(31:3e)				C34 H62 O4 Na1	7.89365	557.454	0.0278523	0.0724349	0.0852839	0.0789587	0.0431171	0.0268497	0.0114602	0.0385765	0.0344535	0.0345283	ug/g
POS1250	DG(32:8)+H	DG(32:8)+H	DG	Glycerolipid	(32:8)	(32:8)				C35 H53 O5	7.91559	553.389	0.106184	0.0121134	0.00799661	0.00287692	0.011893	0.0308443	0.012582	0.0117404	0.00982455	0.0128465	ug/g
POS1242	DG(32:5e)+H	DG(32:5e)+H	DG	Glycerolipid	(32:5e)	(32:5e)				C35 H61 O4	7.97508	545.456	0.0702971	0.111809	0.110768	0.0667585	0.162163	0.0857026	0.0915754	0.149686	0.0988884	0.113239	ug/g
POS692	DG(25:2)+H	DG(25:2)+H	DG	Glycerolipid	(25:2)	(25:2)				C28 H51 O5	7.99837	467.373	0.095116	0.065921	0.11078	0.0837734	0.0208174	0.01744	0.018316	0.0363158	0.0216266	0.0275278	ug/g
POS933	DG(18:1_12:3)+H	DG(30:4)+H	DG	Glycerolipid	(18:1_12:3)	(18:1)	(12:3)			C33 H57 O5	8.01732	533.42	0.0152952	0.00189708	0.019421	0.00258069	0.0427077	0.0473951	0.00102552	0.06476	0.000935106	0.0628347	ug/g
POS2161	DG(42:9e)+NH4	DG(42:9e)+NH4	DG	Glycerolipid	(42:9e)	(42:9e)				C45 H76 O4 N1	8.10752	694.577	0.164891	0.366271	0.341279	0.438227	0.243223	0.343224	0.443609	0.816496	0.700432	0.494608	ug/g
POS1204	DG(32:3e)+Na	DG(32:3e)+Na	DG	Glycerolipid	(32:3e)	(32:3e)				C35 H64 O4 Na1	8.14692	571.47	0.0395451	0.1397	0.157472	0.142761	0.0904193	0.0231962	0.0948502	0.0883743	0.114541	0.0298395	ug/g
POS1622	DG(34:6e)+H	DG(34:6e)+H	DG	Glycerolipid	(34:6e)	(34:6e)				C37 H63 O4	8.15479	571.472	0.0344388	0.143438	0.0603197	0.0550205	0.0960637	0.0844995	0.0302894	0.103227	0.0400263	0.129076	ug/g
POS1518	DG(16:1_18:3)+H	DG(34:4)+H	DG	Glycerolipid	(16:1_18:3)	(16:1)	(18:3)			C37 H65 O5	8.17798	589.483	0.0256448	0.457355	0.532218	0.547137	0.33259	0.295863	0.318272	0.32916	0.383548	0.365334	ug/g
POS1944	DG(20:2_18:2)+NH4	DG(38:4)+NH4	DG	Glycerolipid	(20:2_18:2)	(20:2)	(18:2)			C41 H76 O5 N1	8.206	662.572	0.119105	0.0129529	0.0420182	0.03238	0.0340912	0.0236482	0.0125113	0.031998	0.116289	0.046975	ug/g
POS550	DG(18:4e)+H	DG(18:4e)+H	DG	Glycerolipid	(18:4e)	(18:4e)				C21 H35 O4	8.20884	351.253	0.106534	0.0250912	0.0240549	0.0441943	0.0133924	0.0231003	0.0179977	0.00618704	0.0115284	0.0107616	ug/g
POS853	DG(29:2e)+H	DG(29:2e)+H	DG	Glycerolipid	(29:2e)	(29:2e)				C32 H61 O4	8.21296	509.456	0.0325892	0.109122	0.115348	0.10445	0.123138	0.119305	0.136008	0.0983962	0.144585	0.109629	ug/g
POS533	DG(18:2)+H	DG(18:2)+H	DG	Glycerolipid	(18:2)	(18:2)				C21 H37 O5	8.2149	369.264	0.0664277	0.0180601	0.0219755	0.0197044	0.00664126	0.0249396	0.00272957	0.0042903	0.0046233	0.00144345	ug/g
POS1284	DG(33:2)+Na	DG(33:2)+Na	DG	Glycerolipid	(33:2)	(33:2)				C36 H66 O5 Na1	8.22383	601.48	0.479535	0.00522105	0.00210191	0.00323123	0.0659508	0.0898557	0.062513	0.096651	0.132353	0.080672	ug/g
POS914	DG(30:2e)+H	DG(30:2e)+H	DG	Glycerolipid	(30:2e)	(30:2e)				C33 H63 O4	8.25315	523.472	0.067914	0.0240957	0.0211365	0.0315121	0.0524047	0.055125	0.0380624	0.0276725	0.0129423	0.0153006	ug/g
POS1226	DG(32:4e)+H	DG(32:4e)+H	DG	Glycerolipid	(32:4e)	(32:4e)				C35 H63 O4	8.26741	547.472	0.139464	4.44804	4.41859	4.38387	3.64031	3.15429	3.53041	3.17905	3.45652	2.94537	ug/g
POS897	DG(8:0e_22:1)+Na	DG(30:1e)+Na	DG	Glycerolipid	(8:0e_22:1)	(8:0e)	(22:1)			C33 H64 O4 Na1	8.27035	547.47	0.20946	6.41444	5.9828	5.93123	5.00013	4.25286	4.78798	4.29551	4.65158	4.02773	ug/g
POS926	DG(30:3)+H	DG(30:3)+H	DG	Glycerolipid	(30:3)	(30:3)				C33 H59 O5	8.30853	535.436	0.150673	0.0151638	0.00836889	0.0101408	0.011869	0.0152576	0.00843459	0.0127086	0.0158953	0.0168028	ug/g
POS1013	DG(20:1_11:2)+NH4	DG(31:3)+NH4	DG	Glycerolipid	(20:1_11:2)	(20:1)	(11:2)			C34 H64 O5 N1	8.32111	566.478	0.0419621	0.00919347	0.00923127	0.0013005	0.00172769	0.0662531	0.0048154	0.00592596	0.00511819	0.00829469	ug/g
POS1237	DG(32:5)+H	DG(32:5)+H	DG	Glycerolipid	(32:5)	(32:5)				C35 H59 O5	8.32706	559.436	0.465866	0.0305818	0.0579143	0.104414	0.0755262	0.0918761	0.0328699	0.132727	0.071175	0.164347	ug/g
POS838	DG(28:7e)+H	DG(28:7e)+H	DG	Glycerolipid	(28:7e)	(28:7e)				C31 H49 O4	8.333	485.363	0.0376315	0.179124	0.198216	0.176104	0.124154	0.186004	0.21526	0.227333	0.137317	0.179348	ug/g
POS735	DG(26:4e)+Na	DG(26:4e)+Na	DG	Glycerolipid	(26:4e)	(26:4e)				C29 H50 O4 Na1	8.342	485.36	0.0266353	0.243597	0.275226	0.256148	0.12874	0.272092	0.30881	0.161155	0.206112	0.272433	ug/g
POS1743	DG(18:1_18:3)+NH4	DG(36:4)+NH4	DG	Glycerolipid	(18:1_18:3)	(18:1)	(18:3)			C39 H72 O5 N1	8.34554	634.541	0.870953	0.00295751	0.00836869	0.00134747	7.44491e-08	0.0135524	0.0161819	1.81033e-06	0.0357749	0.0638468	ug/g
POS1015	DG(31:3e)+H	DG(31:3e)+H	DG	Glycerolipid	(31:3e)	(31:3e)				C34 H63 O4	8.35147	535.472	0.232081	0.0186812	0.0185424	0.0187619	0.0791705	0.0646242	0.0762148	0.00199237	0.0473265	0.0525999	ug/g
POS1592	DG(34:5e)+H	DG(34:5e)+H	DG	Glycerolipid	(34:5e)	(34:5e)				C37 H65 O4	8.36157	573.488	0.195608	18.0669	7.22794	6.41436	4.80914	4.46067	5.33429	12.5446	12.5073	4.87753	ug/g
POS997	DG(31:2e)+H	DG(31:2e)+H	DG	Glycerolipid	(31:2e)	(31:2e)				C34 H65 O4	8.36671	537.488	0.0048779	0.540062	0.567749	0.613281	2.08421	1.86938	2.22576	1.40666	1.50463	1.48451	ug/g
POS1845	DG(36:6e)+H	DG(36:6e)+H	DG	Glycerolipid	(36:6e)	(36:6e)				C39 H67 O4	8.38148	599.503	0.0271214	20.4298	20.6567	19.5335	9.33517	9.10042	10.3071	12.1114	13.0502	13.0932	ug/g
POS1486	DG(12:0e_22:3)+Na	DG(34:3e)+Na	DG	Glycerolipid	(12:0e_22:3)	(12:0e)	(22:3)			C37 H68 O4 Na1	8.39172	599.501	0.0271214	20.4246	20.933	19.2179	9.33517	9.10042	5.85872	12.1114	13.0502	13.0932	ug/g
POS543	DG(18:3e)+H	DG(18:3e)+H	DG	Glycerolipid	(18:3e)	(18:3e)				C21 H37 O4	8.39435	353.269	0.083194	0.050357	0.0484006	0.067782	0.049724	0.0497347	0.0504717	0.108841	0.118223	0.0488025	ug/g
POS939	DG(18:1_12:4)+H	DG(30:5)+H	DG	Glycerolipid	(18:1_12:4)	(18:1)	(12:4)			C33 H55 O5	8.39886	531.404	0.0727678	0.133264	0.158472	0.152725	0.163364	0.198347	0.224555	0.242257	0.302362	0.217208	ug/g
POS823	DG(18:4_10:1)+H	DG(28:5)+H	DG	Glycerolipid	(18:4_10:1)	(18:4)	(10:1)			C31 H51 O5	8.40789	503.373	0.130973	0.126972	0.15975	0.137041	0.189543	0.14875	0.215316	0.222493	0.317443	0.235769	ug/g
POS772	DG(27:4)+H	DG(27:4)+H	DG	Glycerolipid	(27:4)	(27:4)				C30 H51 O5	8.4092	491.373	0.160344	0.0931889	0.143552	0.119624	0.173514	0.157837	0.14888	0.229962	0.256255	0.220716	ug/g
POS1874	DG(36:7e)+H	DG(36:7e)+H	DG	Glycerolipid	(36:7e)	(36:7e)				C39 H65 O4	8.40965	597.488	0.0322233	8.20672	8.24257	7.88752	10.9872	8.69438	11.481	13.2515	13.7018	13.8099	ug/g
POS1026	DG(31:5)+H	DG(31:5)+H	DG	Glycerolipid	(31:5)	(31:5)				C34 H57 O5	8.41043	545.42	0.0855003	0.246908	0.276844	0.237096	0.34871	0.277541	0.353687	0.368558	0.439142	0.514855	ug/g
POS868	DG(29:5)+H	DG(29:5)+H	DG	Glycerolipid	(29:5)	(29:5)				C32 H53 O5	8.41065	517.389	0.177171	0.0585038	0.101295	0.0812758	0.17247	0.110906	0.123027	0.170382	0.155202	0.197681	ug/g
POS582	DG(21:2e)+Na	DG(21:2e)+Na	DG	Glycerolipid	(21:2e)	(21:2e)				C24 H44 O4 Na1	8.411	419.313	0.119803	0.211407	0.241184	0.0734762	0.0605035	0.0879851	0.0674805	0.188481	0.191176	0.218255	ug/g
POS1796	DG(18:3_18:2)+NH4	DG(36:5)+NH4	DG	Glycerolipid	(18:3_18:2)	(18:3)	(18:2)			C39 H70 O5 N1	8.41261	632.525	0.331506	0.0362157	0.0352608	0.043116	0.00965195	0.0117747	0.016804	0.0821373	0.0174168	0.0887391	ug/g
POS862	DG(29:4)+H	DG(29:4)+H	DG	Glycerolipid	(29:4)	(29:4)				C32 H55 O5	8.41986	519.404	0.0923377	0.0516145	0.0991575	0.0938113	0.111085	0.052761	0.0847942	0.122351	0.157054	0.133898	ug/g
POS844	DG(29:0e)+Na	DG(29:0e)+Na	DG	Glycerolipid	(29:0e)	(29:0e)				C32 H64 O4 Na1	8.437	535.47	0.373029	0.00165159	0.00265765	0.00392672	0.0296351	0.0132312	0.00739581	0.010024	0.0053218	0.00574976	ug/g
POS1581	DG(20:1_14:4)+NH4	DG(34:5)+NH4	DG	Glycerolipid	(20:1_14:4)	(20:1)	(14:4)			C37 H66 O5 N1	8.45526	604.494	0.032179	0.0257971	0.0101554	0.0141453	3.59736e-09	0.0431991	0.0402899	0.049908	0.0711915	0.0710905	ug/g
POS1132	DG(32:2)+NH4	DG(32:2)+NH4	DG	Glycerolipid	(32:2)	(32:2)				C35 H68 O5 N1	8.47397	582.509	0.0907655	0.064784	0.00514519	0.00201031	0.00210447	0.0254776	1.67835e-08	1.37042e-09	0.00482404	0.00797734	ug/g
POS1362	DG(33:6)+H	DG(33:6)+H	DG	Glycerolipid	(33:6)	(33:6)				C36 H59 O5	8.47457	571.436	0.0155292	0.0308113	0.0340011	0.0170071	0.00980351	0.0195184	0.0126354	0.00426993	0.00452614	0.00527529	ug/g
POS1678	DG(35:4e)+H	DG(35:4e)+H	DG	Glycerolipid	(35:4e)	(35:4e)				C38 H69 O4	8.54207	589.519	0.0251362	1.09517	1.16599	1.04537	2.57239	2.47919	3.00571	3.07709	2.69435	2.97992	ug/g
POS1328	DG(22:2_11:2)+H	DG(33:4)+H	DG	Glycerolipid	(22:2_11:2)	(22:2)	(11:2)			C36 H63 O5	8.56481	575.467	0.00834901	0.231146	0.205574	0.23136	0.0643991	0.079908	0.105139	0.0161396	0.015166	0.0307109	ug/g
POS1538	DG(34:4e)+Na	DG(34:4e)+Na	DG	Glycerolipid	(34:4e)	(34:4e)				C37 H66 O4 Na1	8.58018	597.485	0.0280149	8.32542	8.42636	8.11119	11.3158	9.90531	11.9474	13.3415	13.713	14.38	ug/g
POS964	DG(31:1e)+NH4	DG(31:1e)+NH4	DG	Glycerolipid	(12:0e_19:1)	(12:0e)	(19:1)			C34 H70 O4 N1	8.59473	556.53	0.0265117	14.6855	20.7831	12.9009	6.52069	6.39021	6.96028	10.4211	11.0397	11.4935	ug/g
POS1618	DG(34:6)+H	DG(34:6)+H	DG	Glycerolipid	(34:6)	(34:6)				C37 H61 O5	8.60591	585.451	0.0361151	0.012084	0.0120043	0.00907486	0.00645583	0.00319548	0.00249322	0.0159486	0.00174245	0.0195289	ug/g
POS1194	DG(32:3)+Na	DG(32:3)+Na	DG	Glycerolipid	(32:3)	(32:3)				C35 H62 O5 Na1	8.637	585.449	0.0299336	0.0127566	0.0115221	0.00957993	0.00137458	0.00300313	0.00132656	0.0139748	0.010451	0.0177485	ug/g
POS1285	DG(22:1_11:1)+Na	DG(33:2)+Na	DG	Glycerolipid	(22:1_11:1)	(22:1)	(11:1)			C36 H66 O5 Na1	8.6395	601.48	0.170111	0.00956385	0.00897209	0.00234324	0.0504075	0.0185474	0.00176344	2.3253e-06	0.0327002	0.0118902	ug/g
POS1980	DG(38:8e)+H	DG(38:8e)+H	DG	Glycerolipid	(38:8e)	(38:8e)				C41 H67 O4	8.662	623.503	0.0651682	0.0559875	0.0526921	0.0578934	0.0301572	0.00830862	0.00862185	0.0143863	0.0265959	0.024001	ug/g
POS1971	DG(18:3_20:3)+H	DG(38:6)+H	DG	Glycerolipid	(18:3_20:3)	(18:3)	(20:3)			C41 H69 O5	8.67102	641.514	0.0326879	0.605683	0.622173	0.599104	0.204937	0.159531	0.264265	0.349077	0.306408	0.31262	ug/g
POS1959	DG(18:4_20:1)+H	DG(38:5)+H	DG	Glycerolipid	(18:4_20:1)	(18:4)	(20:1)			C41 H71 O5	8.72883	643.53	0.0384087	0.027583	0.137048	0.0851568	0.0495635	0.0619818	0.0871878	0.119047	0.0829459	0.0103439	ug/g
POS1675	DG(17:1_18:3)+H	DG(35:4)+H	DG	Glycerolipid	(17:1_18:3)	(17:1)	(18:3)			C38 H67 O5	8.75148	603.498	0.0128793	0.10478	0.0956506	0.0973208	0.119395	0.112714	0.126807	0.15232	0.188037	0.191543	ug/g
POS2195	DG(22:5_22:5)+H	DG(44:10)+H	DG	Glycerolipid	(22:5_22:5)	(22:5)	(22:5)			C47 H73 O5	8.777	717.545	0.0603104	0.257006	0.27975	0.437141	0.484844	0.36493	0.689901	0.762822	0.606889	0.735333	ug/g
POS1333	DG(33:4e)+H	DG(33:4e)+H	DG	Glycerolipid	(33:4e)	(33:4e)				C36 H65 O4	8.81736	561.488	0.0427234	11.8221	11.3764	10.4193	17.5184	15.091	20.0173	12.9499	16.0687	16.3941	ug/g
POS2064	DG(40:8)+Na	DG(40:8)+Na	DG	Glycerolipid	(40:8)	(40:8)				C43 H68 O5 Na1	8.833	687.496	0.0394326	0.0119739	0.0243621	0.0182238	0.46889	0.448013	0.449628	0.0119269	0.0261188	0.0357148	ug/g
POS1265	DG(33:1)+Na	DG(33:1)+Na	DG	Glycerolipid	(33:1)	(33:1)				C36 H68 O5 Na1	8.85278	603.496	0.105431	0.00291601	0.0126826	0.0111499	0.00840849	0.000164885	0.000893628	0.00443392	0.0077057	0.00297474	ug/g
POS879	DG(30:0e)+Na	DG(30:0e)+Na	DG	Glycerolipid	(30:0e)	(30:0e)				C33 H66 O4 Na1	8.955	549.485	0.284773	0.254205	0.266441	0.577737	0.115201	0.120203	0.16793	0.366975	0.348981	0.162795	ug/g
POS916	DG(30:2e)+H	DG(30:2e)+H	DG	Glycerolipid	(30:2e)	(30:2e)				C33 H63 O4	8.95546	523.472	0.0512337	0.897273	0.827896	0.748805	0.68192	0.508683	0.709699	0.882995	0.870497	0.86559	ug/g
POS1353	DG(22:2_11:3)+H	DG(33:5)+H	DG	Glycerolipid	(22:2_11:3)	(22:2)	(11:3)			C36 H61 O5	8.96432	573.451	0.0165712	0.00247256	0.318853	0.00115499	0.303888	0.00149487	0.183067	0.299978	0.249621	0.292081	ug/g
POS1973	DG(38:6e)+H	DG(38:6e)+H	DG	Glycerolipid	(38:6e)	(38:6e)				C41 H71 O4	8.971	627.535	0.0426332	0.0341321	0.0111015	0.0170471	0.0619816	0.0330486	0.0278995	0.0402723	0.0481676	0.0953672	ug/g
POS1238	DG(32:5)+H	DG(32:5)+H	DG	Glycerolipid	(32:5)	(32:5)				C35 H59 O5	8.979	559.436	0.0708352	0.0125143	0.00695322	0.0116646	0.0425841	0.00049384	0.0311541	0.00387806	0.00143031	0.0452998	ug/g
POS1832	DG(18:3_18:3)+NH4	DG(36:6)+NH4	DG	Glycerolipid	(18:3_18:3)	(18:3)	(18:3)			C39 H68 O5 N1	8.99641	630.509	0.0112159	8.38532	8.56402	8.34709	5.25879	4.64262	5.53846	4.09152	3.93974	4.35781	ug/g
POS1205	DG(32:3e)+H	DG(32:3e)+H	DG	Glycerolipid	(32:3e)	(32:3e)				C35 H65 O4	8.99986	549.488	0.0389346	0.527916	0.60862	0.354945	0.096452	0.808552	0.124661	0.280941	0.420844	0.147202	ug/g
POS544	DG(18:3e)+H	DG(18:3e)+H	DG	Glycerolipid	(18:3e)	(18:3e)				C21 H37 O4	9.0056	353.269	0.0283656	0.0558053	0.043402	0.0586304	0.0135561	0.0188643	0.0158548	0.0688507	0.0600705	0.0660057	ug/g
POS1150	DG(32:2e)+H	DG(32:2e)+H	DG	Glycerolipid	(32:2e)	(32:2e)				C35 H67 O4	9.01222	551.503	0.0394683	4.92555	5.06697	31.6382	17.0785	15.2314	17.9675	14.1131	34.718	15.2488	ug/g
POS927	DG(30:3)+H	DG(30:3)+H	DG	Glycerolipid	(30:3)	(30:3)				C33 H59 O5	9.06428	535.436	0.0910609	0.0514814	0.044586	0.0617147	0.0637024	0.0048178	0.00130007	0.0135676	0.00512375	0.0125487	ug/g
POS1286	DG(17:1_16:1)+NH4	DG(33:2)+NH4	DG	Glycerolipid	(17:1_16:1)	(17:1)	(16:1)			C36 H70 O5 N1	9.10059	596.525	0.122406	0.0988485	0.0897749	0.148009	0.0117798	0.0184253	0.028222	0.0157233	0.00455483	0.00555997	ug/g
POS1629	DG(34:8e)+Na	DG(34:8e)+Na	DG	Glycerolipid	(34:8e)	(34:8e)				C37 H58 O4 Na1	9.1042	589.423	0.0265127	0.0172905	0.0184972	0.0161352	0.185733	0.105783	0.126306	0.00468706	0.152723	0.182269	ug/g
POS1223	DG(22:2_10:2)+H	DG(32:4)+H	DG	Glycerolipid	(22:2_10:2)	(22:2)	(10:2)			C35 H61 O5	9.13608	561.451	0.355001	0.00113139	0.00128857	0.00345591	0.0101238	0.00273896	0.000899248	0.00537165	0.0123218	0.00150804	ug/g
POS1912	DG(19:1_18:4)+H	DG(37:5)+H	DG	Glycerolipid	(19:1_18:4)	(19:1)	(18:4)			C40 H69 O5	9.1592	629.514	0.0355806	8.36659e-07	0.274987	0.250313	0.58894	0.503769	0.614316	0.0133962	0.545253	0.510162	ug/g
POS863	DG(18:3_11:1)+H	DG(29:4)+H	DG	Glycerolipid	(18:3_11:1)	(18:3)	(11:1)			C32 H55 O5	9.22733	519.404	0.360908	0.0418759	0.00525064	0.0182498	0.024521	0.0365208	0.0485987	0.103013	0.140073	0.154556	ug/g
POS1745	DG(18:1_18:3)+NH4	DG(36:4)+NH4	DG	Glycerolipid	(18:1_18:3)	(18:1)	(18:3)			C39 H72 O5 N1	9.24269	634.541	0.223384	0.0531784	0.0644196	0.0622123	0.0805079	0.0105204	0.0137419	0.0376928	0.0376896	0.0393952	ug/g
POS1541	DG(34:4e)+H	DG(34:4e)+H	DG	Glycerolipid	(16:2e_18:2)	(16:2e)	(18:2)			C37 H67 O4	9.25051	575.503	0.0263107	74.0641	83.7226	76.6122	39.0483	20.7787	42.8108	29.0541	31.7475	32.0749	ug/g
POS1945	DG(20:1_18:3)+H	DG(38:4)+H	DG	Glycerolipid	(20:1_18:3)	(20:1)	(18:3)			C41 H73 O5	9.25878	645.545	0.327339	1.69828	1.48542	1.24815	0.560815	1.02791	1.14624	0.47994	1.13726	0.97082	ug/g
POS1273	DG(33:1e)+NH4	DG(33:1e)+NH4	DG	Glycerolipid	(33:1e)	(33:1e)				C36 H74 O4 N1	9.30099	584.561	0.0265499	0.353654	0.38901	0.338091	1.3285	1.35033e-06	1.47756	4.19302e-07	9.66432e-07	0.00340367	ug/g
POS1519	DG(16:1_18:3)+NH4	DG(34:4)+NH4	DG	Glycerolipid	(16:1_18:3)	(16:1)	(18:3)			C37 H68 O5 N1	9.3605	606.509	0.0437925	0.170722	0.129903	0.123574	0.637809	0.143518	0.133935	0.0118781	0.0099359	0.0224462	ug/g
POS1667	DG(35:3e)+H	DG(35:3e)+H	DG	Glycerolipid	(35:3e)	(35:3e)				C38 H71 O4	9.404	591.535	0.0512136	0.042404	0.0524135	0.0479475	0.242692	0.242159	0.267538	0.115467	0.0710914	0.121029	ug/g
POS1243	DG(32:5e)+H	DG(32:5e)+H	DG	Glycerolipid	(32:5e)	(32:5e)				C35 H61 O4	9.441	545.456	0.0593671	0.241417	0.252298	0.211915	0.284239	0.243895	0.342197	0.245409	0.254989	0.246075	ug/g
POS1619	DG(34:6)+H	DG(34:6)+H	DG	Glycerolipid	(34:6)	(34:6)				C37 H61 O5	9.461	585.451	0.0181003	0.57424	0.535402	0.486939	0.515284	0.481865	0.607836	0.37788	0.29991	0.349954	ug/g
POS917	DG(30:2e)+H	DG(30:2e)+H	DG	Glycerolipid	(30:2e)	(30:2e)				C33 H63 O4	9.50475	523.472	0.0488102	0.53485	0.581611	0.545483	0.485514	0.451901	0.575741	0.635843	0.555248	0.422273	ug/g
POS1582	DG(34:5)+H	DG(34:5)+H	DG	Glycerolipid	(34:5)	(34:5)				C37 H63 O5	9.56312	587.467	0.471826	0.0219733	0.0146293	0.0163472	1.14122e-06	2.57022e-06	0.00899654	0.00611258	1.61024e-05	0.00246301	ug/g
POS1287	DG(33:2)+NH4	DG(33:2)+NH4	DG	Glycerolipid	(33:2)	(33:2)				C36 H70 O5 N1	9.57523	596.525	0.197182	0.00190768	0.00330132	0.00310265	0.0271757	0.00285372	0.0143585	0.0090471	0.0111837	0.00337756	ug/g
POS960	DG(31:1)+NH4	DG(31:1)+NH4	DG	Glycerolipid	(31:1)	(31:1)				C34 H68 O5 N1	9.57771	570.509	0.0882778	0.0674307	0.0578514	0.0911843	0.0510218	0.0474456	0.0265375	0.0799949	0.00778945	0.0362781	ug/g
POS1441	DG(12:0e_22:2)+Na	DG(34:2e)+Na	DG	Glycerolipid	(12:0e_22:2)	(12:0e)	(22:2)			C37 H70 O4 Na1	9.60533	601.517	0.0211357	10.8927	11.0135	10.7868	11.5458	10.118	12.3976	8.84443	8.06969	8.83373	ug/g
POS2155	DG(42:8e)+Na	DG(42:8e)+Na	DG	Glycerolipid	(42:8e)	(42:8e)				C45 H74 O4 Na1	9.642	701.548	0.0365015	0.187093	0.184997	0.144614	0.213971	0.1867	0.217255	0.167583	0.256354	0.149252	ug/g
POS1623	DG(34:6e)+NH4	DG(34:6e)+NH4	DG	Glycerolipid	(34:6e)	(34:6e)				C37 H66 O4 N1	9.64432	588.499	0.275253	0.951977	0.978144	0.230975	0.55096	0.012109	0.520172	0.693517	0.0157704	0.8695	ug/g
POS1746	DG(36:4)+NH4	DG(36:4)+NH4	DG	Glycerolipid	(36:4)	(36:4)				C39 H72 O5 N1	9.648	634.541	0.0773257	2.78644	0.00909778	2.68615	1.99648	2.06708	0.0194263	0.0149529	0.00640547	0.00466262	ug/g
POS1133	DG(32:2)+Na	DG(32:2)+Na	DG	Glycerolipid	(32:2)	(32:2)				C35 H64 O5 Na1	9.69424	587.465	0.0265636	0.00807676	0.1917	0.00916896	0.182703	0.110902	0.132419	0.00165357	1.25834e-05	0.00145543	ug/g
POS1317	DG(33:3e)+NH4	DG(33:3e)+NH4	DG	Glycerolipid	(33:3e)	(33:3e)				C36 H70 O4 N1	9.71509	580.53	0.093712	1.0013	0.59417	0.652835	2.70772	2.58492	3.08392	1.43807	1.44762	0.817707	ug/g
POS880	DG(30:0e)+Na	DG(30:0e)+Na	DG	Glycerolipid	(30:0e)	(30:0e)				C33 H66 O4 Na1	9.718	549.485	0.0800842	0.195872	0.302274	0.147364	0.446105	0.0419917	0.11162	0.248767	0.197996	0.108463	ug/g
POS1974	DG(38:6e)+H	DG(38:6e)+H	DG	Glycerolipid	(38:6e)	(38:6e)				C41 H71 O4	9.72779	627.535	0.216717	1.4245	1.52848	1.65154	3.28127	2.81365	2.84264	3.66151	3.16295	2.63344	ug/g
POS1206	DG(32:3e)+H	DG(32:3e)+H	DG	Glycerolipid	(32:3e)	(32:3e)				C35 H65 O4	9.73479	549.488	0.0783084	0.196864	0.303805	0.14811	0.429282	0.266182	0.112186	0.250027	0.199057	0.109679	ug/g
POS1468	DG(16:1_18:2)+NH4	DG(34:3)+NH4	DG	Glycerolipid	(16:1_18:2)	(16:1)	(18:2)			C37 H70 O5 N1	9.75103	608.525	0.016159	0.385502	0.380981	0.391351	0.275973	0.214853	0.326173	0.412965	0.375956	0.394892	ug/g
POS1731	DG(14:0e_22:3)+Na	DG(36:3e)+Na	DG	Glycerolipid	(14:0e_22:3)	(14:0e)	(22:3)			C39 H72 O4 Na1	9.75127	627.532	0.0731951	0.828384	0.705257	0.70005	1.60978	0.0469462	1.89704	1.45832	1.53035	1.23274	ug/g
POS1679	DG(35:4e)+H	DG(35:4e)+H	DG	Glycerolipid	(35:4e)	(35:4e)				C38 H69 O4	9.75548	589.519	0.0410304	9.32571	12.6015	8.47584	8.48768	8.63739	10.2099	9.54635	10.3419	10.386	ug/g
POS1961	DG(38:5)+NH4	DG(38:5)+NH4	DG	Glycerolipid	(18:3_20:2)	(18:3)	(20:2)			C41 H74 O5 N1	9.7612	660.556	0.0903805	2.75661	2.70649	2.01396	1.17648	1.39659	1.35523	1.4406	1.13467	1.6297	ug/g
POS583	DG(21:2e)+Na	DG(21:2e)+Na	DG	Glycerolipid	(21:2e)	(21:2e)				C24 H44 O4 Na1	9.773	419.313	0.215495	0.102525	0.243412	0.209943	0.0648692	0.183832	0.0107342	1.77218	0.254913	2.01329	ug/g
POS2065	DG(18:2_22:6)+Na	DG(40:8)+Na	DG	Glycerolipid	(18:2_22:6)	(18:2)	(22:6)			C43 H68 O5 Na1	9.78244	687.496	0.33387	0.205689	0.142822	0.291933	0.297381	0.311283	0.337306	0.292633	0.103212	0.284521	ug/g
POS1275	DG(33:1e)+Na	DG(33:1e)+Na	DG	Glycerolipid	(33:1e)	(33:1e)				C36 H70 O4 Na1	9.78393	589.517	0.0410304	9.32571	12.6015	8.47584	8.48768	8.63739	10.2099	9.54635	10.3419	10.386	ug/g
POS1521	DG(16:1_18:3)+NH4	DG(34:4)+NH4	DG	Glycerolipid	(16:1_18:3)	(16:1)	(18:3)			C37 H68 O5 N1	9.799	606.509	0.0419699	1.00564	1.06861	0.947538	1.29543	1.1754	1.37546	1.33854	1.34854	1.43381	ug/g
POS1027	DG(31:5)+H	DG(31:5)+H	DG	Glycerolipid	(31:5)	(31:5)				C34 H57 O5	9.819	545.42	0.0145841	0.163418	0.179368	0.156463	0.123704	0.122276	0.137895	0.10825	0.100806	0.111489	ug/g
POS1798	DG(18:3_18:2)+NH4	DG(36:5)+NH4	DG	Glycerolipid	(18:3_18:2)	(18:3)	(18:2)			C39 H70 O5 N1	9.8219	632.525	0.0144003	70.3396	69.5989	64.2204	42.1636	42.2821	46.4164	44.3645	41.8192	45.3186	ug/g
POS1979	DG(18:3_20:5)+H	DG(38:8)+H	DG	Glycerolipid	(18:3_20:5)	(18:3)	(20:5)			C41 H65 O5	9.824	637.483	0.0131233	38.3385	38.2184	34.4446	19.4373	19.4033	21.3652	21.8455	19.0358	21.3313	ug/g
POS1489	DG(34:3e)+H	DG(34:3e)+H	DG	Glycerolipid	(34:3e)	(34:3e)				C37 H69 O4	10.1067	577.519	0.0920777	29.3143	26.1276	24.1489	12.3426	3.86635	5.48167	14.3558	12.5426	5.35754	ug/g
POS1690	DG(35:5)+H	DG(35:5)+H	DG	Glycerolipid	(35:5)	(35:5)				C38 H65 O5	10.2967	601.483	0.0653113	0.278673	0.279748	0.0531023	0.0591357	0.0298922	0.0355067	0.0133009	0.021864	0.0218782	ug/g
POS1646	DG(17:1_18:1)+NH4	DG(35:2)+NH4	DG	Glycerolipid	(17:1_18:1)	(17:1)	(18:1)			C38 H74 O5 N1	10.3019	624.556	0.161678	0.00408865	0.0344946	0.0310248	0.0198005	0.0324677	0.0305656	0.00414444	0.00126544	0.00227663	ug/g
POS1663	DG(17:1_18:2)+NH4	DG(35:3)+NH4	DG	Glycerolipid	(17:1_18:2)	(17:1)	(18:2)			C38 H72 O5 N1	10.3246	622.541	0.106145	0.371368	0.445046	0.398822	0.0158973	0.0714591	0.0599911	0.110614	0.234256	0.110929	ug/g
POS1318	DG(33:3e)+H	DG(33:3e)+H	DG	Glycerolipid	(33:3e)	(33:3e)				C36 H67 O4	10.3688	563.503	0.233995	0.0860338	0.333972	0.0789025	0.0289701	0.0792551	0.0201723	0.0732758	0.0796581	0.144897	ug/g
POS1946	DG(20:1_18:3)+H	DG(38:4)+H	DG	Glycerolipid	(20:1_18:3)	(20:1)	(18:3)			C41 H73 O5	10.4195	645.545	0.0443447	0.436907	0.517381	0.469512	1.132	1.17206	1.22485	1.34055	1.31949	1.47664	ug/g
POS1975	DG(38:6e)+H	DG(38:6e)+H	DG	Glycerolipid	(38:6e)	(38:6e)				C41 H71 O4	10.4366	627.535	0.259029	0.433436	2.23873	0.324061	0.676376	0.53656	0.42132	4.39844	0.946608	6.53157	ug/g
POS1769	DG(36:4e)+H	DG(36:4e)+H	DG	Glycerolipid	(36:4e)	(36:4e)				C39 H71 O4	10.4543	603.535	0.0260198	13.9198	13.7788	12.6067	4.65977	6.14464	6.62683	14.7672	14.4398	14.4468	ug/g
POS1396	DG(34:1e)+Na	DG(34:1e)+Na	DG	Glycerolipid	(34:1e)	(34:1e)				C37 H72 O4 Na1	10.4814	603.532	0.225672	2.78637	3.56106	2.47767	0.322045	4.67719	0.394946	4.15641	1.6313	4.45393	ug/g
POS1913	DG(37:5)+Na	DG(37:5)+Na	DG	Glycerolipid	(37:5)	(37:5)				C40 H68 O5 Na1	10.522	651.496	0.980444	0.00131617	0.0605508	0.0544636	0.0577091	0.0268648	0.032077	0.0569769	0.00128091	0.0114862	ug/g
POS1299	DG(33:2e)+H	DG(33:2e)+H	DG	Glycerolipid	(33:2e)	(33:2e)				C36 H69 O4	10.524	565.519	0.0131371	0.286247	0.219034	0.203939	0.142087	0.138621	0.188673	0.31769	0.297924	0.346755	ug/g
POS1717	DG(36:2e)+Na	DG(36:2e)+Na	DG	Glycerolipid	(36:2e)	(36:2e)				C39 H74 O4 Na1	10.5315	629.548	0.0675257	1.56627	1.4558	1.47437	5.19044	2.25554	2.10604	5.83875	7.24446	5.59535	ug/g
POS1965	DG(38:5e)+H	DG(38:5e)+H	DG	Glycerolipid	(38:5e)	(38:5e)				C41 H73 O4	10.5337	629.55	0.0257864	4.8365	5.00395	4.97791	5.75671	7.07096	7.32388	8.11002	8.76861	9.28251	ug/g
POS1002	DG(31:2e)+H	DG(31:2e)+H	DG	Glycerolipid	(31:2e)	(31:2e)				C34 H65 O4	10.5525	537.488	0.244743	0.288792	0.304089	1.23645	0.287385	0.0761116	0.071232	0.595609	0.203985	0.273186	ug/g
POS1680	DG(35:4e)+H	DG(35:4e)+H	DG	Glycerolipid	(35:4e)	(35:4e)				C38 H69 O4	10.611	589.519	0.154296	1.0683	1.1944	1.12023	0.72504	0.710975	0.902985	2.20165	2.15431	2.47448	ug/g
POS1444	DG(12:0e_22:2)+NH4	DG(34:2e)+NH4	DG	Glycerolipid	(12:0e_22:2)	(12:0e)	(22:2)			C37 H74 O4 N1	10.6378	596.561	0.0306582	0.0826568	1.86805e-08	0.0832982	0.0338675	0.0260471	0.0450479	0.0911067	0.073188	0.0665827	ug/g
POS1747	DG(18:2_18:2)+NH4	DG(36:4)+NH4	DG	Glycerolipid	(18:2_18:2)	(18:2)	(18:2)			C39 H72 O5 N1	10.6388	634.541	0.0155458	80.1989	82.3196	73.5567	34.909	30.7608	37.2291	54.6553	48.409	51.5833	ug/g
POS1330	DG(22:2_11:2)+H	DG(33:4)+H	DG	Glycerolipid	(22:2_11:2)	(22:2)	(11:2)			C36 H63 O5	10.682	575.467	0.0615606	0.0142266	0.00820821	0.011021	0.020676	0.00404257	0.0158432	0.0190955	0.00730712	0.0593463	ug/g
POS1638	DG(35:1e)+Na	DG(35:1e)+Na	DG	Glycerolipid	(35:1e)	(35:1e)				C38 H74 O4 Na1	10.7582	617.548	0.104769	0.269906	0.357592	0.302623	0.304727	0.331394	0.388939	0.277446	0.190194	0.349517	ug/g
POS1023	DG(31:4e)+H	DG(31:4e)+H	DG	Glycerolipid	(31:4e)	(31:4e)				C34 H61 O4	10.7693	533.456	0.027364	0.0379762	0.0365707	0.0279382	0.0545102	0.0514226	0.0460661	0.0771963	0.0628708	0.0674964	ug/g
POS1906	DG(37:4)+Na	DG(37:4)+Na	DG	Glycerolipid	(37:4)	(37:4)				C40 H70 O5 Na1	10.8666	653.512	0.191883	0.0147526	0.023675	0.0196909	0.0144992	0.0240231	0.0274361	0.0448416	0.0285298	0.0572271	ug/g
POS1898	DG(37:2e)+H	DG(37:2e)+H	DG	Glycerolipid	(37:2e)	(37:2e)				C40 H77 O4	10.8789	621.582	0.0365229	0.0022159	0.00228272	0.00205324	0.00217559	0.0088709	0.010592	0.00214759	0.00178632	0.00207271	ug/g
POS1962	DG(18:3_20:2)+NH4	DG(38:5)+NH4	DG	Glycerolipid	(18:3_20:2)	(18:3)	(20:2)			C41 H74 O5 N1	10.8857	660.556	0.0645073	0.192509	0.20178	0.352396	0.308118	0.452854	0.241077	0.170116	0.418713	0.198589	ug/g
POS1319	DG(33:3e)+H	DG(33:3e)+H	DG	Glycerolipid	(33:3e)	(33:3e)				C36 H67 O4	10.905	563.503	0.044342	0.715848	0.628009	0.61865	0.3759	0.379283	0.488808	0.608116	0.584951	0.596453	ug/g
POS1681	DG(35:4e)+H	DG(35:4e)+H	DG	Glycerolipid	(35:4e)	(35:4e)				C38 H69 O4	10.931	589.519	0.335297	0.044183	0.122498	0.161026	0.196131	0.0275517	0.102186	0.480847	0.0455237	0.155755	ug/g
POS1916	DG(37:6)+H	DG(37:6)+H	DG	Glycerolipid	(37:6)	(37:6)				C40 H67 O5	11.018	627.498	0.0429027	0.0700572	0.0890277	0.0820075	0.0112869	0.0062601	0.0206383	0.0078431	0.0168633	0.00668558	ug/g
POS1668	DG(35:3e)+H	DG(35:3e)+H	DG	Glycerolipid	(35:3e)	(35:3e)				C38 H71 O4	11.0809	591.535	0.104696	0.441877	0.391992	0.242431	0.119112	0.324905	0.34883	0.0288262	0.0147298	0.082654	ug/g
POS1261	DG(33:0e)+Na	DG(33:0e)+Na	DG	Glycerolipid	(33:0e)	(33:0e)				C36 H72 O4 Na1	11.1064	591.532	0.0734031	0.274272	0.0707	0.175834	0.157606	0.115923	0.0387662	0.194474	0.119685	0.0429532	ug/g
POS919	DG(30:2e)+H	DG(30:2e)+H	DG	Glycerolipid	(30:2e)	(30:2e)				C33 H63 O4	11.1175	523.472	0.361848	0.113794	0.0812359	0.0840519	0.0575593	0.0339835	0.0242836	0.0565345	0.0422929	0.0319903	ug/g
POS1718	DG(36:2e)+Na	DG(36:2e)+Na	DG	Glycerolipid	(36:2e)	(36:2e)				C39 H74 O4 Na1	11.185	629.548	0.0770419	2.43466	2.48815	2.591	7.64578	4.61023	5.48456	4.67617	5.48579	5.56752	ug/g
POS1966	DG(38:5e)+H	DG(38:5e)+H	DG	Glycerolipid	(38:5e)	(38:5e)				C41 H73 O4	11.185	629.55	0.0770419	2.43466	2.48815	2.591	7.64578	4.61023	5.48456	4.67617	5.48579	5.56752	ug/g
POS1639	DG(35:1e)+Na	DG(35:1e)+Na	DG	Glycerolipid	(35:1e)	(35:1e)				C38 H74 O4 Na1	11.2148	617.548	0.0322655	0.29695	0.356042	0.271709	0.171886	0.153908	0.427123	0.497825	0.33128	0.572662	ug/g
POS1522	DG(34:4)+H	DG(34:4)+H	DG	Glycerolipid	(34:4)	(34:4)				C37 H65 O5	11.222	589.483	0.0134136	0.306958	0.367103	0.368016	0.117205	0.114082	0.139643	0.152849	0.108783	0.119648	ug/g
POS1207	DG(32:3e)+H	DG(32:3e)+H	DG	Glycerolipid	(32:3e)	(32:3e)				C35 H65 O4	11.2273	549.488	0.0936956	0.158708	0.0973228	0.0830687	0.0994506	0.0821471	0.0449737	0.0980706	0.0765382	0.108715	ug/g
POS881	DG(30:0e)+Na	DG(30:0e)+Na	DG	Glycerolipid	(30:0e)	(30:0e)				C33 H66 O4 Na1	11.232	549.485	0.221029	0.074257	0.0804273	0.0998303	0.082469	0.0576366	0.0372958	0.0811709	0.0631965	0.069789	ug/g
POS1908	DG(37:4e)+H	DG(37:4e)+H	DG	Glycerolipid	(37:4e)	(37:4e)				C40 H73 O4	11.2441	617.55	0.7233	0.028476	0.0165363	0.00879968	0.0308926	0.0173575	0.0271969	0.0404364	0.0241871	0.0330417	ug/g
POS1750	DG(18:2_18:2)+Na	DG(36:4)+Na	DG	Glycerolipid	(18:2_18:2)	(18:2)	(18:2)			C39 H68 O5 Na1	11.31	639.496	1.44849	0.00535885	0.000816189	0.974072	0.00234888	0.403813	0.00301313	0.652058	0.547543	0.383646	ug/g
POS1907	DG(19:1_18:3)+NH4	DG(37:4)+NH4	DG	Glycerolipid	(19:1_18:3)	(19:1)	(18:3)			C40 H74 O5 N1	11.3343	648.556	0.0601612	0.00254227	0.0111923	0.0433664	0.0041747	0.00652413	0.00492549	0.0024073	0.00711541	0.0142041	ug/g
POS1903	DG(37:3e)+H	DG(37:3e)+H	DG	Glycerolipid	(37:3e)	(37:3e)				C40 H75 O4	11.375	619.566	0.0415595	0.0659903	0.0595726	0.077097	0.0472485	0.0728218	0.073754	0.0605421	0.0645572	0.0578234	ug/g
POS1632	DG(35:0e)+Na	DG(35:0e)+Na	DG	Glycerolipid	(35:0e)	(35:0e)				C38 H76 O4 Na1	11.3827	619.564	0.157063	0.009218	0.00775903	0.0137616	0.0238208	0.00364033	0.0292978	0.0162255	0.0218257	0.0257192	ug/g
POS1887	DG(37:1)+Na	DG(37:1)+Na	DG	Glycerolipid	(37:1)	(37:1)				C40 H76 O5 Na1	11.3999	659.558	0.793088	0.0284737	0.00842611	0.00694537	0.106673	0.0901632	0.0442154	0.0147518	0.0438838	0.0888911	ug/g
POS1950	DG(38:4e)+H	DG(38:4e)+H	DG	Glycerolipid	(38:4e)	(38:4e)				C41 H75 O4	11.4168	631.566	0.0903366	0.117539	0.301675	0.268402	0.755946	0.790562	1.06842	1.06186	0.124126	0.100925	ug/g
POS824	DG(18:2_10:3)+H	DG(28:5)+H	DG	Glycerolipid	(18:2_10:3)	(18:2)	(10:3)			C31 H51 O5	11.4546	503.373	0.102031	0.0102748	0.00569818	0.00622775	0.0142762	0.0158129	0.0151004	0.0167507	0.0155419	0.0199964	ug/g
POS1802	DG(18:3_18:2)+H	DG(36:5)+H	DG	Glycerolipid	(18:3_18:2)	(18:3)	(18:2)			C39 H67 O5	11.4591	615.498	0.0124976	106.268	103.54	100.25	60.2182	54.5822	62.9947	85.9525	75.4554	83.8463	ug/g
POS1894	DG(37:2)+NH4	DG(37:2)+NH4	DG	Glycerolipid	(37:2)	(37:2)				C40 H78 O5 N1	11.461	652.587	0.253148	0.0791584	0.0660007	0.135225	0.0543879	0.0410109	0.0852999	0.0638737	0.0125687	0.0851167	ug/g
POS1700	DG(36:1e)+Na	DG(36:1e)+Na	DG	Glycerolipid	(36:1e)	(36:1e)				C39 H76 O4 Na1	11.4696	631.564	0.1495	0.153524	0.114293	0.157081	0.0300183	0.132794	0.140895	0.10745	0.119012	0.0975798	ug/g
POS1016	DG(31:3e)+H	DG(31:3e)+H	DG	Glycerolipid	(31:3e)	(31:3e)				C34 H63 O4	11.4985	535.472	0.216642	0.00236459	0.00180846	0.00301358	0.00221195	0.00884216	0.00564719	0.00427191	0.00414212	0.00513118	ug/g
POS1984	DG(39:1)+Na	DG(39:1)+Na	DG	Glycerolipid	(39:1)	(39:1)				C42 H80 O5 Na1	11.524	687.59	0.139653	1.49475	1.45003	1.39764	0.771992	1.56574	1.95281	1.08732	1.10533	1.61653	ug/g
POS1972	DG(18:1_20:5)+H	DG(38:6)+H	DG	Glycerolipid	(18:1_20:5)	(18:1)	(20:5)			C41 H69 O5	11.5373	641.514	0.02656	15.9656	15.3103	14.3113	6.38272	5.4817	6.1437	6.03158	5.98816	5.69763	ug/g
POS1654	DG(35:2e)+NH4	DG(35:2e)+NH4	DG	Glycerolipid	(35:2e)	(35:2e)				C38 H76 O4 N1	11.5615	610.577	0.0269122	0.26002	0.245388	0.225485	0.0934912	0.0740231	0.0962775	0.151631	0.177372	0.156389	ug/g
POS1669	DG(35:3e)+H	DG(35:3e)+H	DG	Glycerolipid	(35:3e)	(35:3e)				C38 H71 O4	11.564	591.535	0.0591659	0.0308758	0.0234028	0.0383679	0.266485	0.0554978	0.268583	0.0415932	0.216229	0.0110604	ug/g
POS1682	DG(35:4e)+H	DG(35:4e)+H	DG	Glycerolipid	(35:4e)	(35:4e)				C38 H69 O4	11.5809	589.519	0.0769425	0.0297045	0.0452579	0.0238375	0.0295959	0.0392	0.0335608	0.0339847	0.0139882	0.00627904	ug/g
POS1302	DG(33:2e)+H	DG(33:2e)+H	DG	Glycerolipid	(33:2e)	(33:2e)				C36 H69 O4	11.621	565.519	0.339776	0.00227898	0.0248138	0.0151018	0.0267077	0.00130819	0.0526936	0.00957449	0.00503851	0.00101287	ug/g
POS567	DG(19:4e)+H	DG(19:4e)+H	DG	Glycerolipid	(19:4e)	(19:4e)				C22 H37 O4	11.6489	365.269	0.0264224	0.0198414	0.0173994	0.0119439	0.0102364	0.0100814	0.00925236	0.069964	0.0753436	0.0670726	ug/g
POS2211	DG(44:6)+Na	DG(44:6)+Na	DG	Glycerolipid	(44:6)	(44:6)				C47 H80 O5 Na1	11.661	747.59	0.0347097	0.509951	0.498255	0.742006	0.591494	0.722017	0.979522	0.593308	0.701152	0.717085	ug/g
POS1947	DG(20:1_18:3)+NH4	DG(38:4)+NH4	DG	Glycerolipid	(20:1_18:3)	(20:1)	(18:3)			C41 H76 O5 N1	11.6763	662.572	0.00379448	2.79267	2.48137	2.26741	2.48987	2.31597	2.71989	3.46367	3.24609	4.42369	ug/g
POS1976	DG(38:6e)+H	DG(38:6e)+H	DG	Glycerolipid	(38:6e)	(38:6e)				C41 H71 O4	11.6801	627.535	0.202733	0.246121	0.196439	0.275603	0.321521	0.27434	0.355067	0.636059	0.48334	0.59583	ug/g
POS1003	DG(31:2e)+H	DG(31:2e)+H	DG	Glycerolipid	(31:2e)	(31:2e)				C34 H65 O4	11.6975	537.488	0.103071	0.112956	0.245121	0.239743	0.106274	0.0717506	0.153038	0.166397	0.123697	0.158766	ug/g
POS1624	DG(34:6e)+Na	DG(34:6e)+Na	DG	Glycerolipid	(34:6e)	(34:6e)				C37 H62 O4 Na1	11.6987	593.454	0.0316555	0.144046	0.142338	0.127393	0.101186	0.086549	0.0964016	0.120064	0.0954133	0.110849	ug/g
POS1315	DG(33:3)+H	DG(33:3)+H	DG	Glycerolipid	(33:3)	(33:3)				C36 H65 O5	11.7024	577.483	0.0267392	1.76875	1.76107	1.64315	1.16917	1.0108	1.20794	1.44041	1.33311	1.35388	ug/g
POS1640	DG(35:1e)+Na	DG(35:1e)+Na	DG	Glycerolipid	(35:1e)	(35:1e)				C38 H74 O4 Na1	11.703	617.548	0.559818	0.306871	0.0401549	0.27835	0.212318	0.042425	0.10884	0.0501013	0.0939388	0.0426373	ug/g
POS2042	DG(22:2_18:2)+NH4	DG(40:4)+NH4	DG	Glycerolipid	(22:2_18:2)	(22:2)	(18:2)			C43 H80 O5 N1	11.755	690.603	0.0224213	0.343614	0.341348	0.30948	0.46267	0.461681	0.659145	0.462008	0.466024	0.527076	ug/g
POS957	DG(31:0e)+Na	DG(31:0e)+Na	DG	Glycerolipid	(31:0e)	(31:0e)				C34 H68 O4 Na1	11.7901	563.501	0.0183364	0.28451	0.257117	0.259867	0.141237	0.122682	0.134627	0.0974236	0.109046	0.112694	ug/g
POS1320	DG(33:3e)+H	DG(33:3e)+H	DG	Glycerolipid	(33:3e)	(33:3e)				C36 H67 O4	11.7959	563.503	0.076524	0.208116	0.245754	0.24008	0.16155	0.118583	0.155821	0.0938466	0.10406	0.105538	ug/g
POS1877	DG(36:7e)+Na	DG(36:7e)+Na	DG	Glycerolipid	(36:7e)	(36:7e)				C39 H64 O4 Na1	11.8018	619.47	0.0283936	0.1595	0.155302	0.152945	0.0601952	0.0467599	0.0619115	0.050756	0.0477594	0.0572236	ug/g
POS2066	DG(40:8e)+H	DG(40:8e)+H	DG	Glycerolipid	(40:8e)	(40:8e)				C43 H71 O4	11.805	651.535	0.0221167	0.0366017	0.0358309	0.0396444	0.113419	0.0909378	0.111836	0.0882901	0.0837187	0.0842907	ug/g
POS2046	DG(40:4e)+H	DG(40:4e)+H	DG	Glycerolipid	(40:4e)	(40:4e)				C43 H79 O4	11.8341	659.597	0.055906	0.152578	0.155565	0.145586	0.203407	0.189654	0.225015	0.177305	0.160284	0.209389	ug/g
POS2033	DG(22:1_18:2)+H	DG(40:3)+H	DG	Glycerolipid	(22:1_18:2)	(22:1)	(18:2)			C43 H79 O5	11.881	675.592	0.0836281	0.000662077	0.000961524	0.00049474	0.00390722	0.00690652	0.00409793	0.00140781	0.00411609	0.0022346	ug/g
POS1733	DG(36:3e)+H	DG(36:3e)+H	DG	Glycerolipid	(36:3e)	(36:3e)				C39 H73 O4	11.9033	605.55	0.105101	0.242488	0.319444	0.250142	0.0456339	0.163955	0.146491	0.0291188	0.0698531	0.0857119	ug/g
POS1446	DG(34:2e)+H	DG(34:2e)+H	DG	Glycerolipid	(34:2e)	(34:2e)				C37 H71 O4	11.9257	579.535	0.216681	0.129593	0.089174	0.519912	0.0767523	0.0317259	0.0642576	0.0885074	0.0513197	0.044057	ug/g
POS1683	DG(35:4e)+H	DG(35:4e)+H	DG	Glycerolipid	(35:4e)	(35:4e)				C38 H69 O4	12.0206	589.519	0.02008	2.47681	2.27383	2.23107	1.85397	1.7217	1.92121	2.8558	3.10664	2.96296	ug/g
POS1895	DG(16:1_21:1)+NH4	DG(37:2)+NH4	DG	Glycerolipid	(16:1_21:1)	(16:1)	(21:1)			C40 H78 O5 N1	12.0225	652.587	0.0881711	0.218411	0.192816	0.142806	0.0693809	0.109599	0.128443	0.11746	0.103683	0.128456	ug/g
POS1981	DG(38:8e)+Na	DG(38:8e)+Na	DG	Glycerolipid	(38:8e)	(38:8e)				C41 H66 O4 Na1	12.0285	645.485	0.0195173	1.14099	1.06908	1.10663	0.646863	0.567738	0.661895	1.24248	0.889704	1.11609	ug/g
POS1670	DG(35:3e)+H	DG(35:3e)+H	DG	Glycerolipid	(35:3e)	(35:3e)				C38 H71 O4	12.033	591.535	0.0301693	0.205946	0.226577	0.169793	0.161697	0.146621	0.157534	0.24005	0.258719	0.267146	ug/g
POS2004	DG(19:1_20:5)+H	DG(39:6)+H	DG	Glycerolipid	(19:1_20:5)	(19:1)	(20:5)			C42 H71 O5	12.0392	655.53	0.00439179	0.19929	0.168554	0.198442	0.080509	0.0837466	0.0947258	0.152874	0.139174	0.13842	ug/g
POS1208	DG(32:3e)+H	DG(32:3e)+H	DG	Glycerolipid	(32:3e)	(32:3e)				C35 H65 O4	12.082	549.488	0.697668	0.0387157	0.000133718	0.0326672	0.0575174	0.0266653	0.0136086	0.00115989	0.00750679	0.0270979	ug/g
POS1734	DG(36:3e)+H	DG(36:3e)+H	DG	Glycerolipid	(36:3e)	(36:3e)				C39 H73 O4	12.1165	605.55	0.113438	0.12539	0.183909	0.122736	0.0303167	0.108621	0.0998394	0.0529108	0.0619314	0.0529977	ug/g
POS2212	DG(44:6)+Na	DG(44:6)+Na	DG	Glycerolipid	(44:6)	(44:6)				C47 H80 O5 Na1	12.189	747.59	0.219076	0.0502351	0.00365292	0.131562	0.126222	0.068165	0.0641599	0.00342631	0.0168667	0.000896107	ug/g
POS2056	DG(40:5e)+H	DG(40:5e)+H	DG	Glycerolipid	(40:5e)	(40:5e)				C43 H77 O4	12.248	657.582	0.480985	0.0102401	0.0126399	0.00951491	0.0102384	0.0161072	0.0174007	0.0114785	0.0103229	0.0328495	ug/g
POS1951	DG(38:4e)+H	DG(38:4e)+H	DG	Glycerolipid	(38:4e)	(38:4e)				C41 H75 O4	12.306	631.566	0.0516069	3.53227	3.2752	3.37483	3.83363	4.14651	4.88543	4.78026	5.07089	5.80644	ug/g
POS1751	DG(36:4)+H	DG(36:4)+H	DG	Glycerolipid	(36:4)	(36:4)				C39 H69 O5	12.3396	617.514	0.0285519	40.563	37.9797	36.9188	15.7122	13.7017	16.1389	26.0121	23.8279	24.1199	ug/g
POS2130	DG(42:4e)+H	DG(42:4e)+H	DG	Glycerolipid	(42:4e)	(42:4e)				C45 H83 O4	12.3454	687.629	0.0264334	0.455281	0.497567	0.467081	0.215348	0.183353	0.212971	0.305085	0.308636	0.291618	ug/g
POS1964	DG(18:1_20:4)+H	DG(38:5)+H	DG	Glycerolipid	(18:1_20:4)	(18:1)	(20:4)			C41 H71 O5	12.4134	643.53	0.0267699	0.91109	0.788843	0.804648	11.3651	10.2262	12.2265	22.4667	20.2348	21.2203	ug/g
POS1701	DG(36:1e)+Na	DG(36:1e)+Na	DG	Glycerolipid	(36:1e)	(36:1e)				C39 H76 O4 Na1	12.4248	631.564	0.108933	2.96423	2.72265	2.75016	3.28935	3.39507	3.89034	3.98104	4.40456	4.71653	ug/g
POS1986	DG(39:1e)+Na	DG(39:1e)+Na	DG	Glycerolipid	(39:1e)	(39:1e)				C42 H82 O4 Na1	12.4902	673.611	0.0270051	0.381167	0.382646	0.345479	0.73794	0.690684	0.807379	0.699243	0.655752	0.673944	ug/g
POS1967	DG(38:5e)+H	DG(38:5e)+H	DG	Glycerolipid	(38:5e)	(38:5e)				C41 H73 O4	12.5413	629.55	0.160583	0.248702	0.333689	0.812589	0.97065	0.830048	0.928086	0.998182	1.0216	1.00644	ug/g
POS2002	DG(39:5)+H	DG(39:5)+H	DG	Glycerolipid	(39:5)	(39:5)				C42 H73 O5	12.5615	657.545	0.0495761	0.00360889	0.0218662	0.000578635	0.00652195	0.00158357	0.00595127	0.00415662	0.00657311	0.00258847	ug/g
POS1930	DG(20:1_18:1)+NH4	DG(38:2)+NH4	DG	Glycerolipid	(20:1_18:1)	(20:1)	(18:1)			C41 H80 O5 N1	12.5643	666.603	0.0900233	0.679288	0.622978	0.534223	0.462777	0.476775	0.590163	0.706247	0.676808	0.716306	ug/g
POS1720	DG(36:2e)+Na	DG(36:2e)+Na	DG	Glycerolipid	(36:2e)	(36:2e)				C39 H74 O4 Na1	12.5719	629.548	0.0364004	0.459358	0.438934	0.435893	1.14192	0.0820589	0.144506	0.147212	1.03493	0.952616	ug/g
POS2060	DG(20:1_20:5)+H	DG(40:6)+H	DG	Glycerolipid	(20:1_20:5)	(20:1)	(20:5)			C43 H73 O5	12.5797	669.545	0.0374546	2.27748	2.19102	2.16629	2.32407	2.37552	2.6867	3.13506	2.72484	3.1576	ug/g
POS1937	DG(20:1_18:2)+NH4	DG(38:3)+NH4	DG	Glycerolipid	(20:1_18:2)	(20:1)	(18:2)			C41 H78 O5 N1	12.589	664.587	0.02222	3.63096	3.65435	3.53523	6.4631	6.11447	6.99749	6.72976	5.52567	4.23282	ug/g
POS584	DG(21:2e)+Na	DG(21:2e)+Na	DG	Glycerolipid	(21:2e)	(21:2e)				C24 H44 O4 Na1	12.595	419.313	0.0751466	0.576492	0.583576	0.105842	0.42659	0.512784	0.63224	0.663802	0.533867	0.600515	ug/g
POS2034	DG(40:3)+NH4	DG(40:3)+NH4	DG	Glycerolipid	(40:3)	(40:3)				C43 H82 O5 N1	12.604	692.619	0.0745464	0.131929	0.196344	0.153578	0.00789028	0.0328392	0.06241	0.0454426	0.0452757	0.0870931	ug/g
POS1321	DG(33:3e)+H	DG(33:3e)+H	DG	Glycerolipid	(33:3e)	(33:3e)				C36 H67 O4	12.6536	563.503	0.054401	0.0334313	0.0268085	0.00794926	0.0176405	0.0156296	0.0187079	0.0279627	0.030365	0.0263277	ug/g
POS2150	DG(42:6e)+H	DG(42:6e)+H	DG	Glycerolipid	(42:6e)	(42:6e)				C45 H79 O4	12.6657	683.597	0.0352192	0.395978	0.346986	0.356939	0.458157	0.412636	0.475015	0.52851	0.561679	0.548736	ug/g
POS2043	DG(18:3_22:1)+NH4	DG(40:4)+NH4	DG	Glycerolipid	(18:3_22:1)	(18:3)	(22:1)			C43 H80 O5 N1	12.6788	690.603	0.0252734	0.254739	0.180825	0.243011	0.0652939	0.0378015	0.0425299	0.0567615	0.0888037	0.0902698	ug/g
POS1909	DG(37:4e)+Na	DG(37:4e)+Na	DG	Glycerolipid	(37:4e)	(37:4e)				C40 H72 O4 Na1	12.681	639.532	0.0127909	0.0133856	0.0153595	0.00809425	0.0247075	0.019303	0.0320708	0.0343331	0.0333057	0.0246419	ug/g
POS1303	DG(33:2e)+H	DG(33:2e)+H	DG	Glycerolipid	(33:2e)	(33:2e)				C36 H69 O4	12.8343	565.519	0.0508639	0.221396	0.638759	0.450241	0.0346233	0.0672433	0.0513944	0.0504926	0.0583451	0.0705142	ug/g
POS1923	DG(38:1e)+Na	DG(38:1e)+Na	DG	Glycerolipid	(38:1e)	(38:1e)				C41 H80 O4 Na1	12.8449	659.595	0.0872756	0.137271	0.1223	0.0864823	0.172162	0.161286	0.18617	0.135517	0.131148	0.166364	ug/g
POS1671	DG(35:3e)+H	DG(35:3e)+H	DG	Glycerolipid	(35:3e)	(35:3e)				C38 H71 O4	12.8513	591.535	0.0269358	0.136413	0.0877941	0.0956634	0.039787	0.0362137	0.0296783	0.0573022	0.0274534	0.0698095	ug/g
POS882	DG(30:0e)+Na	DG(30:0e)+Na	DG	Glycerolipid	(30:0e)	(30:0e)				C33 H66 O4 Na1	12.868	549.485	0.440474	0.00385044	0.0105562	0.0110522	0.00339252	0.00573753	0.00907934	0.0204926	0.00511961	0.00529826	ug/g
POS1735	DG(36:3e)+H	DG(36:3e)+H	DG	Glycerolipid	(36:3e)	(36:3e)				C39 H73 O4	12.8724	605.55	0.0907596	0.0841383	0.115445	0.0917301	0.0537623	0.0728725	0.0425058	0.0612369	0.0292956	0.0249664	ug/g
POS1978	DG(38:7e)+Na	DG(38:7e)+Na	DG	Glycerolipid	(38:7e)	(38:7e)				C41 H68 O4 Na1	12.8779	647.501	0.121011	0.00485541	0.043678	0.00254538	0.0416281	0.0147787	0.00417946	0.00151522	0.00879889	0.00289996	ug/g
POS1262	DG(33:0e)+Na	DG(33:0e)+Na	DG	Glycerolipid	(33:0e)	(33:0e)				C36 H72 O4 Na1	12.8786	591.532	0.0269358	0.136413	0.0877941	0.0956634	0.039787	0.0362137	0.0296783	0.0573022	0.0274534	0.0698095	ug/g
POS2013	DG(40:1e)+Na	DG(40:1e)+Na	DG	Glycerolipid	(40:1e)	(40:1e)				C43 H84 O4 Na1	12.9024	687.626	0.045429	0.410379	0.36828	0.251188	0.605831	0.233493	0.919494	0.818766	0.593893	0.303963	ug/g
POS1684	DG(35:4e)+H	DG(35:4e)+H	DG	Glycerolipid	(35:4e)	(35:4e)				C38 H69 O4	12.908	589.519	0.166259	0.0434672	0.195948	0.0845487	0.0672723	0.0290951	0.0435763	0.0763039	0.0166863	0.0340583	ug/g
POS2131	DG(42:4e)+H	DG(42:4e)+H	DG	Glycerolipid	(42:4e)	(42:4e)				C45 H83 O4	12.9175	687.629	0.0838303	0.376173	0.470458	0.455344	0.830351	0.671852	0.994395	0.503958	0.439159	0.642318	ug/g
POS1372	DG(34:0e)+Na	DG(34:0e)+Na	DG	Glycerolipid	(34:0e)	(34:0e)				C37 H74 O4 Na1	12.919	605.548	0.129667	0.012663	0.0483017	0.0425283	0.00333167	0.0861357	1.22619e-06	0.0431018	7.3243e-06	1.04856e-05	ug/g
POS1702	DG(36:1e)+Na	DG(36:1e)+Na	DG	Glycerolipid	(36:1e)	(36:1e)				C39 H76 O4 Na1	12.92	631.564	0.0771186	0.130081	0.156817	0.0954378	0.0598346	0.0989378	0.0599527	0.221483	0.0829111	0.0637199	ug/g
POS2156	DG(42:8e)+H	DG(42:8e)+H	DG	Glycerolipid	(42:8e)	(42:8e)				C45 H75 O4	12.9313	679.566	0.0305849	0.0862158	0.0847067	0.0745086	0.123737	0.138622	0.182081	0.246557	0.132044	0.196387	ug/g
POS2047	DG(40:4e)+H	DG(40:4e)+H	DG	Glycerolipid	(40:4e)	(40:4e)				C43 H79 O4	12.9316	659.597	0.0612243	0.309303	0.26036	0.207748	0.215916	0.182359	0.25371	0.174618	0.18	0.216752	ug/g
POS2057	DG(40:5e)+H	DG(40:5e)+H	DG	Glycerolipid	(40:5e)	(40:5e)				C43 H77 O4	12.9345	657.582	0.234094	0.00423738	0.000479889	0.00398243	0.042864	0.00694565	0.0254412	0.0423123	0.035197	0.0412471	ug/g
POS1952	DG(18:0e_20:4)+Na	DG(38:4e)+Na	DG	Glycerolipid	(18:0e_20:4)	(18:0e)	(20:4)			C41 H74 O4 Na1	12.9707	653.548	0.474966	0.00330163	0.00413154	0.00265599	0.0190856	0.0115691	0.0122503	0.0127924	0.0170624	0.0133005	ug/g
POS2067	DG(40:8e)+Na	DG(40:8e)+Na	DG	Glycerolipid	(40:8e)	(40:8e)				C43 H70 O4 Na1	13.0931	673.517	0.0346864	0.053639	0.0659933	0.0418619	0.0217938	0.0511738	0.0206884	0.0637267	0.0195378	0.0454395	ug/g
POS1641	DG(35:1e)+Na	DG(35:1e)+Na	DG	Glycerolipid	(35:1e)	(35:1e)				C38 H74 O4 Na1	13.0958	617.548	0.0262137	0.338394	0.304643	0.302423	0.179806	0.169772	0.214127	0.419256	0.426635	0.395772	ug/g
POS2003	DG(39:5)+H	DG(39:5)+H	DG	Glycerolipid	(39:5)	(39:5)				C42 H73 O5	13.1059	657.545	0.027115	0.614228	0.618776	0.544742	0.3277	0.25549	0.361583	0.736688	0.604288	0.673136	ug/g
POS1910	DG(37:4e)+H	DG(37:4e)+H	DG	Glycerolipid	(37:4e)	(37:4e)				C40 H73 O4	13.1114	617.55	0.19987	0.192188	0.172912	0.171657	0.102065	0.0963787	0.121604	0.23804	0.243315	0.249434	ug/g
POS2143	DG(42:5e)+H	DG(42:5e)+H	DG	Glycerolipid	(42:5e)	(42:5e)				C45 H81 O4	13.1193	685.613	0.173194	0.00693285	0.00756387	0.0114813	0.0253732	0.0153538	0.022392	0.00723386	0.00315642	0.00968472	ug/g
POS2035	DG(22:1_18:2)+NH4	DG(40:3)+NH4	DG	Glycerolipid	(22:1_18:2)	(22:1)	(18:2)			C43 H82 O5 N1	13.2083	692.619	0.0262328	8.54748	8.21092	6.92196	2.62788	2.66625	3.18589	3.83239	3.62693	3.891	ug/g
POS2063	DG(40:7e)+H	DG(40:7e)+H	DG	Glycerolipid	(40:7e)	(40:7e)				C43 H73 O4	13.2454	653.55	0.0494098	0.0231547	0.0120392	0.0140503	0.00802946	0.0226747	0.0337407	0.044161	0.027483	0.0300901	ug/g
POS592	DG(21:5e)+Na	DG(21:5e)+Na	DG	Glycerolipid	(21:5e)	(21:5e)				C24 H38 O4 Na1	13.256	413.266	0.0505191	0.084364	0.0728108	0.0616335	0.0357494	0.0402049	0.0602332	0.0821294	0.0481982	0.0414097	ug/g
POS2048	DG(40:4e)+H	DG(40:4e)+H	DG	Glycerolipid	(40:4e)	(40:4e)				C43 H79 O4	13.261	659.597	0.0261368	0.988698	0.943877	0.905298	0.458836	0.394313	0.52236	0.38957	0.43285	0.471475	ug/g
POS1449	DG(34:2e)+H	DG(34:2e)+H	DG	Glycerolipid	(34:2e)	(34:2e)				C37 H71 O4	13.2794	579.535	0.0381245	1.07734	1.31139	1.67747	1.03646	1.76917	1.42823	1.22013	0.664311	0.794817	ug/g
POS1987	DG(39:1e)+Na	DG(39:1e)+Na	DG	Glycerolipid	(39:1e)	(39:1e)				C42 H82 O4 Na1	13.3005	673.611	0.0301563	0.395218	0.263981	0.235864	0.706801	0.711532	0.82148	0.722017	0.722361	0.73712	ug/g
POS883	DG(30:0e)+Na	DG(30:0e)+Na	DG	Glycerolipid	(30:0e)	(30:0e)				C33 H66 O4 Na1	13.307	549.485	0.138722	0.0319672	0.0361412	0.0480657	0.0241151	0.0333224	0.0316489	0.0640619	0.0522473	0.04013	ug/g
POS2027	DG(40:2e)+Na	DG(40:2e)+Na	DG	Glycerolipid	(40:2e)	(40:2e)				C43 H82 O4 Na1	13.309	685.611	0.168584	0.0116015	0.00294384	0.00459802	0.000523786	0.00160988	0.00900787	0.0193379	0.0159087	0.0153661	ug/g
POS2087	DG(41:4e)+H	DG(41:4e)+H	DG	Glycerolipid	(41:4e)	(41:4e)				C44 H81 O4	13.3154	673.613	0.0355819	0.295276	0.268049	0.23848	0.713451	0.719597	0.833067	0.730488	0.731477	0.77765	ug/g
POS1736	DG(36:3e)+H	DG(36:3e)+H	DG	Glycerolipid	(36:3e)	(36:3e)				C39 H73 O4	13.396	605.55	0.114666	0.499039	0.548557	0.563392	0.315427	0.194066	0.315007	0.30155	0.322969	0.265306	ug/g
POS1373	DG(34:0e)+Na	DG(34:0e)+Na	DG	Glycerolipid	(34:0e)	(34:0e)				C37 H74 O4 Na1	13.4053	605.548	0.0460664	0.594953	0.653987	0.671674	0.376051	0.231365	0.37555	0.359517	0.38675	0.341629	ug/g
POS2055	DG(20:1_20:4)+H	DG(40:5)+H	DG	Glycerolipid	(20:1_20:4)	(20:1)	(20:4)			C43 H75 O5	13.4536	671.561	0.0767153	0.609325	0.594754	0.470039	0.139699	0.238312	0.0319404	0.264364	0.311228	0.267814	ug/g
POS1953	DG(38:4e)+H	DG(38:4e)+H	DG	Glycerolipid	(38:4e)	(38:4e)				C41 H75 O4	13.4585	631.566	0.18722	0.0126706	0.047342	0.0427097	0.0392623	0.0987945	0.0794081	0.141703	0.0596163	0.150636	ug/g
POS2157	DG(42:8e)+H	DG(42:8e)+H	DG	Glycerolipid	(42:8e)	(42:8e)				C45 H75 O4	13.4695	679.566	0.0272632	0.0448725	0.0481936	0.0492652	0.107009	0.0851909	0.124222	0.158855	0.1418	0.143574	ug/g
POS1704	DG(36:1e)+Na	DG(36:1e)+Na	DG	Glycerolipid	(36:1e)	(36:1e)				C39 H76 O4 Na1	13.4749	631.564	0.0414621	4.30328	4.24777	3.99631	5.64381	5.6966	6.82088	7.16484	7.26241	6.99237	ug/g
POS2149	DG(20:5_22:1)+H	DG(42:6)+H	DG	Glycerolipid	(20:5_22:1)	(20:5)	(22:1)			C45 H77 O5	13.577	697.577	0.0234276	0.0629009	0.0668252	0.0573495	0.0312305	0.028307	0.0350148	0.0207454	0.0138241	0.0196136	ug/g
POS1924	DG(38:1e)+Na	DG(38:1e)+Na	DG	Glycerolipid	(38:1e)	(38:1e)				C41 H80 O4 Na1	13.5845	659.595	0.638731	0.00864995	0.0102953	0.0127297	0.0275131	0.0222435	0.0202267	0.0194025	0.058409	0.0214654	ug/g
POS1685	DG(35:4e)+H	DG(35:4e)+H	DG	Glycerolipid	(35:4e)	(35:4e)				C38 H69 O4	13.588	589.519	0.36263	0.0650606	0.0625276	0.0272315	0.0632952	0.0811536	0.125834	0.0823219	0.113347	0.0771688	ug/g
POS1915	DG(37:5e)+H	DG(37:5e)+H	DG	Glycerolipid	(37:5e)	(37:5e)				C40 H71 O4	13.593	615.535	0.0362006	0.00291493	0.0004478	0.002382	0.0108637	0.00401996	0.0158765	0.016183	0.0124187	0.0181603	ug/g
POS2058	DG(40:5e)+H	DG(40:5e)+H	DG	Glycerolipid	(40:5e)	(40:5e)				C43 H77 O4	13.593	657.582	0.0284944	0.0247594	0.022545	0.0248951	0.0286106	0.0326473	0.0312669	0.0201973	0.030557	0.017901	ug/g
POS1655	DG(35:2e)+H	DG(35:2e)+H	DG	Glycerolipid	(35:2e)	(35:2e)				C38 H73 O4	13.603	593.55	0.0321996	0.0155285	0.0198089	0.0263964	0.0497185	0.031159	0.0372044	0.0018664	0.00189374	0.0479451	ug/g
POS2172	DG(43:4)+NH4	DG(43:4)+NH4	DG	Glycerolipid	(43:4)	(43:4)				C46 H86 O5 N1	13.6358	732.65	0.0385186	0.0365241	0.0275042	0.0285253	0.00602466	0.0136736	0.0113297	0.00305127	0.00203636	0.0140113	ug/g
POS2083	DG(41:3)+NH4	DG(41:3)+NH4	DG	Glycerolipid	(41:3)	(41:3)				C44 H84 O5 N1	13.702	706.634	0.0331979	17.3828	16.2366	13.7367	4.78555	4.34145	5.29101	7.94683	6.29325	7.14554	ug/g
POS2144	DG(42:5e)+H	DG(42:5e)+H	DG	Glycerolipid	(42:5e)	(42:5e)				C45 H81 O4	13.7173	685.613	0.709323	0.04535	0.0367227	0.0209151	0.0385403	0.0253025	0.0295016	0.0229451	0.0238948	0.0223564	ug/g
POS585	DG(21:2e)+Na	DG(21:2e)+Na	DG	Glycerolipid	(21:2e)	(21:2e)				C24 H44 O4 Na1	13.732	419.313	0.109069	0.122204	0.0242986	0.0540897	0.24812	0.251766	1.6927	0.23681	0.291071	0.412821	ug/g
POS2014	DG(40:1e)+Na	DG(40:1e)+Na	DG	Glycerolipid	(40:1e)	(40:1e)				C43 H84 O4 Na1	13.7643	687.626	0.0284536	1.0148	0.632056	0.700696	1.27863	1.3886	1.58463	1.22928	1.08767	1.21861	ug/g
POS1988	DG(39:1e)+Na	DG(39:1e)+Na	DG	Glycerolipid	(39:1e)	(39:1e)				C42 H82 O4 Na1	13.788	673.611	0.00573353	0.34736	0.345294	0.297588	0.337133	0.356081	0.481471	0.514577	0.436474	0.432517	ug/g
POS2132	DG(42:4e)+H	DG(42:4e)+H	DG	Glycerolipid	(42:4e)	(42:4e)				C45 H83 O4	13.7941	687.629	0.0446891	0.853327	0.86393	0.659628	1.47299	1.31136	1.784	1.3257	1.18112	1.32797	ug/g
POS1902	DG(37:3)+H	DG(37:3)+H	DG	Glycerolipid	(37:3)	(37:3)				C40 H73 O5	13.812	633.545	0.0666949	0.0679886	0.062498	0.0459771	0.00501916	0.00174211	0.0203019	0.0314564	0.0243853	0.020385	ug/g
POS2088	DG(41:4e)+H	DG(41:4e)+H	DG	Glycerolipid	(41:4e)	(41:4e)				C44 H81 O4	13.8142	673.613	0.0400394	0.522023	0.564926	0.572495	0.439415	0.28204	0.542564	0.26414	0.215262	0.227926	ug/g
POS2151	DG(42:6e)+H	DG(42:6e)+H	DG	Glycerolipid	(42:6e)	(42:6e)				C45 H79 O4	13.8248	683.597	0.167598	0.0135837	0.0232538	0.0108136	0.0235089	0.00235998	0.0326817	0.0366996	0.0333967	0.0323013	ug/g
POS2126	DG(24:1_18:3)+NH4	DG(42:4)+NH4	DG	Glycerolipid	(24:1_18:3)	(24:1)	(18:3)			C45 H84 O5 N1	13.8339	718.634	0.0176202	0.218904	0.15754	0.167007	0.24716	0.2212	0.276405	0.149339	0.130733	0.130059	ug/g
POS2039	DG(40:3e)+Na	DG(40:3e)+Na	DG	Glycerolipid	(40:3e)	(40:3e)				C43 H80 O4 Na1	13.843	683.595	0.167598	0.0171543	0.0263855	0.0147574	0.0235089	0.00235998	0.0447548	0.0404035	0.0367419	0.0383534	ug/g
POS2049	DG(40:4e)+H	DG(40:4e)+H	DG	Glycerolipid	(40:4e)	(40:4e)				C43 H79 O4	13.854	659.597	0.565602	0.0554842	0.0457157	0.0467964	0.109322	0.124313	0.134305	0.0740295	0.123882	0.179144	ug/g
POS1889	DG(37:1)+Na	DG(37:1)+Na	DG	Glycerolipid	(37:1)	(37:1)				C40 H76 O5 Na1	13.8909	659.558	0.0410031	0.0385824	0.0456174	0.0497479	0.00369921	0.00402462	0.0056781	0.0060397	0.0341153	0.0174017	ug/g
POS1968	DG(38:5e)+H	DG(38:5e)+H	DG	Glycerolipid	(38:5e)	(38:5e)				C41 H73 O4	13.951	629.55	0.0265918	5.12941	5.29908	4.65222	7.28447	5.77686	7.9345	8.15464	7.65522	8.51171	ug/g
POS1633	DG(35:0e)+Na	DG(35:0e)+Na	DG	Glycerolipid	(35:0e)	(35:0e)				C38 H76 O4 Na1	13.9526	619.564	0.0386213	0.0122321	0.011103	0.00852491	0.0523797	0.000601301	0.00311364	0.0517062	0.00403264	0.00332494	ug/g
POS1904	DG(37:3e)+H	DG(37:3e)+H	DG	Glycerolipid	(37:3e)	(37:3e)				C40 H75 O4	13.969	619.566	0.0386213	0.0122321	0.011103	0.00852491	0.0523797	0.000601301	0.00311364	0.0517062	0.00403264	0.00332494	ug/g
POS2227	DG(46:6)+NH4	DG(46:6)+NH4	DG	Glycerolipid	(46:6)	(46:6)				C49 H88 O5 N1	13.971	770.666	0.149075	0.0288846	0.0332343	0.0349679	0.00416327	0.00559178	0.00486292	0.000498336	0.00250322	0.00256293	ug/g
POS1891	DG(37:1e)+Na	DG(37:1e)+Na	DG	Glycerolipid	(37:1e)	(37:1e)				C40 H78 O4 Na1	14.1144	645.579	0.16858	0.116706	0.157942	0.00986756	0.0553258	0.202148	0.381262	0.105351	0.259242	0.0929121	ug/g
POS2173	DG(43:4)+NH4	DG(43:4)+NH4	DG	Glycerolipid	(43:4)	(43:4)				C46 H86 O5 N1	14.151	732.65	0.421196	0.0115196	0.0538052	0.0527842	0.0737015	0.014009	0.01862	0.0388859	0.022222	0.0190324	ug/g
POS2145	DG(42:5e)+H	DG(42:5e)+H	DG	Glycerolipid	(42:5e)	(42:5e)				C45 H81 O4	14.1615	685.613	0.204114	0.420701	0.25676	0.221319	0.587073	0.6091	0.709852	0.648459	0.630164	0.63218	ug/g
POS1656	DG(35:2e)+Na	DG(35:2e)+Na	DG	Glycerolipid	(35:2e)	(35:2e)				C38 H72 O4 Na1	14.169	615.532	0.118178	0.00515969	0.00693167	0.00578216	0.0131767	0.0112618	0.0137425	0.0199351	0.0183267	0.0254228	ug/g
POS2133	DG(42:4e)+H	DG(42:4e)+H	DG	Glycerolipid	(42:4e)	(42:4e)				C45 H83 O4	14.2558	687.629	0.172955	0.30965	0.0615466	0.506311	0.215178	0.122278	0.249405	0.26471	0.189052	0.161293	ug/g
POS2175	DG(43:4e)+H	DG(43:4e)+H	DG	Glycerolipid	(43:4e)	(43:4e)				C46 H85 O4	14.2613	701.644	0.0532246	0.0893836	0.0791131	0.0934606	0.393853	0.344187	0.404784	0.32539	0.323556	0.319579	ug/g
POS2089	DG(41:4e)+H	DG(41:4e)+H	DG	Glycerolipid	(41:4e)	(41:4e)				C44 H81 O4	14.285	673.613	0.0708759	0.0127694	0.135824	0.101611	0.142066	0.0761353	0.233725	0.0681787	0.0936854	0.107573	ug/g
POS1721	DG(36:2e)+H	DG(36:2e)+H	DG	Glycerolipid	(36:2e)	(36:2e)				C39 H75 O4	14.2992	607.566	0.0311056	0.437361	0.455216	0.427292	0.743984	0.676298	0.816606	0.340873	0.382256	0.347082	ug/g
POS1989	DG(39:1e)+Na	DG(39:1e)+Na	DG	Glycerolipid	(39:1e)	(39:1e)				C42 H82 O4 Na1	14.2997	673.611	0.0305315	0.0239086	0.0894591	0.0975581	0.0310047	0.0730986	0.133683	0.0654601	0.0901023	0.0136255	ug/g
POS1940	DG(38:3)+H	DG(38:3)+H	DG	Glycerolipid	(38:3)	(38:3)				C41 H75 O5	14.318	647.561	0.0266809	1.46026	1.25961	1.3144	2.72709	2.45354	2.87262	1.16182	1.12562	1.19605	ug/g
POS1941	DG(38:3e)+H	DG(38:3e)+H	DG	Glycerolipid	(38:3e)	(38:3e)				C41 H77 O4	14.325	633.582	0.125993	0.137835	0.0729603	0.132263	0.144975	0.136954	0.169518	0.191086	0.186897	0.183233	ug/g
POS1996	DG(39:2e)+Na	DG(39:2e)+Na	DG	Glycerolipid	(39:2e)	(39:2e)				C42 H80 O4 Na1	14.3815	671.595	0.0760559	0.0170711	0.0178698	0.0179436	0.00647296	0.00659562	0.0156911	0.0121985	0.00642913	0.00675841	ug/g
POS1705	DG(36:1e)+Na	DG(36:1e)+Na	DG	Glycerolipid	(36:1e)	(36:1e)				C39 H76 O4 Na1	14.4198	631.564	0.572404	0.0473618	0.0620788	0.0387303	0.0918479	0.061132	0.0511861	0.0875393	0.0564566	0.0933046	ug/g
POS2050	DG(40:4e)+H	DG(40:4e)+H	DG	Glycerolipid	(40:4e)	(40:4e)				C43 H79 O4	14.5306	659.597	0.281497	0.700395	0.756259	0.71525	0.190185	0.15955	0.199084	0.377996	0.362721	0.251457	ug/g
POS1925	DG(38:1e)+Na	DG(38:1e)+Na	DG	Glycerolipid	(38:1e)	(38:1e)				C41 H80 O4 Na1	14.5644	659.595	0.281497	0.700395	0.756259	0.71525	0.190185	0.15955	0.199084	0.377996	0.362721	0.251457	ug/g
POS2108	DG(21:1_21:1)+NH4	DG(42:2)+NH4	DG	Glycerolipid	(21:1_21:1)	(21:1)	(21:1)			C45 H88 O5 N1	14.567	722.666	0.0976187	0.0621432	0.0561642	0.0479856	0.036194	0.0102478	0.00153166	0.00834272	0.0101392	0.0103406	ug/g
POS2142	DG(42:5)+H	DG(42:5)+H	DG	Glycerolipid	(42:5)	(42:5)				C45 H79 O5	14.5781	699.592	0.02798	2.50474	2.27168	2.34868	0.636512	0.601873	0.700544	1.04661	0.996741	1.02948	ug/g
POS2015	DG(40:1e)+Na	DG(40:1e)+Na	DG	Glycerolipid	(40:1e)	(40:1e)				C43 H84 O4 Na1	14.6056	687.626	0.0679483	0.0498116	0.0322883	0.017995	0.0125615	0.0249532	0.02062	0.0087845	0.0390961	0.0323536	ug/g
POS2094	DG(41:5e)+H	DG(41:5e)+H	DG	Glycerolipid	(41:5e)	(41:5e)				C44 H79 O4	14.6318	671.597	0.0326943	0.0043727	0.00907457	0.00222354	0.00874706	0.00261408	0.00618299	0.00641308	0.00354406	0.00293939	ug/g
POS2176	DG(43:4e)+H	DG(43:4e)+H	DG	Glycerolipid	(43:4e)	(43:4e)				C46 H85 O4	14.7159	701.644	0.0995241	0.190345	0.10994	0.108703	0.153888	0.172951	0.175543	0.132698	0.157577	0.145979	ug/g
POS1954	DG(38:4e)+H	DG(38:4e)+H	DG	Glycerolipid	(38:4e)	(38:4e)				C41 H75 O4	14.7256	631.566	0.0298165	0.0602366	0.0351301	0.074535	0.21745	0.0486981	0.181898	0.293053	0.276083	0.0728574	ug/g
POS601	DG(22:2e)+H	DG(22:2e)+H	DG	Glycerolipid	(22:2e)	(22:2e)				C25 H47 O4	14.7317	411.347	0.623615	0.0441528	0.0366187	0.0386886	0.573273	0.484878	0.61772	0.0272838	0.0467086	0.0387191	ug/g
POS2207	DG(44:4e)+H	DG(44:4e)+H	DG	Glycerolipid	(44:4e)	(44:4e)				C47 H87 O4	14.7369	715.66	0.0731702	0.0400502	0.0309375	0.0263483	0.175392	0.163125	0.171569	0.156814	0.148818	0.152641	ug/g
POS2134	DG(42:4e)+H	DG(42:4e)+H	DG	Glycerolipid	(42:4e)	(42:4e)				C45 H83 O4	14.7483	687.629	0.0443803	0.580842	0.557011	0.519915	0.397628	0.4821	0.424322	0.310633	0.406212	0.659667	ug/g
POS2213	DG(22:3_22:3)+H	DG(44:6)+H	DG	Glycerolipid	(22:3_22:3)	(22:3)	(22:3)			C47 H81 O5	14.7587	725.608	1.2982	0.00994355	0.00901486	0.000315508	3.6344e-05	0.000119525	5.06532e-05	0.000124919	5.08305e-05	0.000110541	ug/g
POS2205	DG(26:1_18:3)+NH4	DG(44:4)+NH4	DG	Glycerolipid	(26:1_18:3)	(26:1)	(18:3)			C47 H88 O5 N1	14.7706	746.666	0.136377	0.373554	0.32033	0.354466	0.661147	0.634254	0.780915	0.627196	0.743936	0.765897	ug/g
POS593	DG(21:5e)+H	DG(21:5e)+H	DG	Glycerolipid	(21:5e)	(21:5e)				C24 H39 O4	14.8051	391.284	0.107424	0.61232	1.35858	1.27123	0.174684	0.376953	1.1653	1.23506	0.105804	0.310857	ug/g
POS2146	DG(42:5e)+H	DG(42:5e)+H	DG	Glycerolipid	(42:5e)	(42:5e)				C45 H81 O4	14.833	685.613	0.0483258	0.113401	0.174417	0.112232	0.512467	0.44879	0.0552099	0.0763068	0.0521124	0.0879925	ug/g
POS2028	DG(40:2e)+Na	DG(40:2e)+Na	DG	Glycerolipid	(40:2e)	(40:2e)				C43 H82 O4 Na1	14.8404	685.611	0.0440717	0.114745	0.130809	0.11334	0.495717	0.439693	0.0556978	0.0725555	0.052711	0.072037	ug/g
POS643	DG(23:5e)+Na	DG(23:5e)+Na	DG	Glycerolipid	(23:5e)	(23:5e)				C26 H42 O4 Na1	14.8694	441.298	0.0726578	4.00165	1.32819	3.66859	0.806893	0.594968	0.658209	0.840746	0.615809	1.5838	ug/g
POS1892	DG(37:1e)+H	DG(37:1e)+H	DG	Glycerolipid	(37:1e)	(37:1e)				C40 H79 O4	14.879	623.597	0.0301817	0.00322251	0.00394129	0.0106791	0.00413629	0.00316323	0.00721978	0.00657754	0.00258968	0.00627642	ug/g
POS2001	DG(39:4e)+H	DG(39:4e)+H	DG	Glycerolipid	(39:4e)	(39:4e)				C42 H77 O4	14.8825	645.582	0.0487932	0.137684	0.157192	0.14515	0.117479	0.16165	0.209359	0.265427	0.258777	0.195169	ug/g
POS1982	DG(38:8e)+Na	DG(38:8e)+Na	DG	Glycerolipid	(38:8e)	(38:8e)				C41 H66 O4 Na1	14.9074	645.485	0.0212831	0.20378	0.183138	0.18343	0.249765	0.226226	0.259221	0.307635	0.332629	0.33956	ug/g
POS947	DG(8:1e_22:6)+Na	DG(30:7e)+Na	DG	Glycerolipid	(8:1e_22:6)	(8:1e)	(22:6)			C33 H52 O4 Na1	14.914	535.376	0.0317072	0.184524	0.161783	0.169895	0.226395	0.219217	0.229145	0.292992	0.303028	0.301834	ug/g
POS2090	DG(41:4e)+H	DG(41:4e)+H	DG	Glycerolipid	(41:4e)	(41:4e)				C44 H81 O4	14.919	673.613	0.0320644	1.17504	1.049	0.956467	0.546343	0.454653	0.541109	0.779506	0.766792	0.757686	ug/g
POS2068	DG(40:9e)+Na	DG(40:9e)+Na	DG	Glycerolipid	(40:9e)	(40:9e)				C43 H68 O4 Na1	14.9428	671.501	0.0157592	0.145792	0.130072	0.122974	0.166831	0.158158	0.180828	0.208885	0.211192	0.21056	ug/g
POS1990	DG(39:1e)+Na	DG(39:1e)+Na	DG	Glycerolipid	(39:1e)	(39:1e)				C42 H82 O4 Na1	15.0239	673.611	0.0290845	1.04149	0.926862	0.904846	0.447103	0.467272	0.919583	0.75522	0.794277	0.868428	ug/g
POS2169	DG(43:2)+NH4	DG(43:2)+NH4	DG	Glycerolipid	(43:2)	(43:2)				C46 H90 O5 N1	15.0583	736.681	0.0739838	0.0932319	0.0752101	0.0607748	0.00677136	0.0242163	0.0233609	0.0282725	0.0245185	0.029332	ug/g
POS2095	DG(41:5e)+H	DG(41:5e)+H	DG	Glycerolipid	(41:5e)	(41:5e)				C44 H79 O4	15.1159	671.597	0.0683734	0.00129527	6.43238e-06	0.0340148	0.0360417	0.0180486	0.00240028	0.00126739	0.029442	0.0312371	ug/g
POS2112	DG(42:2e)+NH4	DG(42:2e)+NH4	DG	Glycerolipid	(42:2e)	(42:2e)				C45 H90 O4 N1	15.1493	708.686	0.0165741	0.0523056	0.0460795	0.0396767	0.0170993	0.0206592	0.0270947	0.0335818	0.0307822	0.035329	ug/g
POS2129	DG(42:4)+H	DG(42:4)+H	DG	Glycerolipid	(42:4)	(42:4)				C45 H81 O5	15.2233	701.608	0.0458694	0.283708	0.248438	0.245728	0.0504118	0.0426646	0.0441969	0.0560692	0.04501	0.054904	ug/g
POS1933	DG(38:2e)+H	DG(38:2e)+H	DG	Glycerolipid	(38:2e)	(38:2e)				C41 H79 O4	15.2415	635.597	0.0284502	0.0152353	0.0101117	0.0166463	0.0297846	0.0210718	0.0319465	0.0148098	0.0105986	0.0122812	ug/g
POS1926	DG(38:1e)+H	DG(38:1e)+H	DG	Glycerolipid	(38:1e)	(38:1e)				C41 H81 O4	15.315	637.613	0.0716616	4.91909e-09	0.0149737	0.000689453	0.00520136	0.0142813	0.0170521	1.17501e-08	0.0117048	0.0133453	ug/g
POS2051	DG(40:4e)+H	DG(40:4e)+H	DG	Glycerolipid	(40:4e)	(40:4e)				C43 H79 O4	15.3536	659.597	0.244968	0.0838771	0.119395	0.029714	0.116474	0.110177	0.177516	0.196802	0.100622	0.157463	ug/g
POS2135	DG(42:4e)+H	DG(42:4e)+H	DG	Glycerolipid	(42:4e)	(42:4e)				C45 H83 O4	15.4303	687.629	0.121576	2.454	2.27376	2.08965	0.784627	1.67733	0.923744	1.12907	1.21882	1.02645	ug/g
POS1955	DG(38:4e)+H	DG(38:4e)+H	DG	Glycerolipid	(38:4e)	(38:4e)				C41 H75 O4	15.4365	631.566	0.295387	0.282677	0.266081	0.146458	0.297817	0.386904	0.423793	0.40728	0.206407	0.355131	ug/g
POS1707	DG(36:1e)+NH4	DG(36:1e)+NH4	DG	Glycerolipid	(36:1e)	(36:1e)				C39 H80 O4 N1	15.4493	626.608	0.14257	0.422821	0.244447	0.133992	0.279734	0.585754	0.647586	0.544866	0.338428	0.550957	ug/g
POS2016	DG(40:1e)+Na	DG(40:1e)+Na	DG	Glycerolipid	(40:1e)	(40:1e)				C43 H84 O4 Na1	15.462	687.626	0.121576	2.454	2.27376	2.08965	0.784627	1.67733	0.923744	1.12907	1.21882	1.02645	ug/g
POS2210	DG(22:2_22:3)+H	DG(44:5)+H	DG	Glycerolipid	(22:2_22:3)	(22:2)	(22:3)			C47 H83 O5	15.4653	727.624	0.041207	5.6114	5.17066	5.02039	2.01916	1.75372	2.19085	3.30199	2.89223	2.83846	ug/g
POS2200	DG(22:1_22:1)+NH4	DG(44:2)+NH4	DG	Glycerolipid	(22:1_22:1)	(22:1)	(22:1)			C47 H92 O5 N1	15.4792	750.697	0.111159	0.238096	0.191039	0.147156	0.0341434	0.0578814	0.0637973	0.0449839	0.036296	0.0645969	ug/g
POS2203	DG(26:1_18:2)+NH4	DG(44:3)+NH4	DG	Glycerolipid	(26:1_18:2)	(26:1)	(18:2)			C47 H90 O5 N1	15.5207	748.681	0.848935	0.122562	0.144375	0.148839	0.0385621	0.0294116	0.0359873	0.0896409	0.0881808	0.0051523	ug/g
POS614	DG(23:3)+H	DG(23:3)+H	DG	Glycerolipid	(23:3)	(23:3)				C26 H45 O5	15.554	437.326	0.153886	0.0171604	0.00323673	0.0159007	0.00125673	0.000885413	0.0125071	0.00142062	0.00160368	0.00232358	ug/g
POS576	DG(21:2)+H	DG(21:2)+H	DG	Glycerolipid	(21:2)	(21:2)				C24 H43 O5	15.557	411.311	0.0292296	0.011267	0.0116706	0.014559	0.014408	0.0136379	0.0141845	0.0133281	0.0251533	0.0225511	ug/g
POS2147	DG(42:5e)+H	DG(42:5e)+H	DG	Glycerolipid	(42:5e)	(42:5e)				C45 H81 O4	15.5723	685.613	0.0354619	0.0129967	0.008792	0.0100445	0.0101242	0.00115226	0.010266	0.00357027	0.0073068	0.00283505	ug/g
POS1997	DG(39:2e)+H	DG(39:2e)+H	DG	Glycerolipid	(39:2e)	(39:2e)				C42 H81 O4	15.6503	649.613	0.0521205	0.0119294	0.00794603	0.00829716	0.0172402	0.0198489	0.0169325	0.0225722	0.00990604	0.0354627	ug/g
POS1004	DG(31:2e)+Na	DG(31:2e)+Na	DG	Glycerolipid	(31:2e)	(31:2e)				C34 H64 O4 Na1	15.6544	559.47	0.0674479	0.16449	0.136444	0.140641	0.207278	0.162206	0.215826	0.172722	0.159484	0.182873	ug/g
POS2106	DG(42:1e)+H	DG(42:1e)+H	DG	Glycerolipid	(42:1e)	(42:1e)				C45 H89 O4	15.6639	693.676	0.194665	0.0614963	0.0236595	0.0452147	0.0315833	0.020777	0.0404169	0.0220691	0.0252391	0.0338973	ug/g
POS2113	DG(42:2e)+Na	DG(42:2e)+Na	DG	Glycerolipid	(42:2e)	(42:2e)				C45 H86 O4 Na1	15.6782	713.642	0.153338	0.00359783	0.0515351	0.00583629	0.0215061	0.0175735	0.0186272	0.0484871	0.0406778	0.0564009	ug/g
POS2086	DG(41:3e)+H	DG(41:3e)+H	DG	Glycerolipid	(41:3e)	(41:3e)				C44 H83 O4	15.6841	675.629	0.0875262	0.0643354	0.0625903	0.0525855	0.0118638	0.00955592	0.0105995	0.00956558	0.00631441	0.00626255	ug/g
POS1991	DG(39:1e)+Na	DG(39:1e)+Na	DG	Glycerolipid	(39:1e)	(39:1e)				C42 H82 O4 Na1	15.7051	673.611	0.0982741	0.121859	0.126856	0.288713	0.0883607	0.177115	0.0637348	0.0498081	0.0648264	0.152052	ug/g
POS2174	DG(43:4)+H	DG(43:4)+H	DG	Glycerolipid	(43:4)	(43:4)				C46 H83 O5	15.7075	715.624	0.0451081	0.141075	0.120092	0.131444	0.0240393	0.0214096	0.0153414	0.029069	0.0253953	0.0223705	ug/g
POS2075	DG(41:1e)+Na	DG(41:1e)+Na	DG	Glycerolipid	(41:1e)	(41:1e)				C44 H86 O4 Na1	15.724	701.642	0.0660172	0.454324	0.827608	0.456413	0.171825	0.402789	0.497672	0.287158	0.539396	0.322492	ug/g
POS2177	DG(43:4e)+H	DG(43:4e)+H	DG	Glycerolipid	(43:4e)	(43:4e)				C46 H85 O4	15.8208	701.644	0.101031	0.499876	0.555825	0.352377	0.148996	0.138976	0.162005	0.234789	0.366675	0.193498	ug/g
POS1244	DG(32:5e)+H	DG(32:5e)+H	DG	Glycerolipid	(32:5e)	(32:5e)				C35 H61 O4	15.8372	545.456	0.0448214	0.119741	0.0980718	0.0931215	0.0796523	0.0720188	0.0782631	0.132399	0.133518	0.1318	ug/g
POS1625	DG(34:6e)+H	DG(34:6e)+H	DG	Glycerolipid	(34:6e)	(34:6e)				C37 H63 O4	15.8558	571.472	0.040282	0.0357773	0.0197099	0.0357571	0.0138209	0.012538	0.0134073	0.0109735	0.0127505	0.0148982	ug/g
POS1454	DG(34:2e)+H	DG(34:2e)+H	DG	Glycerolipid	(34:2e)	(34:2e)				C37 H71 O4	15.9844	579.535	0.294296	0.515715	0.60078	0.75646	0.0339193	0.338012	0.0569855	0.507271	0.0783046	0.0880009	ug/g
POS2029	DG(40:2e)+H	DG(40:2e)+H	DG	Glycerolipid	(40:2e)	(40:2e)				C43 H83 O4	15.9873	663.629	0.0341346	0.0986579	0.0942237	0.0671358	0.0711056	0.0614345	0.0677137	0.033006	0.0542069	0.048279	ug/g
POS921	DG(30:2e)+H	DG(30:2e)+H	DG	Glycerolipid	(30:2e)	(30:2e)				C33 H63 O4	16.0257	523.472	0.100878	0.188076	0.203729	0.220762	0.250402	0.204594	0.254136	0.271374	0.225774	0.202703	ug/g
POS2123	DG(42:3e)+H	DG(42:3e)+H	DG	Glycerolipid	(42:3e)	(42:3e)				C45 H85 O4	16.048	689.644	0.00713987	0.345552	0.335346	0.308845	0.0386003	0.051685	0.0633504	0.0521213	0.0437509	0.0415243	ug/g
POS2136	DG(42:4e)+H	DG(42:4e)+H	DG	Glycerolipid	(42:4e)	(42:4e)				C45 H83 O4	16.0564	687.629	0.00506729	0.460646	0.497167	0.464518	0.28858	0.325555	0.437648	0.410275	0.524191	0.391965	ug/g
POS2007	DG(40:0e)+Na	DG(40:0e)+Na	DG	Glycerolipid	(40:0e)	(40:0e)				C43 H86 O4 Na1	16.0564	689.642	0.007011	0.345947	0.322187	0.278998	0.0387461	0.0516497	0.0633425	0.0522721	0.0438417	0.0416627	ug/g
POS2017	DG(40:1e)+Na	DG(40:1e)+Na	DG	Glycerolipid	(40:1e)	(40:1e)				C43 H84 O4 Na1	16.0577	687.626	0.00506729	0.460646	0.497167	0.464518	0.28858	0.325555	0.437648	0.410275	0.524191	0.391965	ug/g
POS2225	DG(28:1_18:2)+Na	DG(46:3)+Na	DG	Glycerolipid	(28:1_18:2)	(28:1)	(18:2)			C49 H90 O5 Na1	16.0929	781.668	0.0165495	0.0146382	0.0571334	0.0383991	0.0847332	0.0845382	0.0974021	0.10808	0.103065	0.11093	ug/g
POS1779	DG(36:4e)+Na	DG(36:4e)+Na	DG	Glycerolipid	(36:4e)	(36:4e)				C39 H70 O4 Na1	16.0996	625.517	0.107487	0.481107	0.440225	0.419204	0.698124	0.542758	0.7941	0.793576	0.697916	0.669544	ug/g
POS1005	DG(31:2e)+Na	DG(31:2e)+Na	DG	Glycerolipid	(31:2e)	(31:2e)				C34 H64 O4 Na1	16.1409	559.47	0.0392484	0.324832	0.296045	0.25881	0.213059	0.198968	0.260124	0.368715	0.36168	0.355122	ug/g
POS2107	DG(42:1e)+Na	DG(42:1e)+Na	DG	Glycerolipid	(42:1e)	(42:1e)				C45 H88 O4 Na1	16.1539	715.657	0.0287373	0.275766	0.253829	0.229761	0.097568	0.0983637	0.0924153	0.13285	0.132666	0.126973	ug/g
POS1322	DG(33:3e)+Na	DG(33:3e)+Na	DG	Glycerolipid	(33:3e)	(33:3e)				C36 H66 O4 Na1	16.1557	585.485	0.0293254	0.148713	0.123652	0.140616	0.136905	0.202531	0.236751	0.18485	0.147423	0.1836	ug/g
POS2208	DG(44:4e)+H	DG(44:4e)+H	DG	Glycerolipid	(44:4e)	(44:4e)				C47 H87 O4	16.1631	715.66	0.0287373	0.275766	0.253829	0.229761	0.097568	0.0983637	0.0924153	0.13285	0.132666	0.126973	ug/g
POS2052	DG(40:4e)+H	DG(40:4e)+H	DG	Glycerolipid	(40:4e)	(40:4e)				C43 H79 O4	16.1994	659.597	0.110349	0.106414	0.0861664	0.0702892	0.0606495	0.0575651	0.0116479	0.00931357	0.00452203	0.037826	ug/g
POS928	DG(30:3e)+H	DG(30:3e)+H	DG	Glycerolipid	(30:3e)	(30:3e)				C33 H61 O4	16.2075	521.456	0.0748387	0.00620439	0.00793241	0.0101539	0.0107589	0.00292569	0.0108312	0.0126059	0.00283499	0.00363009	ug/g
POS2091	DG(41:4e)+H	DG(41:4e)+H	DG	Glycerolipid	(41:4e)	(41:4e)				C44 H81 O4	16.221	673.613	0.0358351	0.153717	0.162462	0.119367	0.150374	0.105497	0.118972	0.00846314	0.0828151	0.093387	ug/g
POS2080	DG(41:2e)+H	DG(41:2e)+H	DG	Glycerolipid	(41:2e)	(41:2e)				C44 H85 O4	16.2865	677.644	0.032951	0.0191109	0.00820679	0.0188043	0.0236315	0.0198641	0.0268238	0.0144133	0.019296	0.0180595	ug/g
POS2178	DG(43:4e)+H	DG(43:4e)+H	DG	Glycerolipid	(43:4e)	(43:4e)				C46 H85 O4	16.3336	701.644	0.0474515	0.0642953	0.0878567	0.0816469	0.122194	0.0968777	0.134342	0.100997	0.148866	0.12395	ug/g
POS1245	DG(32:5e)+H	DG(32:5e)+H	DG	Glycerolipid	(32:5e)	(32:5e)				C35 H61 O4	16.34	545.456	0.0977117	0.00356249	0.0109017	0.00250746	0.00747691	0.00400971	0.0255095	0.0111044	0.0088489	0.0159763	ug/g
POS1626	DG(34:6e)+H	DG(34:6e)+H	DG	Glycerolipid	(34:6e)	(34:6e)				C37 H63 O4	16.3422	571.472	0.0636993	0.0129689	0.00804679	0.00302977	0.014689	0.0168626	0.0155497	0.0116505	0.00155302	0.00762721	ug/g
POS2076	DG(41:1e)+Na	DG(41:1e)+Na	DG	Glycerolipid	(41:1e)	(41:1e)				C44 H86 O4 Na1	16.3742	701.642	0.107463	0.0714787	0.289345	0.0472177	0.0941028	0.035527	0.113397	0.0583574	0.0749346	0.0765454	ug/g
POS1992	DG(39:1e)+Na	DG(39:1e)+Na	DG	Glycerolipid	(39:1e)	(39:1e)				C42 H82 O4 Na1	16.3941	673.611	0.256135	0.0351912	0.013321	0.0510621	0.0055869	0.0314425	0.0182098	0.0330968	0.0248782	0.0337392	ug/g
POS2244	DG(51:5)+NH4	DG(51:5)+NH4	DG	Glycerolipid	(51:5)	(51:5)				C54 H100 O5 N1	16.422	842.76	0.0498077	0.201581	0.103357	0.153472	0.284844	0.242648	0.285749	0.243669	0.24491	0.221975	ug/g
POS1737	DG(36:3e)+Na	DG(36:3e)+Na	DG	Glycerolipid	(36:3e)	(36:3e)				C39 H72 O4 Na1	16.4995	627.532	0.245053	0.0249318	0.000655458	0.0118462	0.00124753	0.00269387	0.00143728	0.0034923	0.000376863	0.00285297	ug/g
POS2018	DG(40:1e)+Na	DG(40:1e)+Na	DG	Glycerolipid	(40:1e)	(40:1e)				C43 H84 O4 Na1	16.5098	687.626	0.0761145	0.0118444	0.0564029	0.0264171	0.027949	0.0769646	0.0244701	0.129854	0.024377	0.108225	ug/g
POS2114	DG(42:2e)+H	DG(42:2e)+H	DG	Glycerolipid	(42:2e)	(42:2e)				C45 H87 O4	16.5399	691.66	0.0420434	0.0558947	0.0562369	0.0619701	0.0632882	0.0640097	0.0792889	0.0657141	0.0629588	0.0621411	ug/g
POS2233	DG(30:1_18:2)+NH4	DG(48:3)+NH4	DG	Glycerolipid	(30:1_18:2)	(30:1)	(18:2)			C51 H98 O5 N1	16.6177	804.744	0.185372	0.0262395	0.030737	0.0142987	0.0464634	0.0889256	0.0358525	0.0394331	0.0327316	0.0585988	ug/g
POS788	DG(28:0e)+Na	DG(28:0e)+Na	DG	Glycerolipid	(28:0e)	(28:0e)				C31 H62 O4 Na1	16.6342	521.454	0.0954991	0.0624482	0.0552994	0.0598224	0.0605878	0.0341108	0.0449836	0.0517064	0.0635404	0.0562276	ug/g
POS1017	DG(31:3e)+H	DG(31:3e)+H	DG	Glycerolipid	(31:3e)	(31:3e)				C34 H63 O4	16.6583	535.472	0.29323	0.00183239	0.00176903	0.00139935	0.000310531	0.00122599	0.00400991	0.000966747	0.00293634	0.00152166	ug/g
POS2236	DG(48:5)+H	DG(48:5)+H	DG	Glycerolipid	(48:5)	(48:5)				C51 H91 O5	16.681	783.686	0.0273526	0.035811	0.0284584	0.0387547	0.0158461	0.017154	0.00671639	0.0328749	0.0336747	0.0394519	ug/g
POS606	DG(22:4e)+H	DG(22:4e)+H	DG	Glycerolipid	(22:4e)	(22:4e)				C25 H43 O4	16.738	407.316	0.0748332	0.03578	0.0282846	0.0316306	0.0264359	0.0329955	0.0296999	0.0881459	0.093897	0.0891679	ug/g
POS845	DG(29:0e)+Na	DG(29:0e)+Na	DG	Glycerolipid	(29:0e)	(29:0e)				C32 H64 O4 Na1	16.7657	535.47	0.162228	0.00181417	0.00272282	0.000327397	0.00808406	0.00886786	0.00303474	0.00296415	0.00279674	0.00224246	ug/g
POS1977	DG(38:6e)+H	DG(38:6e)+H	DG	Glycerolipid	(38:6e)	(38:6e)				C41 H71 O4	16.7876	627.535	0.112058	0.199519	0.186323	0.162563	0.238055	0.238866	0.256434	0.298211	0.351653	0.28986	ug/g
POS2209	DG(44:4e)+H	DG(44:4e)+H	DG	Glycerolipid	(44:4e)	(44:4e)				C47 H87 O4	16.797	715.66	0.0874392	0.0469873	0.0689166	0.0303218	0.0735402	0.0650316	0.0123828	0.0084263	0.0917517	0.126351	ug/g
POS1969	DG(38:5e)+H	DG(38:5e)+H	DG	Glycerolipid	(38:5e)	(38:5e)				C41 H73 O4	16.831	629.55	0.0267573	5.94537	5.20558	4.75019	6.63684	6.55007	7.87871	7.2147	8.071	8.51516	ug/g
POS854	DG(29:2e)+H	DG(29:2e)+H	DG	Glycerolipid	(29:2e)	(29:2e)				C32 H61 O4	16.8313	509.456	0.0419886	0.0665693	0.0170219	0.0176275	0.00672429	0.00729069	0.00937572	0.031922	0.00577536	0.00443326	ug/g
POS2137	DG(42:4e)+H	DG(42:4e)+H	DG	Glycerolipid	(42:4e)	(42:4e)				C45 H83 O4	16.8477	687.629	0.331387	0.181461	0.126459	0.119923	0.129647	0.0460828	0.119201	0.015909	0.102878	0.0544588	ug/g
POS1007	DG(31:2e)+H	DG(31:2e)+H	DG	Glycerolipid	(31:2e)	(31:2e)				C34 H65 O4	16.9368	537.488	0.0262014	0.193687	0.253566	0.182705	0.161527	0.112832	0.106943	0.116467	0.196992	0.127013	ug/g
POS1686	DG(35:4e)+H	DG(35:4e)+H	DG	Glycerolipid	(35:4e)	(35:4e)				C38 H69 O4	16.9501	589.519	0.00141418	0.156629	0.155565	0.133725	0.115675	0.101699	0.125514	0.152672	0.178511	0.17589	ug/g
POS884	DG(30:0e)+Na	DG(30:0e)+Na	DG	Glycerolipid	(30:0e)	(30:0e)				C33 H66 O4 Na1	16.9542	549.485	0.0698427	0.929973	0.791975	0.77845	0.754284	0.398926	0.548016	0.637764	0.685725	0.684827	ug/g
POS1657	DG(35:2e)+Na	DG(35:2e)+Na	DG	Glycerolipid	(35:2e)	(35:2e)				C38 H72 O4 Na1	16.9765	615.532	0.0259314	0.0262697	0.00541231	0.00968677	0.0996273	0.0530778	0.000622673	0.016847	0.0247294	0.018854	ug/g
POS1209	DG(32:3e)+H	DG(32:3e)+H	DG	Glycerolipid	(32:3e)	(32:3e)				C35 H65 O4	17.0055	549.488	0.0594747	0.945295	0.783744	0.785785	0.736673	0.399833	0.566775	0.501533	0.678673	0.68457	ug/g
POS922	DG(30:2e)+H	DG(30:2e)+H	DG	Glycerolipid	(30:2e)	(30:2e)				C33 H63 O4	17.0085	523.472	0.0436612	3.61454	3.58003	3.13594	3.24659	2.99438	3.45299	3.36248	3.40218	3.46594	ug/g
POS1323	DG(33:3e)+H	DG(33:3e)+H	DG	Glycerolipid	(33:3e)	(33:3e)				C36 H67 O4	17.0428	563.503	0.147325	0.0123243	0.0015008	0.00179615	0.00798751	0.0126257	0.00435173	0.00208199	0.00131963	0.0174518	ug/g
POS2019	DG(40:1e)+Na	DG(40:1e)+Na	DG	Glycerolipid	(40:1e)	(40:1e)				C43 H84 O4 Na1	17.0489	687.626	0.0268231	0.130293	0.145792	0.0640194	0.0930507	0.069427	0.216914	0.208311	0.188548	0.0926972	ug/g
POS1268	DG(33:1)+NH4	DG(33:1)+NH4	DG	Glycerolipid	(33:1)	(33:1)				C36 H72 O5 N1	17.052	598.541	0.0977574	0.0120657	0.0129284	0.00921239	0.0161357	0.0130136	0.0227691	0.021984	0.00269648	0.0206278	ug/g
POS958	DG(31:0e)+Na	DG(31:0e)+Na	DG	Glycerolipid	(31:0e)	(31:0e)				C34 H68 O4 Na1	17.0767	563.501	0.0408947	0.00354732	0.00167369	0.00329393	0.0083764	0.0129488	0.00183399	0.0188409	0.0156307	0.017285	ug/g
POS1817	DG(36:5e)+H	DG(36:5e)+H	DG	Glycerolipid	(36:5e)	(36:5e)				C39 H69 O4	17.0929	601.519	0.0375952	0.960035	0.821636	0.913131	0.723858	0.524225	0.670663	0.984205	1.00483	1.0301	ug/g
POS992	DG(31:2)+H	DG(31:2)+H	DG	Glycerolipid	(31:2)	(31:2)				C34 H63 O5	17.116	551.467	0.0737386	0.00338813	0.00951221	0.00163108	0.00287607	0.00134774	0.00160055	0.00754618	0.00777841	0.0180347	ug/g
POS1738	DG(36:3e)+Na	DG(36:3e)+Na	DG	Glycerolipid	(36:3e)	(36:3e)				C39 H72 O4 Na1	17.1381	627.532	0.107552	0.689899	0.602036	0.222527	0.257731	0.209829	0.336061	0.275356	0.205924	0.286574	ug/g
POS1722	DG(12:0e_24:2)+Na	DG(36:2e)+Na	DG	Glycerolipid	(12:0e_24:2)	(12:0e)	(24:2)			C39 H74 O4 Na1	17.1458	629.548	0.0775172	0.491037	0.50146	0.382822	1.36338	0.594135	0.720052	0.598876	0.658689	0.685602	ug/g
POS1643	DG(35:1e)+Na	DG(35:1e)+Na	DG	Glycerolipid	(35:1e)	(35:1e)				C38 H74 O4 Na1	17.2952	617.548	0.0792806	0.0162319	0.00887445	0.0167445	0.00894705	0.00459402	0.0263641	0.0166201	0.0172507	0.0201359	ug/g
POS2235	DG(48:3)+H	DG(48:3)+H	DG	Glycerolipid	(48:3)	(48:3)				C51 H95 O5	17.3028	787.717	0.0476466	0.159486	0.131049	0.132609	0.193719	0.175542	0.217543	0.173912	0.175389	0.179508	ug/g
POS1305	DG(33:2e)+H	DG(33:2e)+H	DG	Glycerolipid	(33:2e)	(33:2e)				C36 H69 O4	17.303	565.519	0.0634315	0.044845	0.16016	0.128321	0.049122	0.0503202	0.0481245	0.0753231	0.0656552	0.0649914	ug/g
POS1911	DG(37:4e)+H	DG(37:4e)+H	DG	Glycerolipid	(37:4e)	(37:4e)				C40 H73 O4	17.3286	617.55	0.0792806	0.0162319	0.00887445	0.0167445	0.00894705	0.00459402	0.0263641	0.0166201	0.0172507	0.0201359	ug/g
POS1070	DG(32:0e)+Na	DG(32:0e)+Na	DG	Glycerolipid	(32:0e)	(32:0e)				C35 H70 O4 Na1	17.3655	577.517	0.0456598	7.36868	6.83352	7.07497	6.04472	3.45546	21.1166	4.9762	5.64852	22.0093	ug/g
POS885	DG(30:0e)+Na	DG(30:0e)+Na	DG	Glycerolipid	(30:0e)	(30:0e)				C33 H66 O4 Na1	17.367	549.485	0.0995023	0.407645	0.352632	0.345052	0.218638	0.111389	0.147501	0.162333	0.184943	0.207207	ug/g
POS2115	DG(42:2e)+H	DG(42:2e)+H	DG	Glycerolipid	(42:2e)	(42:2e)				C45 H87 O4	17.3868	691.66	0.821664	0.00132979	0.0013699	0.00123218	0.0013056	0.000674542	0.000805415	0.00128857	0.00104445	0.000822658	ug/g
POS1956	DG(38:4e)+H	DG(38:4e)+H	DG	Glycerolipid	(38:4e)	(38:4e)				C41 H75 O4	17.4146	631.566	0.047599	0.15627	0.167084	0.131387	0.145029	0.111646	0.14845	0.174628	0.200493	0.230289	ug/g
POS1708	DG(36:1e)+Na	DG(36:1e)+Na	DG	Glycerolipid	(36:1e)	(36:1e)				C39 H76 O4 Na1	17.4193	631.564	0.0396491	0.20232	0.177676	0.147025	0.150805	0.113026	0.151524	0.18382	0.189129	0.246648	ug/g
POS2059	DG(40:5e)+H	DG(40:5e)+H	DG	Glycerolipid	(40:5e)	(40:5e)				C43 H77 O4	17.434	657.582	0.345276	0.00515441	0.00547763	0.00702258	0.0087891	0.00826943	0.00586091	0.0138637	0.00990184	0.0259246	ug/g
POS1934	DG(38:2e)+H	DG(38:2e)+H	DG	Glycerolipid	(38:2e)	(38:2e)				C41 H79 O4	17.478	635.597	0.101498	0.00192505	0.00122034	0.00178374	0.00189003	0.00167836	0.00097563	0.00186564	0.00154357	0.00107306	ug/g
POS647	DG(23:5e)+H	DG(23:5e)+H	DG	Glycerolipid	(23:5e)	(23:5e)				C26 H43 O4	17.4784	419.316	1.43354	0.25361	0.261855	0.00257029	0.00498559	0.00353831	0.274731	0.00696754	0.00140201	0.285262	ug/g
POS1008	DG(31:2e)+Na	DG(31:2e)+Na	DG	Glycerolipid	(31:2e)	(31:2e)				C34 H64 O4 Na1	17.4954	559.47	0.529989	0.00750845	0.0123267	0.0148834	0.0352009	0.00523882	0.037052	0.0235149	0.0395193	0.0395566	ug/g
POS2020	DG(40:1e)+Na	DG(40:1e)+Na	DG	Glycerolipid	(40:1e)	(40:1e)				C43 H84 O4 Na1	17.4967	687.626	0.188869	0.132608	0.112516	0.0810046	0.0665298	0.0574389	0.152669	0.0374098	0.0566037	0.0702256	ug/g
POS1263	DG(33:0e)+Na	DG(33:0e)+Na	DG	Glycerolipid	(33:0e)	(33:0e)				C36 H72 O4 Na1	17.505	591.532	0.0555847	0.264098	0.26068	0.246219	0.0213069	0.00748813	0.0180227	0.0541261	0.0362073	0.0505301	ug/g
POS959	DG(31:0e)+Na	DG(31:0e)+Na	DG	Glycerolipid	(31:0e)	(31:0e)				C34 H68 O4 Na1	17.515	563.501	0.100905	0.0976091	0.0881783	0.0717969	0.120122	0.085636	0.102251	0.118574	0.0983406	0.108531	ug/g
POS1672	DG(35:3e)+H	DG(35:3e)+H	DG	Glycerolipid	(35:3e)	(35:3e)				C38 H71 O4	17.5231	591.535	0.0554142	0.262705	0.264138	0.244151	0.0211982	0.00742723	0.0179529	0.0536867	0.0359673	0.0501696	ug/g
POS1324	DG(33:3e)+H	DG(33:3e)+H	DG	Glycerolipid	(33:3e)	(33:3e)				C36 H67 O4	17.5234	563.503	0.0987896	0.0970717	0.0877654	0.0715795	0.119608	0.0852598	0.101802	0.118066	0.0979176	0.108023	ug/g
POS586	DG(21:2e)+Na	DG(21:2e)+Na	DG	Glycerolipid	(21:2e)	(21:2e)				C24 H44 O4 Na1	17.5248	419.313	0.851487	5.89242	9.45982	5.98968	0.263464	0.0830631	10.4366	0.0923337	9.04829	9.12498	ug/g
POS2138	DG(42:4e)+H	DG(42:4e)+H	DG	Glycerolipid	(42:4e)	(42:4e)				C45 H83 O4	17.5369	687.629	0.356408	0.0185233	0.129721	0.0876329	1.38877	0.0947237	0.0292846	0.0581708	0.144368	0.300719	ug/g
POS1687	DG(35:4e)+H	DG(35:4e)+H	DG	Glycerolipid	(35:4e)	(35:4e)				C38 H69 O4	17.5461	589.519	0.0489036	0.122848	0.0251561	0.083391	0.0766917	0.0678952	0.0138678	0.0320701	0.0708488	0.0631362	ug/g
POS1658	DG(35:2e)+H	DG(35:2e)+H	DG	Glycerolipid	(35:2e)	(35:2e)				C38 H73 O4	17.5736	593.55	0.0428032	0.0759071	0.0470587	0.0487585	0.00723658	0.00725395	0.00972775	0.0110103	0.0392084	0.0452284	ug/g
POS1893	DG(37:1e)+Na	DG(37:1e)+Na	DG	Glycerolipid	(37:1e)	(37:1e)				C40 H78 O4 Na1	17.5848	645.579	0.0655183	0.0200032	0.0364795	0.0100459	0.002882	0.0422977	0.0261162	0.000582692	0.0264912	0.0448286	ug/g
POS1374	DG(34:0e)+Na	DG(34:0e)+Na	DG	Glycerolipid	(34:0e)	(34:0e)				C37 H74 O4 Na1	17.6521	605.548	0.0298564	2.5365	2.57661	2.38219	1.24469	0.669876	1.00178	1.09613	1.18129	1.22519	ug/g
POS1739	DG(36:3e)+H	DG(36:3e)+H	DG	Glycerolipid	(36:3e)	(36:3e)				C39 H73 O4	17.6565	605.55	0.0298564	2.5365	2.57661	2.38219	1.24469	0.669876	1.00178	1.09613	1.18129	1.22519	ug/g
POS2030	DG(40:2e)+H	DG(40:2e)+H	DG	Glycerolipid	(40:2e)	(40:2e)				C43 H83 O4	17.6949	663.629	0.0440542	0.00179008	0.00637302	0.00573234	0.00607392	0.00167988	0.00195572	0.00599574	0.00498598	0.000377375	ug/g
POS1928	DG(38:1e)+Na	DG(38:1e)+Na	DG	Glycerolipid	(38:1e)	(38:1e)				C41 H80 O4 Na1	17.6998	659.595	0.0258921	0.0676089	0.110006	0.0640213	0.0414689	0.0184401	0.0513683	0.0473617	0.0558219	0.0604795	ug/g
POS2148	DG(42:5e)+H	DG(42:5e)+H	DG	Glycerolipid	(42:5e)	(42:5e)				C45 H81 O4	17.734	685.613	0.101941	0.0244503	0.0216279	0.019246	0.0135125	0.0129209	0.0154163	0.0264384	0.0233921	0.0272657	ug/g
POS2053	DG(40:4e)+H	DG(40:4e)+H	DG	Glycerolipid	(40:4e)	(40:4e)				C43 H79 O4	17.737	659.597	0.0260255	0.0682045	0.103456	0.0642015	0.0428443	0.0512019	0.0516326	0.0476054	0.0561066	0.0475769	ug/g
POS1306	DG(33:2e)+H	DG(33:2e)+H	DG	Glycerolipid	(33:2e)	(33:2e)				C36 H69 O4	17.7529	565.519	0.0301757	0.175849	0.163187	0.171828	0.0155644	0.00834463	0.00943409	0.011439	0.0112989	0.00889705	ug/g
POS1634	DG(35:0e)+Na	DG(35:0e)+Na	DG	Glycerolipid	(35:0e)	(35:0e)				C38 H76 O4 Na1	17.78	619.564	0.0269216	0.00751119	0.0153709	0.0129618	0.0242103	0.0251313	0.0150073	0.047066	0.0457288	0.0367444	ug/g
POS1905	DG(37:3e)+H	DG(37:3e)+H	DG	Glycerolipid	(37:3e)	(37:3e)				C40 H75 O4	17.784	619.566	0.0269216	0.00751119	0.0153709	0.0129618	0.0242103	0.0251313	0.0150073	0.047066	0.0457288	0.0372879	ug/g
POS1993	DG(39:1e)+Na	DG(39:1e)+Na	DG	Glycerolipid	(39:1e)	(39:1e)				C42 H82 O4 Na1	17.843	673.611	0.0517008	0.0292267	0.0257296	0.0366611	0.0373679	0.0128423	0.0365419	0.0292668	0.0159808	0.0317388	ug/g
POS1899	DG(37:2e)+H	DG(37:2e)+H	DG	Glycerolipid	(37:2e)	(37:2e)				C40 H77 O4	17.8898	621.582	0.135344	0.00468049	0.00746047	0.00371185	9.80184e-09	0.00109909	0.00220165	9.57745e-09	0.0210083	0.0227875	ug/g
POS1723	DG(36:2e)+Na	DG(36:2e)+Na	DG	Glycerolipid	(36:2e)	(36:2e)				C39 H74 O4 Na1	17.8997	629.548	0.121125	0.169735	0.0723594	0.13451	0.0707782	0.0955467	0.262155	0.23447	0.170258	0.130071	ug/g
POS1693	DG(36:0e)+Na	DG(36:0e)+Na	DG	Glycerolipid	(36:0e)	(36:0e)				C39 H78 O4 Na1	17.9047	633.579	0.0268947	0.0654175	0.0329014	0.0470993	0.0366166	0.010243	0.0245183	0.0411338	0.0337448	0.0434006	ug/g
POS2116	DG(42:2e)+H	DG(42:2e)+H	DG	Glycerolipid	(42:2e)	(42:2e)				C45 H87 O4	17.9048	691.66	0.0797171	0.0100786	0.000590929	0.00933881	0.00303761	0.00160719	0.00146305	0.00095765	0.000704371	0.00931628	ug/g
POS1709	DG(36:1e)+Na	DG(36:1e)+Na	DG	Glycerolipid	(36:1e)	(36:1e)				C39 H76 O4 Na1	17.9072	631.564	0.217437	0.0862461	0.212382	0.223984	0.0446213	0.0367469	0.166415	0.0905569	0.229307	0.292535	ug/g
POS1943	DG(38:3e)+H	DG(38:3e)+H	DG	Glycerolipid	(38:3e)	(38:3e)				C41 H77 O4	17.914	633.582	0.0268947	0.0654175	0.0329014	0.0470993	0.0366166	0.010243	0.0245183	0.0411338	0.0337448	0.0434006	ug/g
POS1957	DG(38:4e)+H	DG(38:4e)+H	DG	Glycerolipid	(38:4e)	(38:4e)				C41 H75 O4	17.9232	631.566	0.217437	0.064892	0.0839147	0.0939424	0.0607947	0.0367469	0.115008	0.0826112	0.229307	0.134767	ug/g
POS1935	DG(38:2e)+H	DG(38:2e)+H	DG	Glycerolipid	(38:2e)	(38:2e)				C41 H79 O4	17.9252	635.597	0.021344	0.00981228	0.0118008	0.0106666	0.0469815	0.03535	0.000302853	0.00533359	0.0104639	0.00740843	ug/g
POS2021	DG(40:1e)+Na	DG(40:1e)+Na	DG	Glycerolipid	(40:1e)	(40:1e)				C43 H84 O4 Na1	17.951	687.626	0.086851	1.97671	0.189277	0.219928	0.0598659	0.159235	1.37989	0.133305	0.0440401	0.122035	ug/g
POS2139	DG(42:4e)+H	DG(42:4e)+H	DG	Glycerolipid	(42:4e)	(42:4e)				C45 H83 O4	17.9633	687.629	0.086851	1.9415	0.189277	0.274862	0.0744671	0.447216	0.895928	0.133305	0.0440401	0.122035	ug/g
POS2258	DGDG(20:6e)+H	DGDG(20:6e)+H	DGDG	Saccharolipid	(20:6e)	(20:6e)				C35 H55 O14	1.28252	699.359	0.0240847	2.71847	4.27003	2.47083	2.95945	3.01253	2.85675	2.80322	2.85372	2.74286	ug/g
POS2252	DGDG(18:3e)+NH4	DGDG(18:3e)+NH4	DGDG	Saccharolipid	(18:3e)	(18:3e)				C33 H60 O14 N1	1.33971	694.401	0.0340675	0.734173	1.0915	0.643139	0.693021	0.71885	0.720582	0.615198	0.551095	0.693975	ug/g
POS2250	DGDG(18:2e)+NH4	DGDG(18:2e)+NH4	DGDG	Saccharolipid	(18:2e)	(18:2e)				C33 H62 O14 N1	1.44454	696.416	0.0171768	0.0254949	0.189315	0.11254	0.0967355	0.0918093	0.101571	0.160236	0.144808	0.121934	ug/g
POS2257	DGDG(20:5e)+H	DGDG(20:5e)+H	DGDG	Saccharolipid	(20:5e)	(20:5e)				C35 H57 O14	1.4464	701.374	0.0102753	0.356647	0.574182	0.34523	0.525263	0.512351	0.541259	0.677594	0.745213	0.873466	ug/g
NEG409	DGDG(26:3)-H	DGDG(26:3)-H	DGDG	Saccharolipid	(26:3)	(26:3)				C41 H69 O15	1.70454	801.464	0.0488493	0.0391784	0.0466292	0.045868	0.0612074	0.0761942	0.0657463	0.0742014	0.0736266	0.0739619	ug/g
POS2256	DGDG(20:4e)+H	DGDG(20:4e)+H	DGDG	Saccharolipid	(20:4e)	(20:4e)				C35 H59 O14	1.7467	703.39	0.178887	0.0802559	0.104301	0.0687697	0.0707334	0.0511415	0.0806313	0.0641231	0.0714185	0.0700145	ug/g
NEG419	DGDG(18:3_13:1)-H	DGDG(31:4)-H	DGDG	Saccharolipid	(18:3_13:1)	(18:3)	(13:1)			C46 H77 O15	1.75136	869.527	0.0137798	0.186579	0.174529	0.176898	0.394197	0.396387	0.42034	0.121011	0.113654	0.115809	ug/g
POS2253	DGDG(18:3e)+H	DGDG(18:3e)+H	DGDG	Saccharolipid	(18:3e)	(18:3e)				C33 H57 O14	1.76313	677.374	0.066454	0.371942	0.707422	0.422021	0.405811	0.327275	0.312139	0.326275	0.366499	0.336553	ug/g
POS2370	DGDG(34:8)+NH4	DGDG(34:8)+NH4	DGDG	Saccharolipid	(34:8)	(34:8)				C49 H80 O15 N1	1.77953	922.552	0.0501288	0.0588304	0.093064	0.0512896	0.0321559	0.0331667	0.0243271	0.0130207	0.0150133	0.0137801	ug/g
NEG423	DGDG(31:5)-H	DGDG(31:5)-H	DGDG	Saccharolipid	(31:5)	(31:5)				C46 H75 O15	1.8292	867.511	0.117519	0.0647037	0.0570336	0.0471023	0.0686822	0.0639627	0.0845461	0.0148863	0.00750238	0.0110021	ug/g
POS2254	DGDG(19:3e)+H	DGDG(19:3e)+H	DGDG	Saccharolipid	(19:3e)	(19:3e)				C34 H59 O14	2.06625	691.39	0.0348603	0.0634062	0.0906666	0.0539178	0.091038	0.0904692	0.0814837	0.0892419	0.104262	0.0992644	ug/g
NEG443	DGDG(33:8e)+HCOO	DGDG(33:8e)+HCOO	DGDG	Saccharolipid	(33:8e)	(33:8e)				C49 H77 O16	2.12933	921.522	0.194496	0.114254	0.11419	0.0975599	0.232304	0.0983815	0.201064	0.0139243	0.0112507	0.00808896	ug/g
NEG435	DGDG(32:4)-H	DGDG(32:4)-H	DGDG	Saccharolipid	(32:4)	(32:4)				C47 H79 O15	2.13998	883.542	0.0638633	0.0327748	0.0184128	0.0215476	0.133272	0.117281	0.128787	0.0537985	0.00763963	0.056281	ug/g
NEG427	DGDG(31:6)-H	DGDG(31:6)-H	DGDG	Saccharolipid	(31:6)	(31:6)				C46 H73 O15	2.22902	865.495	0.00522003	0.0120133	0.0144715	0.0113007	0.0595744	0.0613399	0.0718168	0.00403644	0.0124867	0.00282315	ug/g
POS2255	DGDG(20:3e)+H	DGDG(20:3e)+H	DGDG	Saccharolipid	(20:3e)	(20:3e)				C35 H61 O14	2.4507	705.406	0.0362612	0.221742	0.322209	0.212436	0.193489	0.196093	0.194394	0.195542	0.209061	0.208282	ug/g
POS2249	DGDG(18:0e)+Na	DGDG(18:0e)+Na	DGDG	Saccharolipid	(18:0e)	(18:0e)				C33 H62 O14 Na1	2.45345	705.403	0.0360913	0.27222	0.386757	0.256898	0.235599	0.237689	0.237078	0.238486	0.250222	0.251268	ug/g
NEG466	DGDG(35:6)+HCOO	DGDG(35:6)+HCOO	DGDG	Saccharolipid	(35:6)	(35:6)				C51 H83 O17	2.81293	967.564	0.0173942	0.190534	0.191139	0.164289	0.160822	0.16258	0.159759	0.127991	0.119939	0.125933	ug/g
NEG515	DGDG(53:3)-H	DGDG(53:3)-H	DGDG	Saccharolipid	(53:3)	(53:3)				C68 H123 O15	3.09	1179.89	0.163833	0.0214626	0.0213485	0.0187875	0.0233287	0.0241399	0.024785	0.00660179	0.0024502	0.0058663	ug/g
NEG468	DGDG(35:8)+HCOO	DGDG(35:8)+HCOO	DGDG	Saccharolipid	(35:8)	(35:8)				C51 H79 O17	4.88125	963.532	0.0140835	0.0154056	0.0176735	0.00791191	0.0183846	0.0196683	0.0244219	0.00270045	0.00981167	1.56147e-08	ug/g
NEG424	DGDG(31:5)-H	DGDG(31:5)-H	DGDG	Saccharolipid	(31:5)	(31:5)				C46 H75 O15	5.06819	867.511	0.0311853	0.148841	0.170031	0.154356	0.120996	0.132393	0.12375	0.0243446	0.0233499	0.0475235	ug/g
NEG425	DGDG(31:5)-H	DGDG(31:5)-H	DGDG	Saccharolipid	(31:5)	(31:5)				C46 H75 O15	5.57408	867.511	0.00690645	0.25534	0.22543	0.209391	0.169197	0.179293	0.19816	0.0352184	0.0454661	0.0537983	ug/g
POS2398	DGDG(36:6)+Na	DGDG(36:6)+Na	DGDG	Saccharolipid	(36:6)	(36:6)				C51 H84 O15 Na1	5.59767	959.57	0.0182179	0.0308159	0.0432556	0.0301942	0.0117197	0.000602358	0.000927108	0.00128046	0.00264577	0.000604136	ug/g
POS2382	DGDG(18:3_17:3)+Na	DGDG(35:6)+Na	DGDG	Saccharolipid	(18:3_17:3)	(18:3)	(17:3)			C50 H82 O15 Na1	5.90347	945.555	0.0284388	0.0777317	0.137254	0.0778103	0.081405	0.084656	0.0810262	0.0683834	0.0742243	0.0782972	ug/g
NEG421	DGDG(31:4e)-H	DGDG(31:4e)-H	DGDG	Saccharolipid	(31:4e)	(31:4e)				C46 H79 O14	5.958	855.548	0.523645	0.0256778	0.00145903	0.00345248	0.00236189	0.00113676	0.00229021	0.0106567	0.0115998	0.00576594	ug/g
NEG451	DGDG(34:3)-H	DGDG(34:3)-H	DGDG	Saccharolipid	(34:3)	(34:3)				C49 H85 O15	6.274	913.589	0.0224337	0.0588171	0.0424968	0.0532484	0.124516	0.11613	0.11773	0.0348188	0.0416703	0.0414793	ug/g
POS2353	DGDG(34:2)+Na	DGDG(34:2)+Na	DGDG	Saccharolipid	(34:2)	(34:2)				C49 H88 O15 Na1	6.29938	939.602	0.0176622	0.45233	0.607021	0.42826	0.924529	0.978343	0.917696	0.372423	0.423653	0.413786	ug/g
NEG420	DGDG(31:4)-H	DGDG(31:4)-H	DGDG	Saccharolipid	(31:4)	(31:4)				C46 H77 O15	6.381	869.527	0.275914	0.0410156	0.0401792	0.0531978	0.046816	0.0344264	0.0479003	0.00581827	0.0181754	0.013659	ug/g
POS2399	DGDG(18:3_18:3)+Na	DGDG(36:6)+Na	DGDG	Saccharolipid	(18:3_18:3)	(18:3)	(18:3)			C51 H84 O15 Na1	6.62155	959.57	0.0160871	127.073	209.032	115.064	138.654	137.353	141.168	114.647	111.355	120.045	ug/g
POS2419	DGDG(37:6)+NH4	DGDG(37:6)+NH4	DGDG	Saccharolipid	(37:6)	(37:6)				C52 H90 O15 N1	6.62818	968.631	0.0336777	0.129674	0.213416	0.110319	0.103135	0.118569	0.0655993	0.107328	0.0535788	0.0988929	ug/g
POS2437	DGDG(38:6)+NH4	DGDG(38:6)+NH4	DGDG	Saccharolipid	(38:6)	(38:6)				C53 H92 O15 N1	6.62828	982.646	0.112958	2.03667	2.72215	1.41176	0.999655	1.49699	2.17847	0.786238	0.935819	0.90592	ug/g
NEG507	DGDG(18:3_20:6)+HCOO	DGDG(38:9)+HCOO	DGDG	Saccharolipid	(18:3_20:6)	(18:3)	(20:6)			C54 H83 O17	6.63627	1003.56	0.114644	0.0707687	0.124916	0.189761	0.172477	0.137209	0.0756556	0.0801566	0.134439	0.161236	ug/g
POS2440	DGDG(28:1_11:5)+NH4	DGDG(39:6)+NH4	DGDG	Saccharolipid	(28:1_11:5)	(28:1)	(11:5)			C54 H94 O15 N1	6.648	996.662	0.0895988	0.0123279	0.0578543	0.0102126	0.0223231	0.014045	0.00256744	0.0199899	0.0167112	0.0207809	ug/g
NEG512	DGDG(43:12)-H	DGDG(43:12)-H	DGDG	Saccharolipid	(43:12)	(43:12)				C58 H85 O15	6.6536	1021.59	0.0548505	0.0523922	0.0876226	0.109235	0.0296613	0.150045	0.081817	0.0524612	0.0928853	0.0354141	ug/g
POS2386	DGDG(10:1e_26:10)+Na	DGDG(36:11e)+Na	DGDG	Saccharolipid	(10:1e_26:10)	(10:1e)	(26:10)			C51 H76 O14 Na1	6.83804	935.513	0.0523904	0.0593329	0.0937117	0.0515034	0.0431174	0.0405664	0.0356027	0.0280898	0.0220565	0.0262828	ug/g
POS2347	DGDG(18:3_15:1)+Na	DGDG(33:4)+Na	DGDG	Saccharolipid	(18:3_15:1)	(18:3)	(15:1)			C48 H82 O15 Na1	6.857	921.555	0.388745	0.0242582	0.0337545	0.0207813	0.00351036	0.00163469	0.00116362	0.00504488	0.00225462	0.00302226	ug/g
POS2379	DGDG(18:3_17:2)+Na	DGDG(35:5)+Na	DGDG	Saccharolipid	(18:3_17:2)	(18:3)	(17:2)			C50 H84 O15 Na1	6.94085	947.57	0.0630971	0.175219	0.266929	0.156576	0.177114	0.174212	0.175338	0.164889	0.170737	0.174097	ug/g
POS2401	DGDG(18:3_18:3)+Na	DGDG(36:6)+Na	DGDG	Saccharolipid	(18:3_18:3)	(18:3)	(18:3)			C51 H84 O15 Na1	7.06958	959.57	0.712569	0.399436	0.548479	0.326862	0.251431	0.368533	0.248005	0.336545	0.61589	0.284433	ug/g
NEG398	DGDG(24:2)-H	DGDG(24:2)-H	DGDG	Saccharolipid	(24:2)	(24:2)				C39 H67 O15	7.20413	775.449	0.0245618	0.0110408	0.021282	0.00682475	0.505565	0.472171	0.47626	0.0128632	0.00562654	0.0171917	ug/g
POS2420	DGDG(18:3_19:3)+Na	DGDG(37:6)+Na	DGDG	Saccharolipid	(18:3_19:3)	(18:3)	(19:3)			C52 H86 O15 Na1	7.23059	973.586	0.00684919	0.024447	0.0348145	0.0209864	0.0456749	0.0515721	0.0512493	0.0297973	0.0353861	0.0337923	ug/g
POS2363	DGDG(16:1_18:3)+Na	DGDG(34:4)+Na	DGDG	Saccharolipid	(16:1_18:3)	(16:1)	(18:3)			C49 H84 O15 Na1	7.24889	935.57	0.0221261	0.351518	0.519429	0.326869	0.365154	0.34255	0.363412	0.380312	0.370582	0.422882	ug/g
POS2394	DGDG(18:2_18:3)+Na	DGDG(36:5)+Na	DGDG	Saccharolipid	(18:2_18:3)	(18:2)	(18:3)			C51 H86 O15 Na1	7.52485	961.586	0.0911498	13.3453	20.6997	12.1539	18.0197	17.3298	17.3467	17.0911	17.4998	18.0526	ug/g
POS2432	DGDG(38:5)+NH4	DGDG(38:5)+NH4	DGDG	Saccharolipid	(38:5)	(38:5)				C53 H94 O15 N1	7.52697	984.662	0.413126	0.0111668	0.0234303	0.015247	0.00756778	0.0101589	0.0739953	0.00760248	0.0058033	0.00649738	ug/g
POS2273	DGDG(30:4)+NH4	DGDG(30:4)+NH4	DGDG	Saccharolipid	(30:4)	(30:4)				C45 H80 O15 N1	7.78152	874.552	0.111991	0.0261479	0.0253459	0.0167091	0.0172587	0.0188063	0.0186488	0.0141304	0.0215893	0.0150396	ug/g
POS2452	DGDG(45:14)+H	DGDG(45:14)+H	DGDG	Saccharolipid	(45:14)	(45:14)				C60 H87 O15	7.81339	1047.6	0.0367367	0.106857	0.228179	0.124089	0.0306222	0.0282499	0.0624206	0.0225262	0.0257101	0.034664	ug/g
POS2438	DGDG(18:3_20:3)+Na	DGDG(38:6)+Na	DGDG	Saccharolipid	(18:3_20:3)	(18:3)	(20:3)			C53 H88 O15 Na1	7.81818	987.602	0.0151492	1.62495	2.60292	1.52586	1.82519	1.87565	1.72088	1.34364	1.63244	1.69539	ug/g
NEG406	DGDG(25:5)+HCOO	DGDG(25:5)+HCOO	DGDG	Saccharolipid	(25:5)	(25:5)				C41 H65 O17	7.882	829.423	0.00698623	0.396882	0.421197	0.760859	0.520318	0.249307	0.29453	0.349825	0.199092	0.192512	ug/g
POS2378	DGDG(17:1_18:3)+Na	DGDG(35:4)+Na	DGDG	Saccharolipid	(17:1_18:3)	(17:1)	(18:3)			C50 H86 O15 Na1	7.90191	949.586	0.0171315	0.220654	0.281895	0.17694	0.303581	0.298136	0.270814	0.269062	0.269023	0.304693	ug/g
POS2396	DGDG(18:2_18:3)+Na	DGDG(36:5)+Na	DGDG	Saccharolipid	(18:2_18:3)	(18:2)	(18:3)			C51 H86 O15 Na1	7.94223	961.586	0.031916	0.238355	0.309912	0.198371	0.316065	0.356878	0.159005	0.269676	0.22724	0.221589	ug/g
NEG514	DGDG(47:13)+HCOO	DGDG(47:13)+HCOO	DGDG	Saccharolipid	(47:13)	(47:13)				C63 H93 O17	8.041	1121.64	0.016099	0.167227	0.182512	0.19409	0.0480023	0.0552519	0.045495	0.10471	0.105009	0.103347	ug/g
POS2417	DGDG(18:3_19:2)+Na	DGDG(37:5)+Na	DGDG	Saccharolipid	(18:3_19:2)	(18:3)	(19:2)			C52 H88 O15 Na1	8.14585	975.602	0.0054381	0.269399	0.365062	0.254662	0.724467	0.724854	0.706899	0.4714	0.541467	0.543672	ug/g
NEG391	DGDG(21:2)+HCOO	DGDG(21:2)+HCOO	DGDG	Saccharolipid	(21:2)	(21:2)				C37 H63 O17	8.18	779.407	0.00889132	0.378555	0.46424	0.372836	0.320387	0.409822	0.346047	0.335818	0.339255	0.329888	ug/g
NEG483	DGDG(36:7)-H	DGDG(36:7)-H	DGDG	Saccharolipid	(36:7)	(36:7)				C51 H81 O15	8.20971	933.558	0.202341	0.0804247	0.0629567	0.477736	0.11667	0.0900078	0.0688546	1.23179	1.26854	1.11826	ug/g
POS2259	DGDG(24:0e)+Na	DGDG(24:0e)+Na	DGDG	Saccharolipid	(24:0e)	(24:0e)				C39 H74 O14 Na1	8.241	789.497	0.190309	0.194852	0.298139	0.192468	0.169558	0.140806	0.0979244	0.0817414	0.111341	0.120859	ug/g
NEG493	DGDG(37:3)+HCOO	DGDG(37:3)+HCOO	DGDG	Saccharolipid	(37:3)	(37:3)				C53 H93 O17	8.333	1001.64	0.0591908	0.0329008	0.00104532	0.00198758	0.00335223	0.0364661	0.00211095	0.00464425	0.0297152	0.00348204	ug/g
POS2422	DGDG(37:9e)+Na	DGDG(37:9e)+Na	DGDG	Saccharolipid	(37:9e)	(37:9e)				C52 H82 O14 Na1	8.33644	953.56	0.0248185	1.72238	2.57395	1.55976	1.25982	1.20855	1.28731	0.987591	0.756647	0.952426	ug/g
NEG410	DGDG(27:7)+HCOO	DGDG(27:7)+HCOO	DGDG	Saccharolipid	(27:7)	(27:7)				C43 H65 O17	8.361	853.423	0.035156	0.196757	0.224284	0.208657	0.0962322	0.102743	0.10725	0.06341	0.0913501	0.0941367	ug/g
NEG395	DGDG(23:1)-H	DGDG(23:1)-H	DGDG	Saccharolipid	(23:1)	(23:1)				C38 H67 O15	8.38235	763.449	0.0226132	3.09023	6.72808	2.92597	3.43523	1.71187	1.86542	2.50576	1.61021	1.60597	ug/g
NEG404	DGDG(25:4)+HCOO	DGDG(25:4)+HCOO	DGDG	Saccharolipid	(25:4)	(25:4)				C41 H67 O17	8.40086	831.438	0.00462866	1.02213	2.19925	0.955325	0.526887	0.494228	0.544277	1.06144	0.423312	0.488037	ug/g
POS2429	DGDG(38:4)+NH4	DGDG(38:4)+NH4	DGDG	Saccharolipid	(38:4)	(38:4)				C53 H96 O15 N1	8.40243	986.677	0.0839609	0.0100203	0.0225562	0.00705216	0.0512882	0.119138	0.113585	0.0375074	0.0300161	0.0955615	ug/g
POS2392	DGDG(18:2_18:2)+Na	DGDG(36:4)+Na	DGDG	Saccharolipid	(18:2_18:2)	(18:2)	(18:2)			C51 H88 O15 Na1	8.43459	963.602	0.0478278	15.8417	21.1466	12.5604	15.9487	16.2403	16.1222	16.8384	14.7212	14.7251	ug/g
POS2373	DGDG(35:2)+NH4	DGDG(35:2)+NH4	DGDG	Saccharolipid	(35:2)	(35:2)				C50 H94 O15 N1	8.59877	948.662	0.205984	0.0816017	0.113081	0.0711697	0.0492853	0.131207	0.117307	0.0660632	0.0619325	0.0967649	ug/g
POS2433	DGDG(18:3_20:2)+Na	DGDG(38:5)+Na	DGDG	Saccharolipid	(18:3_20:2)	(18:3)	(20:2)			C53 H90 O15 Na1	8.67449	989.617	0.0285722	0.423633	0.63556	0.417073	0.547641	0.577659	0.55433	0.608701	0.610575	0.691488	ug/g
NEG485	DGDG(37:1)+HCOO	DGDG(37:1)+HCOO	DGDG	Saccharolipid	(37:1)	(37:1)				C53 H97 O17	8.824	1005.67	0.0239878	0.0454954	0.0493314	0.051508	0.228471	0.236415	0.242733	0.00833043	0.1912	0.19549	ug/g
POS2454	DGDG(49:15)+H	DGDG(49:15)+H	DGDG	Saccharolipid	(49:15)	(49:15)				C64 H93 O15	8.84851	1101.65	0.0323595	0.0954676	0.138443	0.078573	0.0647926	0.0631934	0.0637757	0.121479	0.120338	0.134045	ug/g
NEG405	DGDG(25:4)+HCOO	DGDG(25:4)+HCOO	DGDG	Saccharolipid	(25:4)	(25:4)				C41 H67 O17	8.89494	831.438	0.489789	1.25464	1.28644	1.23927	0.754802	0.247342	0.752257	0.644713	0.701879	0.627449	ug/g
POS2365	DGDG(34:4)+H	DGDG(34:4)+H	DGDG	Saccharolipid	(34:4)	(34:4)				C49 H85 O15	8.924	913.588	0.0384839	0.211486	0.272863	0.182019	0.193818	0.188909	0.175789	0.189932	0.18575	0.180919	ug/g
NEG488	DGDG(37:2)+HCOO	DGDG(37:2)+HCOO	DGDG	Saccharolipid	(37:2)	(37:2)				C53 H95 O17	9.01937	1003.66	0.029543	0.0362038	0.0403896	0.0509739	0.279668	0.289392	0.297126	0.22518	0.234177	0.242055	ug/g
NEG457	DGDG(35:1)+HCOO	DGDG(35:1)+HCOO	DGDG	Saccharolipid	(35:1)	(35:1)				C51 H93 O17	9.023	977.642	0.0159542	0.027325	0.0414298	0.0372139	0.0915694	0.0716315	0.0859686	0.0770159	0.0667068	0.0772843	ug/g
POS2415	DGDG(19:1_18:3)+Na	DGDG(37:4)+Na	DGDG	Saccharolipid	(19:1_18:3)	(19:1)	(18:3)			C52 H90 O15 Na1	9.05146	977.617	0.0237866	0.608288	0.864189	0.550449	1.10258	1.00833	1.00737	0.868235	0.770957	0.830183	ug/g
POS2453	DGDG(48:8e)+Na	DGDG(48:8e)+Na	DGDG	Saccharolipid	(48:8e)	(48:8e)				C63 H106 O14 Na1	9.12227	1109.75	0.0171428	0.0343661	0.0445628	0.0334439	0.0492226	0.010351	0.00217182	0.0473696	0.0414484	0.0426674	ug/g
POS2421	DGDG(37:8e)+Na	DGDG(37:8e)+Na	DGDG	Saccharolipid	(37:8e)	(37:8e)				C52 H84 O14 Na1	9.176	955.575	0.0208682	0.829919	1.22588	0.723086	0.732574	0.760658	0.728846	0.669908	0.456146	0.592695	ug/g
POS2387	DGDG(36:2)+NH4	DGDG(36:2)+NH4	DGDG	Saccharolipid	(36:2)	(36:2)				C51 H96 O15 N1	9.191	962.677	0.158081	0.480691	0.628621	0.294862	0.238584	0.472646	0.380335	0.281021	0.23694	0.293138	ug/g
NEG403	DGDG(25:3)+HCOO	DGDG(25:3)+HCOO	DGDG	Saccharolipid	(25:3)	(25:3)				C41 H69 O17	9.217	833.454	0.0366954	0.300603	0.28038	0.125183	0.088281	0.115528	0.0898382	0.0232142	0.0326607	0.052573	ug/g
NEG407	DGDG(25:5)+HCOO	DGDG(25:5)+HCOO	DGDG	Saccharolipid	(25:5)	(25:5)				C41 H65 O17	9.406	829.423	0.0443175	0.247681	0.25761	0.0768745	0.206488	0.158653	0.194847	0.107068	0.117739	0.134795	ug/g
POS2261	DGDG(26:0e)+Na	DGDG(26:0e)+Na	DGDG	Saccharolipid	(26:0e)	(26:0e)				C41 H78 O14 Na1	9.496	817.528	0.843241	0.0356552	4.49301	2.57395	3.3326	3.28842	3.49121	4.32139	3.86578	0.0560444	ug/g
POS2425	DGDG(38:3)+NH4	DGDG(38:3)+NH4	DGDG	Saccharolipid	(38:3)	(38:3)				C53 H98 O15 N1	9.51049	988.693	0.113568	0.78362	1.10742	0.490702	0.399276	0.697771	0.707326	0.337594	0.324072	0.402548	ug/g
POS2430	DGDG(18:2_20:2)+Na	DGDG(38:4)+Na	DGDG	Saccharolipid	(18:2_20:2)	(18:2)	(20:2)			C53 H92 O15 Na1	9.51066	991.633	0.0390826	0.547152	0.79804	0.201716	0.196189	0.221121	0.243629	0.220203	0.21315	0.291466	ug/g
NEG396	DGDG(23:1)-H	DGDG(23:1)-H	DGDG	Saccharolipid	(23:1)	(23:1)				C38 H67 O15	9.60013	763.449	0.3874	0.101619	0.0511217	0.15158	0.361034	0.04355	0.0260072	0.0565403	0.124583	0.101827	ug/g
NEG414	DGDG(30:4e)+HCOO	DGDG(30:4e)+HCOO	DGDG	Saccharolipid	(30:4e)	(30:4e)				C46 H79 O16	9.663	887.537	0.0223942	0.0853063	0.0844187	0.0808876	0.221787	0.204748	0.221106	0.10466	0.114111	0.114095	ug/g
NEG397	DGDG(23:2)+HCOO	DGDG(23:2)+HCOO	DGDG	Saccharolipid	(23:2)	(23:2)				C39 H67 O17	9.721	807.438	0.0183847	1.10745	0.995948	0.871944	0.977557	1.00031	1.01085	0.483924	0.820908	0.40916	ug/g
POS2407	DGDG(37:2)+NH4	DGDG(37:2)+NH4	DGDG	Saccharolipid	(37:2)	(37:2)				C52 H98 O15 N1	9.77703	976.693	0.178852	0.0207825	0.0349136	0.00623538	0.00908585	0.0393787	0.0350418	0.0372643	0.0262407	0.0266502	ug/g
NEG400	DGDG(24:2)+HCOO	DGDG(24:2)+HCOO	DGDG	Saccharolipid	(24:2)	(24:2)				C40 H69 O17	9.8955	821.454	0.0270047	0.417997	0.527429	0.456637	0.446042	0.501484	0.632395	0.254524	0.258334	0.44181	ug/g
POS2428	DGDG(38:3e)+Na	DGDG(38:3e)+Na	DGDG	Saccharolipid	(38:3e)	(38:3e)				C53 H96 O14 Na1	10.031	979.669	0.0716888	0.0485028	0.072268	0.042	0.102339	0.0898613	0.096595	0.0927506	0.0896917	0.0693312	ug/g
POS2335	DGDG(32:5)+H	DGDG(32:5)+H	DGDG	Saccharolipid	(32:5)	(32:5)				C47 H79 O15	10.2388	883.541	0.00699344	3.40104	4.82448	2.94385	0.716612	0.707852	0.757968	0.726296	0.818559	0.831478	ug/g
POS2435	DGDG(38:5)+H	DGDG(38:5)+H	DGDG	Saccharolipid	(38:5)	(38:5)				C53 H91 O15	10.328	967.635	0.00390084	6.76734	9.97821	6.08433	6.90607	7.33409	7.346	9.82895	8.57064	9.11795	ug/g
POS2388	DGDG(18:1_18:1)+Na	DGDG(36:2)+Na	DGDG	Saccharolipid	(18:1_18:1)	(18:1)	(18:1)			C51 H92 O15 Na1	10.34	967.633	0.00390084	6.76734	9.97821	6.08433	6.90607	7.33409	7.346	9.82895	8.57064	9.11795	ug/g
NEG422	DGDG(31:4e)+HCOO	DGDG(31:4e)+HCOO	DGDG	Saccharolipid	(31:4e)	(31:4e)				C47 H81 O16	10.617	901.553	0.185436	0.368245	0.354464	0.360224	0.187936	0.163458	0.181955	0.175089	0.320505	0.194886	ug/g
NEG426	DGDG(31:5e)+HCOO	DGDG(31:5e)+HCOO	DGDG	Saccharolipid	(31:5e)	(31:5e)				C47 H79 O16	10.639	899.537	0.0770284	0.268832	0.277439	0.281252	0.270555	0.300138	0.300355	0.262156	0.271925	0.155069	ug/g
POS2289	DGDG(32:3)+H	DGDG(32:3)+H	DGDG	Saccharolipid	(32:3)	(32:3)				C47 H83 O15	10.6647	887.573	0.0253585	1.77801	2.17604	1.3756	1.06691	1.08484	1.07036	0.820593	1.15661	0.967761	ug/g
POS2274	DGDG(30:4e)+Na	DGDG(30:4e)+Na	DGDG	Saccharolipid	(30:4e)	(30:4e)				C45 H78 O14 Na1	10.7597	865.528	0.0166776	1.00914	1.36737	0.816705	0.254912	0.220811	0.226845	0.239889	0.257775	0.251958	ug/g
POS2294	DGDG(32:4)+H	DGDG(32:4)+H	DGDG	Saccharolipid	(32:4)	(32:4)				C47 H81 O15	11.0609	885.557	0.0128532	317.548	476.738	286.392	305.159	294.36	307.309	280.301	267.858	275.357	ug/g
POS2279	DGDG(31:3)+H	DGDG(31:3)+H	DGDG	Saccharolipid	(31:3)	(31:3)				C46 H81 O15	11.1144	873.557	0.0132698	0.872118	1.26839	0.721001	0.617979	0.60917	0.616466	0.568102	0.524037	0.541658	ug/g
POS2337	DGDG(32:6e)+H	DGDG(32:6e)+H	DGDG	Saccharolipid	(32:6e)	(32:6e)				C47 H79 O14	11.4024	867.546	0.00836192	1.01617	1.48274	0.864775	0.236461	0.252517	0.24423	0.309653	0.32486	0.318055	ug/g
POS2443	DGDG(40:3)+Na	DGDG(40:3)+Na	DGDG	Saccharolipid	(40:3)	(40:3)				C55 H98 O15 Na1	11.744	1021.68	0.0343104	0.029548	0.0495627	0.0308304	0.028114	0.0253002	0.0311229	0.0207481	0.0240382	0.0266575	ug/g
POS2284	DGDG(32:1)+Na	DGDG(32:1)+Na	DGDG	Saccharolipid	(32:1)	(32:1)				C47 H86 O15 Na1	11.7972	913.586	0.05164	0.259333	0.38957	0.202499	0.232851	0.210313	0.208561	0.154325	0.217707	0.200576	ug/g
POS2338	DGDG(32:6e)+H	DGDG(32:6e)+H	DGDG	Saccharolipid	(32:6e)	(32:6e)				C47 H79 O14	11.804	867.546	0.0148068	0.105058	0.158143	0.0898729	0.0207549	0.0194085	0.0232461	0.0280852	0.0313315	0.0266384	ug/g
POS2266	DGDG(30:1)+Na	DGDG(30:1)+Na	DGDG	Saccharolipid	(30:1)	(30:1)				C45 H82 O15 Na1	11.859	885.555	0.268777	4.40222	6.53808	1.4505	1.33174	1.59571	73.0062	1.80179	1.62698	1.21653	ug/g
POS2290	DGDG(32:3)+H	DGDG(32:3)+H	DGDG	Saccharolipid	(32:3)	(32:3)				C47 H83 O15	11.884	887.573	0.0427523	0.493631	0.701795	0.422788	0.744357	0.738151	0.810698	0.540288	0.68894	0.697992	ug/g
POS2348	DGDG(33:4)+H	DGDG(33:4)+H	DGDG	Saccharolipid	(33:4)	(33:4)				C48 H83 O15	11.9993	899.573	0.0435839	0.0701539	0.0874999	0.0651593	0.100078	0.0949417	0.104653	0.0818199	0.0890252	0.0821672	ug/g
POS2410	DGDG(37:2)+H	DGDG(37:2)+H	DGDG	Saccharolipid	(37:2)	(37:2)				C52 H95 O15	12.0087	959.667	0.0111687	0.200793	0.360596	0.189922	0.212213	0.245712	0.225789	0.30475	0.32792	0.316712	ug/g
POS2336	DGDG(32:5e)+H	DGDG(32:5e)+H	DGDG	Saccharolipid	(32:5e)	(32:5e)				C47 H81 O14	12.1218	869.562	0.0106562	5.08922	7.17451	4.3168	1.71726	1.8147	1.82448	2.09457	2.29413	2.19522	ug/g
POS2315	DGDG(32:4e)+H	DGDG(32:4e)+H	DGDG	Saccharolipid	(32:4e)	(32:4e)				C47 H83 O14	12.348	871.578	0.0167175	1.21795	0.621072	0.354273	0.59274	0.775569	0.791379	0.758778	0.947631	0.885764	ug/g
POS2451	DGDG(44:9e)+NH4	DGDG(44:9e)+NH4	DGDG	Saccharolipid	(44:9e)	(44:9e)				C59 H100 O14 N1	12.3793	1046.71	0.0162408	0.132639	0.188012	0.108856	0.107441	0.1248	0.113465	0.166852	0.171432	0.180561	ug/g
POS2381	DGDG(35:5e)+NH4	DGDG(35:5e)+NH4	DGDG	Saccharolipid	(35:5e)	(35:5e)				C50 H90 O14 N1	12.41	928.636	0.012516	0.0336877	0.0482459	0.0279358	0.0256812	0.0352788	0.0358794	0.0210216	0.0212665	0.0219351	ug/g
POS2291	DGDG(32:3)+H	DGDG(32:3)+H	DGDG	Saccharolipid	(32:3)	(32:3)				C47 H83 O15	12.4345	887.573	0.00294065	4.35606	6.21227	3.76822	3.7493	4.00855	3.88481	3.22774	3.76493	3.53714	ug/g
POS2450	DGDG(44:5)+Na	DGDG(44:5)+Na	DGDG	Saccharolipid	(44:5)	(44:5)				C59 H102 O15 Na1	12.742	1073.71	0.151162	0.0880902	0.10185	0.065036	0.0416524	0.00343816	0.00300577	0.00362093	0.025943	0.00643468	ug/g
POS2267	DGDG(30:1)+Na	DGDG(30:1)+Na	DGDG	Saccharolipid	(30:1)	(30:1)				C45 H82 O15 Na1	12.7515	885.555	0.0601345	0.459621	0.400418	0.0129636	0.169454	0.127807	0.481578	0.210628	0.29665	0.240739	ug/g
POS2316	DGDG(32:4e)+H	DGDG(32:4e)+H	DGDG	Saccharolipid	(32:4e)	(32:4e)				C47 H83 O14	12.934	871.578	0.024892	753.592	1063.46	631.129	703.619	708.923	716.295	727.635	642.873	708.481	ug/g
POS2448	DGDG(42:7e)+NH4	DGDG(42:7e)+NH4	DGDG	Saccharolipid	(42:7e)	(42:7e)				C57 H100 O14 N1	13.0412	1022.71	0.0524773	0.0561326	0.0873208	0.0459157	0.0265497	0.0574706	0.0421101	0.0569371	0.0655362	0.0699474	ug/g
POS2414	DGDG(37:3)+H	DGDG(37:3)+H	DGDG	Saccharolipid	(37:3)	(37:3)				C52 H93 O15	13.25	957.651	0.0260238	0.133168	0.173071	0.123662	0.065694	0.0714847	0.0666452	0.161523	0.144785	0.147649	ug/g
POS2275	DGDG(30:4e)+H	DGDG(30:4e)+H	DGDG	Saccharolipid	(30:4e)	(30:4e)				C45 H79 O14	13.4563	843.546	0.0170985	0.0575819	0.0921917	0.0588541	0.12156	0.0412352	0.131617	0.110091	0.130598	0.036838	ug/g
POS2366	DGDG(34:4e)+H	DGDG(34:4e)+H	DGDG	Saccharolipid	(34:4e)	(34:4e)				C49 H87 O14	13.6055	899.609	0.0122542	0.883367	1.32977	0.740486	1.05595	1.07441	1.13513	0.989267	1.18018	1.08097	ug/g
POS2405	DGDG(36:7e)+H	DGDG(36:7e)+H	DGDG	Saccharolipid	(36:7e)	(36:7e)				C51 H85 O14	13.626	921.593	0.0553075	0.0607626	0.087657	0.0561683	0.0441826	0.0421259	0.0422499	0.0483123	0.0502885	0.0466209	ug/g
POS2317	DGDG(14:1e_18:3)+H	DGDG(32:4e)+H	DGDG	Saccharolipid	(14:1e_18:3)	(14:1e)	(18:3)			C47 H83 O14	13.6744	871.578	0.23076	6.05739	2.04442	50.4059	142.909	2.95753	6.43006	1.59055	1.43556	1.51586	ug/g
NEG418	DGDG(31:2)+HCOO	DGDG(31:2)+HCOO	DGDG	Saccharolipid	(31:2)	(31:2)				C47 H83 O17	14.502	919.564	0.490648	0.0139084	0.323946	0.0288893	0.0197655	0.179013	0.00943736	0.0239872	0.0136102	0.0230238	ug/g
POS2436	DGDG(38:5e)+H	DGDG(38:5e)+H	DGDG	Saccharolipid	(38:5e)	(38:5e)				C53 H93 O14	14.6836	953.656	0.208728	0.128604	0.162443	0.110739	0.0760847	0.0612394	0.0744473	0.0672779	0.0787201	0.0709242	ug/g
POS2318	DGDG(32:4e)+H	DGDG(32:4e)+H	DGDG	Saccharolipid	(32:4e)	(32:4e)				C47 H83 O14	14.861	871.578	0.81017	0.0455914	0.059735	0.0349091	0.0442059	0.0448178	0.0433478	0.0354231	0.0319971	0.0499497	ug/g
POS2319	DGDG(32:4e)+H	DGDG(32:4e)+H	DGDG	Saccharolipid	(32:4e)	(32:4e)				C47 H83 O14	15.3391	871.578	0.771915	0.236481	5.25208	4.09205	1.73606	0.478171	1.84012	0.74815	0.49594	0.551648	ug/g
POS2320	DGDG(32:4e)+H	DGDG(32:4e)+H	DGDG	Saccharolipid	(32:4e)	(32:4e)				C47 H83 O14	16.117	871.578	0.664365	0.0810847	0.1839	0.0833573	0.710259	0.180321	0.753311	0.0949882	0.121568	0.404055	ug/g
POS2406	DGDG(37:1)+H	DGDG(37:1)+H	DGDG	Saccharolipid	(37:1)	(37:1)				C52 H97 O15	16.405	961.682	0.0628552	0.0967712	0.10259	0.0781569	0.00343948	0.0053742	0.000379983	0.0131798	0.0048493	0.0119378	ug/g
POS2321	DGDG(32:4e)+H	DGDG(32:4e)+H	DGDG	Saccharolipid	(32:4e)	(32:4e)				C47 H83 O14	16.6823	871.578	0.559604	0.0957068	0.18801	0.116421	0.458471	0.140043	0.114649	0.0685412	4.95001	0.0945245	ug/g
POS2322	DGDG(32:4e)+H	DGDG(32:4e)+H	DGDG	Saccharolipid	(32:4e)	(32:4e)				C47 H83 O14	17.4333	871.578	0.122006	8.27902	0.752082	0.292118	3.52852	0.981482	5.79774	5.76002	0.150523	10.1621	ug/g
POS2323	DGDG(32:4e)+H	DGDG(32:4e)+H	DGDG	Saccharolipid	(32:4e)	(32:4e)				C47 H83 O14	17.8304	871.578	0.117438	0.272704	0.431576	0.0348023	0.187177	1.4396	0.277441	0.18499	0.284091	0.373475	ug/g
NEG528	DGMG(18:3)+HCOO	DGMG(18:3)+HCOO	DGMG	Saccharolipid	(18:3)	(18:3)				C34 H57 O16	1.27369	721.365	0.00407493	4.95891	5.25472	4.74642	5.73868	5.73366	5.87124	4.49917	4.61133	4.82327	ug/g
NEG526	DGMG(18:2)+HCOO	DGMG(18:2)+HCOO	DGMG	Saccharolipid	(18:2)	(18:2)				C34 H59 O16	1.44017	723.381	0.0118019	1.01181	1.17428	1.04237	1.42281	1.15486	1.13139	1.54284	1.267	1.66157	ug/g
NEG524	DGMG(18:1)+HCOO	DGMG(18:1)+HCOO	DGMG	Saccharolipid	(18:1)	(18:1)				C34 H61 O16	1.77621	725.397	0.00177129	0.306411	0.324699	0.303116	0.294182	0.293925	0.293208	0.285584	0.299356	0.311938	ug/g
NEG533	DGMG(35:7)+HCOO	DGMG(35:7)+HCOO	DGMG	Saccharolipid	(35:7)	(35:7)				C51 H83 O16	2.87675	951.569	0.0146061	0.0779026	0.0717312	0.0708887	0.147001	0.140299	0.1509	0.0538131	0.0452148	0.0434443	ug/g
NEG530	DGMG(18:3)-H	DGMG(18:3)-H	DGMG	Saccharolipid	(18:3)	(18:3)				C33 H55 O14	6.64064	675.36	0.0160017	0.255276	0.248968	0.31547	0.330407	0.372105	0.401518	0.226294	0.269411	0.288996	ug/g
NEG532	DGMG(31:5)+HCOO	DGMG(31:5)+HCOO	DGMG	Saccharolipid	(31:5)	(31:5)				C47 H79 O16	10.7374	899.537	0.0144058	0.295733	0.267893	0.313734	0.105509	0.334006	0.33041	0.252617	0.103195	0.329824	ug/g
NEG535	FA(20:1)-H	FA(20:1)-H	FA	Fatty Acyls	(20:1)	(20:1)				O2 H37 C20	6.01576	309.28	0.0368573	0.0331054	0.0372419	0.0316165	0.0371605	0.0439587	0.0217065	0.0341044	0.0146398	0.0221076	ug/g
NEG542	GM2(d29:2)-2H	GM2(d29:2)-2H	GM2	Sphingolipid	(d29:2)	(d29:2)				C60 H103 O26 N3	7.28097	640.842	0.115328	0.00726874	0.00283793	0.00534852	0.00451819	0.00467529	0.00368837	0.00402448	0.00378128	0.00245047	ug/g
NEG551	GM3(t29:1)-H	GM3(t29:1)-H	GM3	Sphingolipid	(t29:1)	(t29:1)				C52 H93 O22 N2	6.232	1097.62	0.0865701	0.0955282	0.0982901	0.0823351	0.0495075	0.020994	0.0280512	0.0599847	0.0570342	0.0565512	ug/g
POS2476	GM3(m40:4)+H	GM3(m40:4)+H	GM3	Sphingolipid	(m40:4)	(m40:4)				C63 H111 O20 N2	8.70337	1215.77	0.0314964	0.0956096	0.159163	0.0966909	0.313265	0.317712	0.321333	0.0887864	0.0816763	0.0992472	ug/g
POS2475	GM3(m40:3+O)+H-H2O	GM3(m40:3+O)+H-H2O	GM3	Sphingolipid	(m40:3+O)	(m40:3+O)				C63 H111 O20 N2	8.706	1215.77	0.0314964	0.0956096	0.159163	0.0966909	0.313265	0.317712	0.321333	0.0887864	0.0816763	0.0992472	ug/g
POS2477	GM3(m40:4)+H-H2O	GM3(m40:4)+H-H2O	GM3	Sphingolipid	(m40:4)	(m40:4)				C63 H109 O19 N2	9.55027	1197.76	0.0994088	0.00596641	0.0429202	0.00821397	0.062716	0.0188587	0.0315343	0.0220109	0.020408	0.0101645	ug/g
POS2474	GM3(m40:3)+H-H2O	GM3(m40:3)+H-H2O	GM3	Sphingolipid	(m40:3)	(m40:3)				C63 H111 O19 N2	9.61625	1199.78	0.0251728	1.00964	1.48089	0.862826	1.90957	1.82605	1.9749	0.89686	0.810789	0.845295	ug/g
NEG548	GM3(d29:2)+HCOO	GM3(d29:2)+HCOO	GM3	Sphingolipid	(d29:2)	(d29:2)				C53 H93 O23 N2	10.345	1125.62	0.0140064	0.228262	0.233588	0.193014	0.298876	0.331131	0.327719	0.294022	0.309675	0.313222	ug/g
NEG549	GM3(d40:3)-H	GM3(d40:3)-H	GM3	Sphingolipid	(d40:3)	(d40:3)				C63 H111 O21 N2	11.556	1231.77	0.0131718	0.099128	0.108548	0.102372	4.3832e-08	0.0262057	0.0262891	0.0057463	0.00806622	0.00785778	ug/g
NEG550	GM3(d42:5)-2H	GM3(d42:5)-2H	GM3	Sphingolipid	(d42:5)	(d42:5)				C65 H110 O21 N2	13.101	627.381	0.00623667	0.0358965	0.0405396	0.0351266	0.0513231	0.053408	0.0480384	0.0350417	0.0390174	0.0358876	ug/g
POS2472	GM3(m40:1)+Na	GM3(m40:1)+Na	GM3	Sphingolipid	(m40:1)	(m40:1)				C63 H116 O20 N2 Na1	14.3194	1243.8	0.0188908	0.14362	0.191369	0.122972	0.0603386	0.0580998	0.0555502	0.0716686	0.0791253	0.0747525	ug/g
POS2473	GM3(m40:1)+H	GM3(m40:1)+H	GM3	Sphingolipid	(m40:1)	(m40:1)				C63 H117 O20 N2	15.3945	1221.82	0.0362173	0.196673	0.29665	0.180866	0.0855552	0.0976314	0.0928732	0.139279	0.126172	0.134989	ug/g
POS2483	Hex1Cer(d30:3)+H	Hex1Cer(d30:3)+H	Hex1Cer	Sphingolipid	(d30:3)	(d30:3)				C36 H66 O8 N1	1.421	640.478	0.0124211	0.00419477	0.00488085	0.00347562	0.125395	0.109284	0.111296	0.120678	0.106056	0.118282	ug/g
POS2495	Hex1Cer(d32:4)+H	Hex1Cer(d32:4)+H	Hex1Cer	Sphingolipid	(d32:4)	(d32:4)				C38 H68 O8 N1	1.609	666.494	0.10012	0.00542091	0.0025598	0.000827305	0.0709257	0.0482428	0.0491311	0.0682544	0.0595595	0.0587798	ug/g
POS2485	Hex1Cer(d30:4)+H	Hex1Cer(d30:4)+H	Hex1Cer	Sphingolipid	(d30:4)	(d30:4)				C36 H64 O8 N1	1.655	638.463	0.0789545	0.00890124	0.0177472	0.00553675	0.000388844	0.0256042	0.0260756	0.0011807	0.000502234	0.00187623	ug/g
POS2486	Hex1Cer(d30:4)+H	Hex1Cer(d30:4)+H	Hex1Cer	Sphingolipid	(d30:4)	(d30:4)				C36 H64 O8 N1	2.39723	638.463	0.201624	0.0109238	0.00960693	0.00500026	0.00420366	0.00856857	0.0100454	0.00390376	0.00535988	0.00470746	ug/g
POS2497	Hex1Cer(d14:1_18:4)+H-H2O	Hex1Cer(d32:5)+H-H2O	Hex1Cer	Sphingolipid	(d14:1_18:4)	(d14:1)	(18:4)			C38 H64 O7 N1	2.412	646.468	0.216167	0.00875963	0.00861147	0.00500745	0.00482406	0.0064493	0.00431023	0.0238377	0.0208543	0.0215014	ug/g
POS2499	Hex1Cer(d33:4)+H	Hex1Cer(d33:4)+H	Hex1Cer	Sphingolipid	(d33:4)	(d33:4)				C39 H70 O8 N1	3.167	680.51	0.0112926	0.00406593	0.00805359	0.00390789	0.000598328	0.00137704	0.00300703	0.0291065	0.000314187	0.0282848	ug/g
POS2494	Hex1Cer(d14:1_18:2)+H-H2O	Hex1Cer(d32:3)+H-H2O	Hex1Cer	Sphingolipid	(d14:1_18:2)	(d14:1)	(18:2)			C38 H68 O7 N1	3.236	650.499	0.0541381	0.00485354	0.00608276	0.00302556	0.0248163	0.0144159	0.0146813	0.0238829	0.0209929	0.0235344	ug/g
POS2488	Hex1Cer(d31:1+O)+H-H2O	Hex1Cer(d31:1+O)+H-H2O	Hex1Cer	Sphingolipid	(d31:1+O)	(d31:1+O)				C37 H70 O8 N1	4.004	656.51	0.1135	0.0969325	0.127954	0.0591242	0.0330254	0.0583771	0.0636797	0.0726902	0.0887578	0.103287	ug/g
POS2672	Hex1Cer(t38:2+O)+H	Hex1Cer(t38:2+O)+H	Hex1Cer	Sphingolipid	(t38:2+O)	(t38:2+O)				C44 H84 O10 N1	5.856	786.609	0.0952865	0.0200026	0.0170702	0.0182658	0.000915993	0.00209373	0.00176601	0.00460885	0.00131251	0.00142974	ug/g
POS2548	Hex1Cer(d17:1_21:2)+H	Hex1Cer(d38:3)+H	Hex1Cer	Sphingolipid	(d17:1_21:2)	(d17:1)	(21:2)			C44 H82 O8 N1	6.21997	752.603	0.101944	0.00788147	0.00282345	0.00167844	0.0163533	0.0125052	0.0127354	0.000845033	0.000806284	0.00128564	ug/g
POS2531	Hex1Cer(d37:2)+H	Hex1Cer(d37:2)+H	Hex1Cer	Sphingolipid	(d37:2)	(d37:2)				C43 H82 O8 N1	6.29304	740.603	0.0266978	0.055817	0.096181	0.0548115	0.0382567	0.036611	0.0390819	0.0425405	0.0455373	0.0454415	ug/g
POS2530	Hex1Cer(d37:1+O)+H-H2O	Hex1Cer(d37:1+O)+H-H2O	Hex1Cer	Sphingolipid	(d37:1+O)	(d37:1+O)				C43 H82 O8 N1	6.319	740.603	0.0266978	0.055817	0.096181	0.0548115	0.0382567	0.036611	0.0390819	0.0425405	0.0455373	0.0454415	ug/g
NEG555	Hex1Cer(d31:2)+HCOO	Hex1Cer(d31:2)+HCOO	Hex1Cer	Sphingolipid	(d31:2)	(d31:2)				C38 H70 O10 N1	6.612	700.501	0.0483326	0.043022	0.0607017	0.0546319	0.0852744	0.110923	0.0724867	0.089968	0.0731962	0.0608375	ug/g
POS2516	Hex1Cer(d35:4)+H	Hex1Cer(d35:4)+H	Hex1Cer	Sphingolipid	(d35:4)	(d35:4)				C41 H74 O8 N1	7.02511	708.541	0.0946181	0.00871793	0.00120316	0.00752734	0.0080462	0.00104353	0.00129874	0.00774339	0.000801409	0.00124743	ug/g
POS2509	Hex1Cer(d19:1_16:1)+H-H2O	Hex1Cer(d35:2)+H-H2O	Hex1Cer	Sphingolipid	(d19:1_16:1)	(d19:1)	(16:1)			C41 H76 O7 N1	7.0956	694.562	0.219181	0.0115689	0.0106682	0.00359471	0.0372551	0.0206685	0.00512204	0.0170641	0.00545897	0.0321201	ug/g
POS2498	Hex1Cer(d33:2)+H-H2O	Hex1Cer(d33:2)+H-H2O	Hex1Cer	Sphingolipid	(d33:2)	(d33:2)				C39 H72 O7 N1	7.233	666.53	0.0212024	0.0766135	0.119049	0.0315956	0.0162797	0.0148543	0.0127926	0.0209356	0.0145099	0.0136016	ug/g
POS2490	Hex1Cer(d31:3+2O)+NH4	Hex1Cer(d31:3+2O)+NH4	Hex1Cer	Sphingolipid	(d31:3+2O)	(d31:3+2O)				C37 H71 O10 N2	7.30665	703.51	0.039154	0.000369081	0.0024569	0.00115718	0.00508565	0.00193664	0.00652701	0.00361077	0.00286568	0.0014756	ug/g
POS2644	Hex1Cer(t17:1_16:0+O)+H-H2O	Hex1Cer(t33:1+O)+H-H2O	Hex1Cer	Sphingolipid	(t17:1_16:0+O)	(t17:1)	(16:0+O)			C39 H74 O9 N1	7.41509	700.536	0.315301	0.15607	0.209057	0.132268	0.138222	0.16746	0.145265	0.20913	0.246939	0.250023	ug/g
NEG635	Hex1Cer(t33:2)+HCOO	Hex1Cer(t33:2)+HCOO	Hex1Cer	Sphingolipid	(t33:2)	(t33:2)				C40 H74 O11 N1	7.42735	744.527	0.0304664	0.324094	0.301067	0.332391	0.330008	0.302182	0.295369	0.236627	0.248611	0.259075	ug/g
NEG645	Hex1Cer(t35:3)-H	Hex1Cer(t35:3)-H	Hex1Cer	Sphingolipid	(t35:3)	(t35:3)				C41 H74 O9 N1	7.67786	724.537	0.113235	0.138154	0.151886	0.10257	0.217833	0.390136	0.35863	0.254239	0.246111	0.324845	ug/g
NEG617	Hex1Cer(m35:3+2O)+HCOO	Hex1Cer(m35:3+2O)+HCOO	Hex1Cer	Sphingolipid	(m35:3+2O)	(m35:3+2O)				C42 H76 O11 N1	7.69327	770.542	0.0572299	0.0961452	0.0222135	0.0109919	0.0698675	0.107671	0.0139864	0.0109744	0.0628435	0.0284213	ug/g
POS2670	Hex1Cer(t37:6)+H	Hex1Cer(t37:6)+H	Hex1Cer	Sphingolipid	(t37:6)	(t37:6)				C43 H74 O9 N1	7.788	748.536	0.0201752	0.05654	0.072472	0.0552805	0.0398054	0.032487	0.0396334	0.0471397	0.0536589	0.0519318	ug/g
POS2551	Hex1Cer(d20:2_18:2)+H-H2O	Hex1Cer(d38:4)+H-H2O	Hex1Cer	Sphingolipid	(d20:2_18:2)	(d20:2)	(18:2)			C44 H78 O7 N1	7.794	732.577	0.334967	0.000381803	9.33051e-09	0.000971445	0.0283942	0.0209961	0.027983	0.0240014	0.0303083	0.0269452	ug/g
POS2618	Hex1Cer(m17:1_18:2)+H	Hex1Cer(m35:3)+H	Hex1Cer	Sphingolipid	(m17:1_18:2)	(m17:1)	(18:2)			C41 H76 O7 N1	7.95987	694.562	0.35437	0.00724371	0.0154488	0.00697214	0.0121334	0.0904458	0.0956766	0.0252387	0.0224232	0.180194	ug/g
NEG553	Hex1Cer(d30:2)+HCOO	Hex1Cer(d30:2)+HCOO	Hex1Cer	Sphingolipid	(d30:2)	(d30:2)				C37 H68 O10 N1	7.9707	686.485	0.828103	0.0032883	2.25393	2.0812	15.0521	0.054993	0.0306129	12.7976	13.0867	0.00938786	ug/g
NEG561	Hex1Cer(d34:2+O)+HCOO	Hex1Cer(d34:2+O)+HCOO	Hex1Cer	Sphingolipid	(d34:2+O)	(d34:2+O)				C41 H76 O11 N1	8.11468	758.542	0.0035318	1.9794	1.41064	1.88099	1.89832	1.88667	2.00298	1.63466	1.30066	1.67075	ug/g
POS2505	Hex1Cer(d18:2_16:1)+H	Hex1Cer(d34:3)+H	Hex1Cer	Sphingolipid	(d18:2_16:1)	(d18:2)	(16:1)			C40 H74 O8 N1	8.222	696.541	0.161626	0.162269	0.260138	0.438075	0.165854	0.182541	0.20015	0.149964	0.153503	0.203873	ug/g
NEG634	Hex1Cer(t33:1)+HCOO	Hex1Cer(t33:1)+HCOO	Hex1Cer	Sphingolipid	(t33:1)	(t33:1)				C40 H76 O11 N1	8.23347	746.542	0.0353482	0.0524581	0.0474084	0.0315342	0.143767	0.117841	0.131282	0.100526	0.095765	0.0931854	ug/g
POS2613	Hex1Cer(m18:1_16:1)+H	Hex1Cer(m34:2)+H	Hex1Cer	Sphingolipid	(m18:1_16:1)	(m18:1)	(16:1)			C40 H76 O7 N1	8.30263	682.562	0.0605753	6.59626e-09	0.00136143	0.000719193	0.0187281	0.0033952	0.00961849	0.00244617	0.00084188	0.00206185	ug/g
POS2559	Hex1Cer(d21:2_18:2)+H-H2O	Hex1Cer(d39:4)+H-H2O	Hex1Cer	Sphingolipid	(d21:2_18:2)	(d21:2)	(18:2)			C45 H80 O7 N1	8.38902	746.593	0.118401	0.102531	0.011161	0.101915	0.0924922	0.0910864	0.12266	0.0997253	0.00890113	0.144435	ug/g
POS2524	Hex1Cer(d36:2+2O)+H-H2O	Hex1Cer(d36:2+2O)+H-H2O	Hex1Cer	Sphingolipid	(d36:2+2O)	(d36:2+2O)				C42 H78 O9 N1	8.408	740.567	0.0312308	0.101377	0.214171	0.103554	0.0301388	0.0325816	0.0307682	0.0473417	0.0383873	0.0430592	ug/g
NEG572	Hex1Cer(d36:3+O)+HCOO	Hex1Cer(d36:3+O)+HCOO	Hex1Cer	Sphingolipid	(d36:3+O)	(d36:3+O)				C43 H78 O11 N1	8.41344	784.558	0.00594054	0.563397	0.533285	0.756014	0.380546	0.388358	0.396362	0.492176	0.36424	0.534406	ug/g
NEG636	Hex1Cer(t34:1)+HCOO	Hex1Cer(t34:1)+HCOO	Hex1Cer	Sphingolipid	(t34:1)	(t34:1)				C41 H78 O11 N1	8.4338	760.558	0.108714	2.97574e-08	0.19309	0.188283	0.163041	0.169047	0.223835	0.160995	0.149121	0.194489	ug/g
NEG616	Hex1Cer(m35:3)+HCOO	Hex1Cer(m35:3)+HCOO	Hex1Cer	Sphingolipid	(m35:3)	(m35:3)				C42 H76 O9 N1	8.43496	738.553	0.0361819	0.382879	0.365772	0.34517	0.21137	0.194306	0.261883	0.210122	0.257704	0.294418	ug/g
POS2520	Hex1Cer(d20:1_16:1)+H-H2O	Hex1Cer(d36:2)+H-H2O	Hex1Cer	Sphingolipid	(d20:1_16:1)	(d20:1)	(16:1)			C42 H78 O7 N1	8.5084	708.577	0.0194516	0.125165	0.175897	0.112578	0.0228783	0.0106068	0.0190109	0.0573502	0.0527999	0.0473193	ug/g
POS2480	Hex1Cer(d14:2_15:0+O)+NH4	Hex1Cer(d29:2+O)+NH4	Hex1Cer	Sphingolipid	(d14:2_15:0+O)	(d14:2)	(15:0+O)			C35 H69 O9 N2	8.519	661.5	0.0823309	0.039944	0.0514289	0.0186071	0.00382518	0.000458781	0.0247409	0.00379638	0.00813123	0.00203304	ug/g
POS2622	Hex1Cer(m18:1_18:2)+H	Hex1Cer(m36:3)+H	Hex1Cer	Sphingolipid	(m18:1_18:2)	(m18:1)	(18:2)			C42 H78 O7 N1	8.57121	708.577	0.0369763	0.129468	0.182716	0.10904	0.0236106	0.0110106	0.0197435	0.0595464	0.0548999	0.0503835	ug/g
POS2514	Hex1Cer(d19:2_16:1)+H	Hex1Cer(d35:3)+H	Hex1Cer	Sphingolipid	(d19:2_16:1)	(d19:2)	(16:1)			C41 H76 O8 N1	8.63584	710.557	0.542537	0.486143	0.708111	0.427919	0.440969	0.443464	0.440834	0.411353	0.476187	0.303086	ug/g
POS2549	Hex1Cer(d20:1_18:2)+H-H2O	Hex1Cer(d38:3)+H-H2O	Hex1Cer	Sphingolipid	(d20:1_18:2)	(d20:1)	(18:2)			C44 H80 O7 N1	8.72397	734.593	0.0133905	0.0185779	0.0359705	0.0167299	0.123693	0.000532192	0.00272924	0.119039	0.00315937	0.115797	ug/g
POS2512	Hex1Cer(d19:2_16:0+O)+H	Hex1Cer(d35:2+O)+H	Hex1Cer	Sphingolipid	(d19:2_16:0+O)	(d19:2)	(16:0+O)			C41 H78 O9 N1	8.76155	728.567	0.0237914	0.68272	1.01719	0.589145	0.583364	0.596073	0.592805	0.523177	0.651716	0.602036	ug/g
POS2654	Hex1Cer(t17:1_18:0+O)+H-H2O	Hex1Cer(t35:1+O)+H-H2O	Hex1Cer	Sphingolipid	(t17:1_18:0+O)	(t17:1)	(18:0+O)			C41 H78 O9 N1	8.76669	728.567	0.0170073	0.682176	1.01743	0.589474	0.618648	0.59247	0.592514	0.536586	0.642207	0.593586	ug/g
POS2617	Hex1Cer(m19:1_16:1+2O)+H	Hex1Cer(m35:2+2O)+H	Hex1Cer	Sphingolipid	(m19:1_16:1+2O)	(m19:1)	(16:1+2O)			C41 H78 O9 N1	8.76915	728.567	0.0170073	0.682176	1.01743	0.589474	0.618648	0.59247	0.592514	0.536586	0.642207	0.593586	ug/g
NEG643	Hex1Cer(t17:1_18:1)-H	Hex1Cer(t35:2)-H	Hex1Cer	Sphingolipid	(t17:1_18:1)	(t17:1)	(18:1)			C41 H76 O9 N1	8.7765	726.553	0.0537431	8.3639	8.47552	9.00001	8.04552	8.66159	8.87585	8.26106	7.25901	9.21836	ug/g
NEG613	Hex1Cer(m18:1_16:1)+HCOO	Hex1Cer(m34:2)+HCOO	Hex1Cer	Sphingolipid	(m18:1_16:1)	(m18:1)	(16:1)			C41 H76 O9 N1	8.7774	726.553	0.0592565	3.12049	3.19545	3.85336	2.9947	3.78724	3.90187	3.61887	3.8135	4.2352	ug/g
POS2552	Hex1Cer(d38:7)+Na	Hex1Cer(d38:7)+Na	Hex1Cer	Sphingolipid	(d38:7)	(d38:7)				C44 H73 O8 N1 Na1	8.78138	766.523	0.0576539	0.230431	0.530849	0.173961	0.146536	0.132808	0.175007	0.151308	0.143088	0.163612	ug/g
NEG655	Hex1Cer(t37:5)+HCOO	Hex1Cer(t37:5)+HCOO	Hex1Cer	Sphingolipid	(t37:5)	(t37:5)				C44 H76 O11 N1	8.803	794.542	0.0263353	0.0477015	0.0450764	0.0484331	0.0200152	0.0369806	0.0293831	0.0351861	0.0332885	0.0389109	ug/g
POS2529	Hex1Cer(d37:0+O)+H	Hex1Cer(d37:0+O)+H	Hex1Cer	Sphingolipid	(d37:0+O)	(d37:0+O)				C43 H86 O9 N1	8.82157	760.63	0.0421392	1.16056	1.64494	0.998169	1.46115	1.36457	1.39581	1.23163	1.22705	1.31681	ug/g
POS2571	Hex1Cer(d22:2_18:2)+H-H2O	Hex1Cer(d40:4)+H-H2O	Hex1Cer	Sphingolipid	(d22:2_18:2)	(d22:2)	(18:2)			C46 H82 O7 N1	8.831	760.609	0.0983355	0.299145	0.415486	0.252188	0.291563	0.347435	0.349545	0.280081	0.238145	0.361745	ug/g
POS2503	Hex1Cer(d18:1_16:1)+H	Hex1Cer(d34:2)+H	Hex1Cer	Sphingolipid	(d18:1_16:1)	(d18:1)	(16:1)			C40 H76 O8 N1	8.8667	698.557	0.0517135	0.045112	0.0535704	0.0387149	0.0525088	0.0376499	0.0536719	0.0408186	0.0421685	0.0557209	ug/g
NEG637	Hex1Cer(t34:1)-H	Hex1Cer(t34:1)-H	Hex1Cer	Sphingolipid	(t34:1)	(t34:1)				C40 H76 O9 N1	8.87653	714.553	0.0492399	0.0394102	0.0556887	0.0559389	0.0440536	0.0577749	0.0458357	0.0373232	0.0481005	0.0514928	ug/g
NEG560	Hex1Cer(d34:1+O)+HCOO	Hex1Cer(d34:1+O)+HCOO	Hex1Cer	Sphingolipid	(d34:1+O)	(d34:1+O)				C41 H78 O11 N1	8.88408	760.558	0.00177581	0.0664565	0.0814227	0.0655878	0.145117	0.136217	0.143007	0.116785	0.117471	0.131065	ug/g
NEG609	Hex1Cer(m33:1)+HCOO	Hex1Cer(m33:1)+HCOO	Hex1Cer	Sphingolipid	(m33:1)	(m33:1)				C40 H76 O9 N1	8.903	714.553	0.0492399	0.0394102	0.0556887	0.0559389	0.0440536	0.0577749	0.0458357	0.0373232	0.0481005	0.0514928	ug/g
NEG567	Hex1Cer(d36:1+2O)+HCOO	Hex1Cer(d36:1+2O)+HCOO	Hex1Cer	Sphingolipid	(d36:1+2O)	(d36:1+2O)				C43 H82 O12 N1	8.9136	804.584	0.0134709	0.0113174	0.0157306	0.0232113	0.00649889	0.0127385	1.18558	0.0124687	0.0104035	0.0196478	ug/g
POS2616	Hex1Cer(m19:1_16:1)+H	Hex1Cer(m35:2)+H	Hex1Cer	Sphingolipid	(m19:1_16:1)	(m19:1)	(16:1)			C41 H78 O7 N1	8.91879	696.577	0.0588859	0.163409	0.306584	0.152441	0.317687	0.301938	0.309568	0.317025	0.397519	0.35588	ug/g
POS2632	Hex1Cer(m20:1_18:3)+H	Hex1Cer(m38:4)+H	Hex1Cer	Sphingolipid	(m20:1_18:3)	(m20:1)	(18:3)			C44 H80 O7 N1	8.94734	734.593	0.0233564	0.00447518	0.012465	0.0146986	0.00329312	0.00688149	0.00590475	0.00317644	0.00233843	0.00775363	ug/g
POS2627	Hex1Cer(m19:1_18:2)+H	Hex1Cer(m37:3)+H	Hex1Cer	Sphingolipid	(m19:1_18:2)	(m19:1)	(18:2)			C43 H80 O7 N1	9.17256	722.593	0.00490253	0.0874312	0.11238	0.080943	0.0121466	0.02245	0.0242759	0.0141663	0.0203906	0.0190598	ug/g
POS2532	Hex1Cer(d20:1_17:1)+H-H2O	Hex1Cer(d37:2)+H-H2O	Hex1Cer	Sphingolipid	(d20:1_17:1)	(d20:1)	(17:1)			C43 H80 O7 N1	9.206	722.593	0.00313916	0.0852976	0.107127	0.0810769	0.0121708	0.0177806	0.00385074	0.0121139	0.0191323	0.0168583	ug/g
NEG557	Hex1Cer(d32:3)+HCOO	Hex1Cer(d32:3)+HCOO	Hex1Cer	Sphingolipid	(d32:3)	(d32:3)				C39 H70 O10 N1	9.212	712.501	0.0401161	0.00614608	0.0379466	0.0374223	0.289792	0.280349	0.274177	0.107368	2.29962	2.37559	ug/g
POS2570	Hex1Cer(d40:3+2O)+H	Hex1Cer(d40:3+2O)+H	Hex1Cer	Sphingolipid	(d40:3+2O)	(d40:3+2O)				C46 H86 O10 N1	9.219	812.625	0.0110845	0.197945	0.285697	0.168516	0.0156851	0.057096	0.0172089	0.162374	0.043655	0.056549	ug/g
POS2558	Hex1Cer(d21:1_18:2)+H-H2O	Hex1Cer(d39:3)+H-H2O	Hex1Cer	Sphingolipid	(d21:1_18:2)	(d21:1)	(18:2)			C45 H82 O7 N1	9.29406	748.609	0.234729	0.0496715	0.0256494	0.03549	0.119872	0.309428	0.206973	0.19856	0.198938	0.161118	ug/g
POS2560	Hex1Cer(d39:7)+Na	Hex1Cer(d39:7)+Na	Hex1Cer	Sphingolipid	(d39:7)	(d39:7)				C45 H75 O8 N1 Na1	9.386	780.538	0.0323085	0.567653	0.909533	0.516208	0.571964	0.581387	3.93361	0.354379	0.390682	0.483037	ug/g
NEG571	Hex1Cer(d36:2+O)+HCOO	Hex1Cer(d36:2+O)+HCOO	Hex1Cer	Sphingolipid	(d36:2+O)	(d36:2+O)				C43 H80 O11 N1	9.38919	786.574	0.053815	13.6614	14.3448	13.2632	16.9633	16.2844	16.9761	16.1324	16.6502	16.1998	ug/g
NEG661	Hex1Cer(t38:5)+HCOO	Hex1Cer(t38:5)+HCOO	Hex1Cer	Sphingolipid	(t38:5)	(t38:5)				C45 H78 O11 N1	9.39529	808.558	0.0610107	0.172769	0.177314	0.124212	0.15582	0.144114	0.161561	0.160483	0.153682	0.166075	ug/g
POS2620	Hex1Cer(m18:1_18:1)+H	Hex1Cer(m36:2)+H	Hex1Cer	Sphingolipid	(m18:1_18:1)	(m18:1)	(18:1)			C42 H80 O7 N1	9.4988	710.593	0.0173312	0.0250218	0.0544864	0.0270918	0.139965	0.0864042	0.00499198	0.00416268	0.00579086	0.00481073	ug/g
NEG641	Hex1Cer(t35:1)-H	Hex1Cer(t35:1)-H	Hex1Cer	Sphingolipid	(t35:1)	(t35:1)				C41 H78 O9 N1	9.50806	728.568	0.0249301	0.585443	0.484885	0.520193	0.624927	0.628957	0.650206	0.49764	0.523445	0.613755	ug/g
NEG612	Hex1Cer(m34:1)+HCOO	Hex1Cer(m34:1)+HCOO	Hex1Cer	Sphingolipid	(m34:1)	(m34:1)				C41 H78 O9 N1	9.50889	728.568	0.0495572	0.223632	0.138591	0.158992	0.222119	0.239868	0.25596	0.157448	0.183726	0.205748	ug/g
NEG563	Hex1Cer(d35:1+O)+HCOO	Hex1Cer(d35:1+O)+HCOO	Hex1Cer	Sphingolipid	(d35:1+O)	(d35:1+O)				C42 H80 O11 N1	9.51648	774.574	0.00576877	0.237506	0.240658	0.227295	0.263735	0.276908	0.261995	0.221853	0.26595	0.278318	ug/g
POS2515	Hex1Cer(d35:3+2O)+H	Hex1Cer(d35:3+2O)+H	Hex1Cer	Sphingolipid	(d35:3+2O)	(d35:3+2O)				C41 H76 O10 N1	9.586	742.546	0.173083	0.256286	0.20254	0.136716	0.557856	0.544254	0.524627	0.490392	0.517233	0.428356	ug/g
POS2655	Hex1Cer(t35:1+O)+NH4	Hex1Cer(t35:1+O)+NH4	Hex1Cer	Sphingolipid	(t35:1+O)	(t35:1+O)				C41 H83 O10 N2	9.66169	763.604	0.042641	2.3716	1.11388	2.04142	2.61009	2.19105	2.51434	2.16208	2.63143	0.767624	ug/g
POS2510	Hex1Cer(d17:1_18:1)+H	Hex1Cer(d35:2)+H	Hex1Cer	Sphingolipid	(d17:1_18:1)	(d17:1)	(18:1)			C41 H78 O8 N1	9.66876	712.572	0.0109044	0.336208	0.462573	0.293072	0.21895	0.284033	0.243455	0.254564	0.265732	0.281825	ug/g
POS2544	Hex1Cer(d20:1_18:1)+H-H2O	Hex1Cer(d38:2)+H-H2O	Hex1Cer	Sphingolipid	(d20:1_18:1)	(d20:1)	(18:1)			C44 H82 O7 N1	9.73685	736.609	0.0193597	0.324195	0.528946	0.281279	0.0749201	0.0731226	0.0679556	0.142516	0.13478	0.152055	ug/g
POS2631	Hex1Cer(m20:1_18:2)+H	Hex1Cer(m38:3)+H	Hex1Cer	Sphingolipid	(m20:1_18:2)	(m20:1)	(18:2)			C44 H82 O7 N1	9.75063	736.609	0.0193597	0.324195	0.528946	0.281279	0.0749201	0.0731226	0.0679556	0.142516	0.13478	0.152055	ug/g
NEG569	Hex1Cer(d36:2)+HCOO	Hex1Cer(d36:2)+HCOO	Hex1Cer	Sphingolipid	(d36:2)	(d36:2)				C43 H80 O10 N1	9.82218	770.579	0.0629931	0.117668	0.111891	0.115337	0.0901647	0.0905867	0.101212	0.119225	0.107308	0.118892	ug/g
POS2568	Hex1Cer(d22:1_18:2)+H-H2O	Hex1Cer(d40:3)+H-H2O	Hex1Cer	Sphingolipid	(d22:1_18:2)	(d22:1)	(18:2)			C46 H84 O7 N1	9.83885	762.624	0.0502502	0.0561463	0.0462946	0.0331742	0.0502333	0.0429061	0.00246612	0.0662229	0.0732423	0.0355224	ug/g
POS2664	Hex1Cer(t18:1_18:1)+Na	Hex1Cer(t36:2)+Na	Hex1Cer	Sphingolipid	(t18:1_18:1)	(t18:1)	(18:1)			C42 H79 O9 N1 Na1	9.845	764.565	0.255073	0.0135954	2.04914	5.99834	0.0299481	5.50032	5.63793	5.0336	0.631716	5.73367	ug/g
POS2535	Hex1Cer(d19:2_18:1)+H	Hex1Cer(d37:3)+H	Hex1Cer	Sphingolipid	(d19:2_18:1)	(d19:2)	(18:1)			C43 H80 O8 N1	9.85703	738.588	0.0182751	0.0473358	0.0155986	0.0155923	0.00828078	0.0749202	0.0584107	0.0543635	0.0729443	0.0412359	ug/g
NEG564	Hex1Cer(d35:2)-H	Hex1Cer(d35:2)-H	Hex1Cer	Sphingolipid	(d35:2)	(d35:2)				C41 H76 O8 N1	9.967	710.558	0.0202899	0.249645	0.251026	0.240317	0.259215	0.243828	0.247444	0.239975	0.252345	0.239005	ug/g
POS2534	Hex1Cer(d37:2+O)+Na	Hex1Cer(d37:2+O)+Na	Hex1Cer	Sphingolipid	(d37:2+O)	(d37:2+O)				C43 H81 O9 N1 Na1	9.97501	778.58	0.196267	0.424145	1.8906	1.16989	0.814267	0.430237	0.392219	0.852462	0.826206	0.303907	ug/g
NEG654	Hex1Cer(t37:2)+HCOO	Hex1Cer(t37:2)+HCOO	Hex1Cer	Sphingolipid	(t37:2)	(t37:2)				C44 H82 O11 N1	9.97675	800.589	0.00883375	0.741325	0.728154	0.718965	0.977154	0.916988	0.876221	0.927131	0.938663	0.952055	ug/g
POS2628	Hex1Cer(m19:1_18:2+O)+H	Hex1Cer(m37:3+O)+H	Hex1Cer	Sphingolipid	(m19:1_18:2+O)	(m19:1)	(18:2+O)			C43 H80 O8 N1	9.98009	738.588	0.00172957	0.572308	0.790548	0.477817	0.567579	0.460683	0.471046	0.532484	0.621712	0.460791	ug/g
POS2626	Hex1Cer(m19:1_18:1+2O)+H	Hex1Cer(m37:2+2O)+H	Hex1Cer	Sphingolipid	(m19:1_18:1+2O)	(m19:1)	(18:1+2O)			C43 H82 O9 N1	9.98098	756.598	0.0536991	0.199514	0.276337	0.168348	0.195387	0.158296	0.205721	0.172437	0.206283	0.210865	ug/g
POS2625	Hex1Cer(m19:1_18:1)+H	Hex1Cer(m37:2)+H	Hex1Cer	Sphingolipid	(m19:1_18:1)	(m19:1)	(18:1)			C43 H82 O7 N1	10.0636	724.609	0.0350061	0.0340571	0.0848066	0.0351759	0.0108184	0.00494196	0.0168938	0.0328709	0.0151786	0.0341585	ug/g
POS2539	Hex1Cer(d38:0+O)+NH4	Hex1Cer(d38:0+O)+NH4	Hex1Cer	Sphingolipid	(d38:0+O)	(d38:0+O)				C44 H91 O9 N2	10.0723	791.672	0.0399676	0.0637956	0.0854707	0.0537863	0.064669	0.0676303	0.0558473	0.0266325	0.0271217	0.0235319	ug/g
NEG568	Hex1Cer(d36:1+O)+HCOO	Hex1Cer(d36:1+O)+HCOO	Hex1Cer	Sphingolipid	(d36:1+O)	(d36:1+O)				C43 H82 O11 N1	10.1078	788.589	0.00352906	0.220383	0.257216	0.238268	0.287011	0.29514	0.307482	0.272312	0.29871	0.287546	ug/g
POS2639	Hex1Cer(m22:1_18:3)+H	Hex1Cer(m40:4)+H	Hex1Cer	Sphingolipid	(m22:1_18:3)	(m22:1)	(18:3)			C46 H84 O7 N1	10.111	762.624	0.107048	0.00612701	0.0218809	0.00777882	0.027885	0.0264044	0.022769	0.0290432	0.0327298	0.0191859	ug/g
NEG574	Hex1Cer(d37:1)+HCOO	Hex1Cer(d37:1)+HCOO	Hex1Cer	Sphingolipid	(d37:1)	(d37:1)				C44 H84 O10 N1	10.124	786.61	0.0424361	0.0633488	0.0631344	0.0695769	0.0872063	0.0739109	0.068479	0.0553315	0.0497845	0.0636673	ug/g
NEG657	Hex1Cer(t38:1+O)+HCOO	Hex1Cer(t38:1+O)+HCOO	Hex1Cer	Sphingolipid	(t38:1+O)	(t38:1+O)				C45 H86 O12 N1	10.1449	832.616	0.00854657	0.0889147	0.102331	0.0888248	0.105947	0.0911342	0.114375	0.0818745	0.0979986	0.0766722	ug/g
NEG562	Hex1Cer(d34:4)-H	Hex1Cer(d34:4)-H	Hex1Cer	Sphingolipid	(d34:4)	(d34:4)				C40 H70 O8 N1	10.1929	692.511	0.00874681	0.112372	0.11573	0.11202	0.0167848	0.00369057	0.0100656	0.0221555	0.0177557	0.0179909	ug/g
POS2635	Hex1Cer(m21:1_18:2)+H	Hex1Cer(m39:3)+H	Hex1Cer	Sphingolipid	(m21:1_18:2)	(m21:1)	(18:2)			C45 H84 O7 N1	10.3177	750.624	0.076975	0.478688	0.668075	0.466901	1.89157	1.88895	2.49417	1.98089	1.53437	1.39443	ug/g
POS2523	Hex1Cer(d36:2)+H	Hex1Cer(d36:2)+H	Hex1Cer	Sphingolipid	(d36:2)	(d36:2)				C42 H80 O8 N1	10.382	726.588	0.365271	0.0520493	0.075193	0.0410873	0.0440976	0.0427388	0.0474895	0.0450894	0.0536462	0.00381853	ug/g
NEG583	Hex1Cer(d38:3)+HCOO	Hex1Cer(d38:3)+HCOO	Hex1Cer	Sphingolipid	(d38:3)	(d38:3)				C45 H82 O10 N1	10.487	796.594	0.0612377	0.13185	0.369959	0.180099	0.294171	0.457174	0.429053	0.320269	0.556073	0.104097	ug/g
NEG659	Hex1Cer(t20:1_18:1)-H	Hex1Cer(t38:2)-H	Hex1Cer	Sphingolipid	(t20:1_18:1)	(t20:1)	(18:1)			C44 H82 O9 N1	10.5775	768.6	0.00534618	1.30816	1.32217	1.25642	0.95807	0.960533	1.13894	1.05667	1.11271	1.0927	ug/g
NEG582	Hex1Cer(d38:2+O)+HCOO	Hex1Cer(d38:2+O)+HCOO	Hex1Cer	Sphingolipid	(d38:2+O)	(d38:2+O)				C45 H84 O11 N1	10.5777	814.605	0.00647118	0.781647	0.795534	0.753239	0.488933	0.472205	0.657862	0.596538	0.609189	0.595487	ug/g
NEG620	Hex1Cer(m37:2)+HCOO	Hex1Cer(m37:2)+HCOO	Hex1Cer	Sphingolipid	(m37:2)	(m37:2)				C44 H82 O9 N1	10.578	768.6	0.00399114	0.526517	0.526631	0.503184	0.469136	0.488328	0.481077	0.46013	0.503516	0.49721	ug/g
POS2629	Hex1Cer(m20:1_18:1)+H	Hex1Cer(m38:2)+H	Hex1Cer	Sphingolipid	(m20:1_18:1)	(m20:1)	(18:1)			C44 H84 O7 N1	10.6321	738.624	0.0217031	0.0803518	0.115115	0.0555828	0.00740218	0.00445388	0.00650431	0.0279165	0.0334968	0.0361453	ug/g
POS2698	Hex1Cer(t17:1_25:5)+Na	Hex1Cer(t42:6)+Na	Hex1Cer	Sphingolipid	(t17:1_25:5)	(t17:1)	(25:5)			C48 H83 O9 N1 Na1	10.717	840.596	0.0170486	0.0434451	0.0481326	0.0394332	0.0295015	0.0286112	0.0316184	0.0185108	0.0241791	0.0189822	ug/g
NEG578	Hex1Cer(d38:1)+HCOO	Hex1Cer(d38:1)+HCOO	Hex1Cer	Sphingolipid	(d38:1)	(d38:1)				C45 H86 O10 N1	10.7317	800.626	0.0119728	1.30286	1.30098	1.14407	1.19985	1.35233	1.16052	0.922783	0.929392	0.950675	ug/g
NEG663	Hex1Cer(t39:1+O)+HCOO	Hex1Cer(t39:1+O)+HCOO	Hex1Cer	Sphingolipid	(t39:1+O)	(t39:1+O)				C46 H88 O12 N1	10.7324	846.631	0.0130364	1.44527	1.53514	1.50532	1.6927	1.72537	1.78785	1.34116	1.4319	1.44846	ug/g
NEG656	Hex1Cer(t38:0+O)+HCOO	Hex1Cer(t38:0+O)+HCOO	Hex1Cer	Sphingolipid	(t38:0+O)	(t38:0+O)				C45 H88 O12 N1	10.7903	834.631	0.0253416	0.0391998	0.0306243	0.0373454	0.0455094	0.0424346	0.0451749	0.0459695	0.0469804	0.0459424	ug/g
NEG673	Hex1Cer(t40:3)+HCOO	Hex1Cer(t40:3)+HCOO	Hex1Cer	Sphingolipid	(t40:3)	(t40:3)				C47 H86 O11 N1	10.8598	840.621	0.0322844	0.109338	0.108588	0.0979421	0.0700473	0.0737171	0.0690284	0.048801	0.0550111	0.0546973	ug/g
POS2638	Hex1Cer(m22:1_18:2)+H	Hex1Cer(m40:3)+H	Hex1Cer	Sphingolipid	(m22:1_18:2)	(m22:1)	(18:2)			C46 H86 O7 N1	10.8748	764.64	0.163129	0.0185584	0.0393072	0.0161041	0.0281485	0.00982431	0.00340894	0.0332796	0.029594	0.00908801	ug/g
POS2564	Hex1Cer(d22:1_18:1)+H-H2O	Hex1Cer(d40:2)+H-H2O	Hex1Cer	Sphingolipid	(d22:1_18:1)	(d22:1)	(18:1)			C46 H86 O7 N1	10.8774	764.64	0.163129	0.0185584	0.0393072	0.0161041	0.0281485	0.00982431	0.00340894	0.0332796	0.029594	0.00908801	ug/g
POS2584	Hex1Cer(d24:1_18:2)+H-H2O	Hex1Cer(d42:3)+H-H2O	Hex1Cer	Sphingolipid	(d24:1_18:2)	(d24:1)	(18:2)			C48 H88 O7 N1	10.8914	790.656	0.094894	0.000403476	0.00050563	0.0016974	0.00494821	0.00897336	0.00925518	0.00290458	0.00366213	0.0058353	ug/g
POS2533	Hex1Cer(d37:2)+H	Hex1Cer(d37:2)+H	Hex1Cer	Sphingolipid	(d37:2)	(d37:2)				C43 H82 O8 N1	10.9766	740.603	0.0271723	0.00774075	0.0128497	0.00503377	0.00302673	0.00153049	0.00180387	0.00285966	0.00625647	0.00339867	ug/g
POS2527	Hex1Cer(d36:4)+H-H2O	Hex1Cer(d36:4)+H-H2O	Hex1Cer	Sphingolipid	(d36:4)	(d36:4)				C42 H74 O7 N1	10.9783	704.546	0.00926024	0.00720365	0.0110631	0.0124738	0.0340898	0.0235909	0.0140363	0.0121677	0.0126176	0.0124414	ug/g
NEG644	Hex1Cer(t35:2)-H	Hex1Cer(t35:2)-H	Hex1Cer	Sphingolipid	(t35:2)	(t35:2)				C41 H76 O9 N1	10.9847	726.553	0.00611337	0.107571	0.109097	0.108792	0.0562844	0.0471869	0.0461805	0.0718054	0.0670564	0.0814272	ug/g
POS2528	Hex1Cer(d36:5)+H-H2O	Hex1Cer(d36:5)+H-H2O	Hex1Cer	Sphingolipid	(d36:5)	(d36:5)				C42 H72 O7 N1	10.9986	702.53	0.239232	0.125651	0.13373	0.0902996	0.174235	0.16902	0.184131	0.36432	0.182009	0.355	ug/g
POS2562	Hex1Cer(d40:0+O)+NH4	Hex1Cer(d40:0+O)+NH4	Hex1Cer	Sphingolipid	(d40:0+O)	(d40:0+O)				C46 H95 O9 N2	11.0024	819.703	0.0476468	0.0241762	0.0295328	0.0165484	0.0401816	0.0449169	0.0369217	0.0194488	0.0188219	0.018264	ug/g
POS2612	Hex1Cer(m33:1)+H	Hex1Cer(m33:1)+H	Hex1Cer	Sphingolipid	(m33:1)	(m33:1)				C39 H76 O7 N1	11.0811	670.562	0.0204419	1.78397	2.13549	1.3284	1.64652	2.62917	1.69427	2.59776	2.2277	2.35492	ug/g
POS2677	Hex1Cer(t17:1_22:0+O)+H-H2O	Hex1Cer(t39:1+O)+H-H2O	Hex1Cer	Sphingolipid	(t17:1_22:0+O)	(t17:1)	(22:0+O)			C45 H86 O9 N1	11.1469	784.63	0.018652	0.321634	0.494273	0.286948	0.272913	0.228604	0.309834	0.153801	0.292957	0.243637	ug/g
POS2556	Hex1Cer(d18:2_21:0+O)+H	Hex1Cer(d39:2+O)+H	Hex1Cer	Sphingolipid	(d18:2_21:0+O)	(d18:2)	(21:0+O)			C45 H86 O9 N1	11.1602	784.63	0.018652	0.321634	0.494273	0.286948	0.272913	0.228604	0.309834	0.153801	0.292957	0.243637	ug/g
NEG622	Hex1Cer(m38:2)+HCOO	Hex1Cer(m38:2)+HCOO	Hex1Cer	Sphingolipid	(m38:2)	(m38:2)				C45 H84 O9 N1	11.1712	782.615	0.0115031	0.697788	0.755799	0.692105	0.837778	0.843891	0.816394	0.589778	0.613859	0.601098	ug/g
POS2574	Hex1Cer(d41:2+2O)+H	Hex1Cer(d41:2+2O)+H	Hex1Cer	Sphingolipid	(d41:2+2O)	(d41:2+2O)				C47 H90 O10 N1	11.1716	828.656	0.032661	0.139353	0.185023	0.0903524	0.0471183	0.0850362	0.0824129	0.107348	0.113758	0.122474	ug/g
NEG664	Hex1Cer(t39:2)+HCOO	Hex1Cer(t39:2)+HCOO	Hex1Cer	Sphingolipid	(t39:2)	(t39:2)				C46 H86 O11 N1	11.1738	828.621	0.00247327	1.01603	1.03543	1.05126	1.27663	0.805562	0.780473	0.438959	0.436748	0.400043	ug/g
POS2633	Hex1Cer(m19:1_20:1)+H	Hex1Cer(m39:2)+H	Hex1Cer	Sphingolipid	(m19:1_20:1)	(m19:1)	(20:1)			C45 H86 O7 N1	11.1845	752.64	0.126559	0.0104189	0.00981592	0.00541207	0.0735865	0.0755818	0.0774088	0.0616453	0.0509549	0.0367172	ug/g
POS2706	Hex1Cer(t43:6)+Na	Hex1Cer(t43:6)+Na	Hex1Cer	Sphingolipid	(t43:6)	(t43:6)				C49 H85 O9 N1 Na1	11.2779	854.612	0.0213178	0.135577	0.203782	0.119504	0.0991406	0.0982986	0.0848886	0.0825135	0.0649199	0.0923995	ug/g
NEG669	Hex1Cer(t40:1+O)+HCOO	Hex1Cer(t40:1+O)+HCOO	Hex1Cer	Sphingolipid	(t40:1+O)	(t40:1+O)				C47 H90 O12 N1	11.2852	860.647	0.0207492	3.53774	3.52303	3.40897	3.83258	3.78746	3.81077	2.75822	2.89977	2.68349	ug/g
NEG585	Hex1Cer(d39:1)+HCOO	Hex1Cer(d39:1)+HCOO	Hex1Cer	Sphingolipid	(d39:1)	(d39:1)				C46 H88 O10 N1	11.286	814.641	0.0115452	2.60265	2.39654	2.26008	3.00933	2.95092	2.9299	2.18499	2.25757	2.23502	ug/g
NEG599	Hex1Cer(d42:4+2O)+HCOO	Hex1Cer(d42:4+2O)+HCOO	Hex1Cer	Sphingolipid	(d42:4+2O)	(d42:4+2O)				C49 H88 O12 N1	11.2863	882.631	0.00795034	0.092904	0.0954722	0.0894838	0.106806	0.127567	0.110533	0.080994	0.0811288	0.0864909	ug/g
POS2636	Hex1Cer(m18:1_22:0+O)+H	Hex1Cer(m40:1+O)+H	Hex1Cer	Sphingolipid	(m18:1_22:0+O)	(m18:1)	(22:0+O)			C46 H90 O8 N1	11.331	784.666	0.0615552	0.171002	0.187067	0.126836	1.38942	1.31334	1.30332	0.867698	1.10683	0.942169	ug/g
POS2621	Hex1Cer(m36:2)+H	Hex1Cer(m36:2)+H	Hex1Cer	Sphingolipid	(m36:2)	(m36:2)				C42 H80 O7 N1	11.3415	710.593	0.0239214	0.0168976	0.0247733	0.00480093	0.000716784	0.00073575	0.00279749	0.00475999	0.00418524	0.000949953	ug/g
NEG606	Hex1Cer(d45:8)-H	Hex1Cer(d45:8)-H	Hex1Cer	Sphingolipid	(d45:8)	(d45:8)				C51 H84 O8 N1	11.349	838.62	0.0287519	0.0803559	0.0902299	0.071476	0.0908288	0.0885694	0.0866559	0.081411	0.0782033	0.0808126	ug/g
NEG662	Hex1Cer(t39:0+O)+HCOO	Hex1Cer(t39:0+O)+HCOO	Hex1Cer	Sphingolipid	(t39:0+O)	(t39:0+O)				C46 H90 O12 N1	11.3659	848.647	0.0142047	0.306904	0.318629	0.313528	0.400896	0.356517	0.383711	0.324243	0.350912	0.353229	ug/g
POS2573	Hex1Cer(d22:1_19:1)+H-H2O	Hex1Cer(d41:2)+H-H2O	Hex1Cer	Sphingolipid	(d22:1_19:1)	(d22:1)	(19:1)			C47 H88 O7 N1	11.4103	778.656	0.0864984	0.00814994	0.00953822	0.0091032	0.0458396	0.0385352	0.0383811	0.00931921	0.0051981	0.00511306	ug/g
NEG556	Hex1Cer(d31:2)-H	Hex1Cer(d31:2)-H	Hex1Cer	Sphingolipid	(d31:2)	(d31:2)				C37 H68 O8 N1	11.4644	654.495	0.037179	0.4178	0.271748	0.341876	0.240032	0.205191	0.199313	0.195956	0.202017	0.193412	ug/g
POS2572	Hex1Cer(d41:0+O)+NH4	Hex1Cer(d41:0+O)+NH4	Hex1Cer	Sphingolipid	(d41:0+O)	(d41:0+O)				C47 H97 O9 N2	11.4812	833.719	0.0168919	0.0461725	0.0447173	0.0219084	0.0385035	0.0124832	0.0145717	0.00388398	0.0112841	0.00474857	ug/g
POS2545	Hex1Cer(d38:2)+H	Hex1Cer(d38:2)+H	Hex1Cer	Sphingolipid	(d38:2)	(d38:2)				C44 H84 O8 N1	11.5479	754.619	0.0232748	0.0105027	0.0180511	0.00701862	0.00872955	0.0087692	0.00590326	0.0127297	0.311607	0.309093	ug/g
POS2543	Hex1Cer(d38:1+O)+H-H2O	Hex1Cer(d38:1+O)+H-H2O	Hex1Cer	Sphingolipid	(d38:1+O)	(d38:1+O)				C44 H84 O8 N1	11.5488	754.619	0.0232748	0.0105027	0.0180511	0.00701862	0.00872955	0.0087692	0.00590326	0.0127297	0.311607	0.309093	ug/g
POS2588	Hex1Cer(d21:2_21:2)+H-H2O	Hex1Cer(d42:4)+H-H2O	Hex1Cer	Sphingolipid	(d21:2_21:2)	(d21:2)	(21:2)			C48 H86 O7 N1	11.564	788.64	0.401537	0.071854	0.128884	0.0153868	0.00906157	0.46032	0.104308	0.144268	0.00448593	0.00363406	ug/g
NEG652	Hex1Cer(t36:2)-H	Hex1Cer(t36:2)-H	Hex1Cer	Sphingolipid	(t36:2)	(t36:2)				C42 H78 O9 N1	11.5754	740.568	0.0124341	0.348054	0.346928	0.32551	0.130872	0.145518	0.140329	0.197706	0.206234	0.204958	ug/g
POS2496	Hex1Cer(d14:1_18:3)+NH4	Hex1Cer(d32:4)+NH4	Hex1Cer	Sphingolipid	(d14:1_18:3)	(d14:1)	(18:3)			C38 H71 O8 N2	11.6342	683.52	0.0138635	0.120457	0.194852	0.113933	0.206843	0.200408	0.199674	0.263486	0.220123	0.22226	ug/g
POS2541	Hex1Cer(d38:1)+H-H2O	Hex1Cer(d38:1)+H-H2O	Hex1Cer	Sphingolipid	(d38:1)	(d38:1)				C44 H84 O7 N1	11.6825	738.624	0.0278407	0.00199802	0.481781	0.345027	0.000303442	0.479069	0.433956	0.523504	0.476986	0.470622	ug/g
POS2567	Hex1Cer(d18:2_22:0+O)+H	Hex1Cer(d40:2+O)+H	Hex1Cer	Sphingolipid	(d18:2_22:0+O)	(d18:2)	(22:0+O)			C46 H88 O9 N1	11.7023	798.645	0.0128267	0.711269	1.12158	0.648924	0.666933	0.726614	0.649007	0.53425	0.603079	0.608753	ug/g
POS2569	Hex1Cer(d18:2_22:1)+H	Hex1Cer(d40:3)+H	Hex1Cer	Sphingolipid	(d18:2_22:1)	(d18:2)	(22:1)			C46 H86 O8 N1	11.7063	780.635	0.00575782	1.56074	2.24421	1.35931	1.32256	1.33567	1.37557	1.10064	1.2702	1.1465	ug/g
POS2697	Hex1Cer(t42:5)+H	Hex1Cer(t42:5)+H	Hex1Cer	Sphingolipid	(t42:5)	(t42:5)				C48 H86 O9 N1	11.7064	820.63	0.0174729	3.35672	3.96155	2.94978	2.7269	2.61415	2.6182	2.22975	2.4272	2.24313	ug/g
NEG671	Hex1Cer(t40:2)-H	Hex1Cer(t40:2)-H	Hex1Cer	Sphingolipid	(t40:2)	(t40:2)				C46 H86 O9 N1	11.7197	796.631	0.00729821	5.54609	5.19527	5.18516	5.82542	5.45728	5.54261	3.90302	4.12522	4.16789	ug/g
POS2637	Hex1Cer(m22:1_18:1)+H	Hex1Cer(m40:2)+H	Hex1Cer	Sphingolipid	(m22:1_18:1)	(m22:1)	(18:1)			C46 H88 O7 N1	11.735	766.656	0.0183387	0.375806	0.547642	0.32178	0.788758	0.818542	0.803574	0.72837	0.741783	0.796962	ug/g
POS2578	Hex1Cer(d23:1_19:1)+H-H2O	Hex1Cer(d42:2)+H-H2O	Hex1Cer	Sphingolipid	(d23:1_19:1)	(d23:1)	(19:1)			C48 H90 O7 N1	11.7512	792.671	0.0282389	0.0191537	0.0180555	0.0135164	0.0205567	0.0240453	0.022242	0.012137	0.0115872	0.0105148	ug/g
POS2565	Hex1Cer(d40:2)+H	Hex1Cer(d40:2)+H	Hex1Cer	Sphingolipid	(d40:2)	(d40:2)				C46 H88 O8 N1	11.7657	782.65	0.00470836	0.609862	0.832265	0.514555	0.752509	0.707034	0.642355	0.757952	0.67925	0.689638	ug/g
NEG575	Hex1Cer(d37:2)+HCOO	Hex1Cer(d37:2)+HCOO	Hex1Cer	Sphingolipid	(d37:2)	(d37:2)				C44 H82 O10 N1	11.812	784.594	0.00821173	0.171589	0.168379	0.174779	0.0803467	0.104513	0.102812	0.111023	0.0955418	0.126527	ug/g
NEG676	Hex1Cer(t41:1+O)+HCOO	Hex1Cer(t41:1+O)+HCOO	Hex1Cer	Sphingolipid	(t41:1+O)	(t41:1+O)				C48 H92 O12 N1	11.8534	874.663	0.0107504	1.61989	1.65859	1.6758	1.89395	1.93886	1.98644	1.36628	1.32437	1.31386	ug/g
NEG590	Hex1Cer(d40:1)+HCOO	Hex1Cer(d40:1)+HCOO	Hex1Cer	Sphingolipid	(d40:1)	(d40:1)				C47 H90 O10 N1	11.855	828.657	0.00528903	0.929111	1.01113	0.984437	1.05547	1.17046	1.22804	0.734861	0.785632	0.819556	ug/g
NEG668	Hex1Cer(t40:0+O)+HCOO	Hex1Cer(t40:0+O)+HCOO	Hex1Cer	Sphingolipid	(t40:0+O)	(t40:0+O)				C47 H92 O12 N1	11.9193	862.663	0.032961	0.211262	0.200629	0.208962	0.266428	0.273647	0.274709	0.200975	0.227883	0.245441	ug/g
POS2640	Hex1Cer(m19:1_23:0+O)+H	Hex1Cer(m42:1+O)+H	Hex1Cer	Sphingolipid	(m19:1_23:0+O)	(m19:1)	(23:0+O)			C48 H94 O8 N1	11.9333	812.697	0.076695	2.12222	2.81118	1.36121	1.63849	2.80105	2.93501	1.55051	1.38677	1.68525	ug/g
NEG665	Hex1Cer(t39:2)+HCOO	Hex1Cer(t39:2)+HCOO	Hex1Cer	Sphingolipid	(t39:2)	(t39:2)				C46 H86 O11 N1	11.945	828.621	0.184306	0.411044	0.474702	0.471906	0.894697	0.760565	2.31122	0.623472	0.684038	1.95665	ug/g
NEG683	Hex1Cer(t42:3)+HCOO	Hex1Cer(t42:3)+HCOO	Hex1Cer	Sphingolipid	(t42:3)	(t42:3)				C49 H90 O11 N1	11.9751	868.652	0.00662432	0.196013	0.184138	0.198233	0.178298	0.175553	0.158424	0.139219	0.142435	0.151215	ug/g
POS2553	Hex1Cer(d39:2)+H	Hex1Cer(d39:2)+H	Hex1Cer	Sphingolipid	(d39:2)	(d39:2)				C45 H86 O8 N1	12.1144	768.635	0.00543622	1.46786	2.09762	1.24812	3.07022	2.94246	2.90413	2.62567	2.97011	2.63262	ug/g
POS2511	Hex1Cer(d19:2_16:0+2O)+H-H2O	Hex1Cer(d35:2+2O)+H-H2O	Hex1Cer	Sphingolipid	(d19:2_16:0+2O)	(d19:2)	(16:0+2O)			C41 H76 O9 N1	12.12	726.551	0.017705	0.0431848	0.0699794	0.0413608	0.0108994	0.0108811	0.00818334	0.0189499	0.0176417	0.0198525	ug/g
NEG624	Hex1Cer(m38:3)+HCOO	Hex1Cer(m38:3)+HCOO	Hex1Cer	Sphingolipid	(m38:3)	(m38:3)				C45 H82 O9 N1	12.121	780.6	0.148498	0.0815234	0.0523356	0.0212089	0.146028	0.110555	0.0650486	0.122751	0.0810489	0.0312689	ug/g
POS2580	Hex1Cer(d18:2_24:0+O)+H	Hex1Cer(d42:2+O)+H	Hex1Cer	Sphingolipid	(d18:2_24:0+O)	(d18:2)	(24:0+O)			C48 H92 O9 N1	12.123	826.677	0.190259	0.0572679	0.0171832	0.0257542	0.0219456	0.060805	0.0380585	0.031965	0.0367204	0.0344487	ug/g
NEG619	Hex1Cer(m36:2)+HCOO	Hex1Cer(m36:2)+HCOO	Hex1Cer	Sphingolipid	(m36:2)	(m36:2)				C43 H80 O9 N1	12.1336	754.584	0.0197475	1.15609	1.16869	1.08332	0.399348	0.369091	0.385433	0.53076	0.563458	0.55921	ug/g
POS2585	Hex1Cer(d23:2_19:1)+H	Hex1Cer(d42:3)+H	Hex1Cer	Sphingolipid	(d23:2_19:1)	(d23:2)	(19:1)			C48 H90 O8 N1	12.202	808.666	0.35661	0.0421488	0.0372533	0.0269525	0.00866664	0.0177702	0.0326759	0.00650249	0.0414298	0.0316099	ug/g
POS2688	Hex1Cer(t17:1_24:0+O)+H-H2O	Hex1Cer(t41:1+O)+H-H2O	Hex1Cer	Sphingolipid	(t17:1_24:0+O)	(t17:1)	(24:0+O)			C47 H90 O9 N1	12.2634	812.661	0.0045323	0.503021	0.728905	0.461416	0.48902	0.466139	0.498337	0.347517	0.43188	0.382295	ug/g
POS2705	Hex1Cer(t43:5)+H	Hex1Cer(t43:5)+H	Hex1Cer	Sphingolipid	(t43:5)	(t43:5)				C49 H88 O9 N1	12.2641	834.645	0.0245155	2.79075	3.94143	2.4519	2.2907	2.34856	2.80979	1.93951	2.20045	1.76972	ug/g
POS2575	Hex1Cer(d18:2_23:0+O)+H	Hex1Cer(d41:2+O)+H	Hex1Cer	Sphingolipid	(d18:2_23:0+O)	(d18:2)	(23:0+O)			C47 H90 O9 N1	12.267	812.661	0.00453319	0.503341	0.728907	0.464018	0.497699	0.466137	0.498335	0.348933	0.431879	0.393354	ug/g
NEG677	Hex1Cer(t20:1_21:1)+HCOO	Hex1Cer(t41:2)+HCOO	Hex1Cer	Sphingolipid	(t20:1_21:1)	(t20:1)	(21:1)			C48 H90 O11 N1	12.2829	856.652	0.0142071	2.90752	2.50294	2.81815	3.0945	3.42999	3.0485	2.25498	2.14801	2.20067	ug/g
NEG628	Hex1Cer(m40:2)+HCOO	Hex1Cer(m40:2)+HCOO	Hex1Cer	Sphingolipid	(m40:2)	(m40:2)				C47 H88 O9 N1	12.2839	810.646	0.0288046	1.21281	1.40371	1.18713	1.48194	1.44146	1.65578	1.07098	1.04638	1.06729	ug/g
POS2592	Hex1Cer(d43:0+O)+NH4	Hex1Cer(d43:0+O)+NH4	Hex1Cer	Sphingolipid	(d43:0+O)	(d43:0+O)				C49 H101 O9 N2	12.348	861.75	0.102639	0.402929	0.602156	0.302214	0.597621	0.404268	0.563194	0.449442	0.21464	0.263932	ug/g
NEG554	Hex1Cer(d31:1)-H	Hex1Cer(d31:1)-H	Hex1Cer	Sphingolipid	(d31:1)	(d31:1)				C37 H70 O8 N1	12.359	656.511	0.0218381	0.124558	0.124665	0.132362	0.081943	0.0789153	0.0890726	0.0841208	0.0794725	0.0756819	ug/g
NEG600	Hex1Cer(d42:7)+HCOO	Hex1Cer(d42:7)+HCOO	Hex1Cer	Sphingolipid	(d42:7)	(d42:7)				C49 H82 O10 N1	12.3599	844.594	0.174001	0.00533059	0.00566664	0.032887	0.0526698	0.0601177	0.0538554	0.0524822	0.0440809	0.00230919	ug/g
NEG579	Hex1Cer(d38:2)+HCOO	Hex1Cer(d38:2)+HCOO	Hex1Cer	Sphingolipid	(d38:2)	(d38:2)				C45 H84 O10 N1	12.3623	798.61	0.0119244	0.246271	0.242261	0.232398	0.116491	0.106468	0.115957	0.125193	0.141863	0.142383	ug/g
NEG680	Hex1Cer(t42:1+O)+HCOO	Hex1Cer(t42:1+O)+HCOO	Hex1Cer	Sphingolipid	(t42:1+O)	(t42:1+O)				C49 H94 O12 N1	12.3796	888.678	0.000691203	2.98541	3.09595	2.91411	3.05525	3.14291	3.26614	2.02908	2.17719	2.24538	ug/g
NEG593	Hex1Cer(d41:1)+HCOO	Hex1Cer(d41:1)+HCOO	Hex1Cer	Sphingolipid	(d41:1)	(d41:1)				C48 H92 O10 N1	12.3806	842.673	0.0258767	1.86551	1.74075	1.62544	1.9269	2.0843	1.90042	1.32492	1.30483	1.44504	ug/g
POS2648	Hex1Cer(t34:1)+NH4	Hex1Cer(t34:1)+NH4	Hex1Cer	Sphingolipid	(t34:1)	(t34:1)				C40 H81 O9 N2	12.382	733.594	0.0889849	0.10014	0.139962	0.0783276	0.0227509	0.0246012	0.0211634	0.00419616	0.0122407	0.0133926	ug/g
POS2630	Hex1Cer(m38:2)+H	Hex1Cer(m38:2)+H	Hex1Cer	Sphingolipid	(m38:2)	(m38:2)				C44 H84 O7 N1	12.4587	738.624	0.017944	0.0620035	0.089904	0.0499421	0.0804489	0.0781834	0.070648	0.094626	0.0812887	0.0886029	ug/g
POS2542	Hex1Cer(d38:1)+H-H2O	Hex1Cer(d38:1)+H-H2O	Hex1Cer	Sphingolipid	(d38:1)	(d38:1)				C44 H84 O7 N1	12.4589	738.624	0.0180133	0.0620047	0.0899118	0.0499467	0.0806706	0.0781801	0.070663	0.0946137	0.0812432	0.0886192	ug/g
NEG607	Hex1Cer(d47:8)-H	Hex1Cer(d47:8)-H	Hex1Cer	Sphingolipid	(d47:8)	(d47:8)				C53 H88 O8 N1	12.4593	866.652	0.0306189	0.0771793	0.0758339	0.0618038	0.115652	0.112605	0.121591	0.0843416	0.0887823	0.0962309	ug/g
NEG675	Hex1Cer(t41:0+O)+HCOO	Hex1Cer(t41:0+O)+HCOO	Hex1Cer	Sphingolipid	(t41:0+O)	(t41:0+O)				C48 H94 O12 N1	12.4611	876.678	0.0165833	0.257947	0.27395	0.247681	0.407254	0.395172	0.412018	0.30325	0.310556	0.315157	ug/g
NEG576	Hex1Cer(d37:2)-H	Hex1Cer(d37:2)-H	Hex1Cer	Sphingolipid	(d37:2)	(d37:2)				C43 H80 O8 N1	12.4728	738.589	0.0034738	0.318777	0.330591	0.326597	0.117363	0.0562391	0.0516501	0.119526	0.118331	0.122022	ug/g
NEG558	Hex1Cer(d33:2)-H	Hex1Cer(d33:2)-H	Hex1Cer	Sphingolipid	(d33:2)	(d33:2)				C39 H72 O8 N1	12.5779	682.526	0.00836139	0.0711816	0.087756	0.0801615	0.0551627	0.059744	0.0565788	0.0644152	0.0654094	0.0625743	ug/g
POS2492	Hex1Cer(d14:1_18:0+O)+NH4	Hex1Cer(d32:1+O)+NH4	Hex1Cer	Sphingolipid	(d14:1_18:0+O)	(d14:1)	(18:0+O)			C38 H77 O9 N2	12.6245	705.562	0.00700073	0.146342	0.201417	0.130511	0.239629	0.2176	0.207099	0.28514	0.263519	0.270289	ug/g
POS2581	Hex1Cer(d18:2_24:0+O)+H	Hex1Cer(d42:2+O)+H	Hex1Cer	Sphingolipid	(d18:2_24:0+O)	(d18:2)	(24:0+O)			C48 H92 O9 N1	12.6727	826.677	0.0566804	3.70436	5.10777	1.41875	2.62592	3.67799	3.5345	2.67859	2.6248	2.91714	ug/g
NEG660	Hex1Cer(t38:2)-H	Hex1Cer(t38:2)-H	Hex1Cer	Sphingolipid	(t38:2)	(t38:2)				C44 H82 O9 N1	12.68	768.6	0.00961804	1.62718	1.72507	1.69606	0.703487	0.652648	0.719802	0.874836	0.946269	0.924027	ug/g
NEG621	Hex1Cer(m37:2)+HCOO	Hex1Cer(m37:2)+HCOO	Hex1Cer	Sphingolipid	(m37:2)	(m37:2)				C44 H82 O9 N1	12.683	768.6	0.00555941	1.63987	1.70827	1.69024	0.701846	0.64701	0.718126	0.899992	0.94401	0.963936	ug/g
NEG667	Hex1Cer(t39:3)-H	Hex1Cer(t39:3)-H	Hex1Cer	Sphingolipid	(t39:3)	(t39:3)				C45 H82 O9 N1	12.686	780.6	0.00952159	1.04738	1.04468	1.1425	1.77015	1.68374	1.72745	1.64625	1.68739	1.90646	ug/g
POS2586	Hex1Cer(d18:2_24:1)+H	Hex1Cer(d42:3)+H	Hex1Cer	Sphingolipid	(d18:2_24:1)	(d18:2)	(24:1)			C48 H90 O8 N1	12.7644	808.666	0.0713165	2.17397	3.11661	1.21411	2.08302	1.40198	1.36933	1.54418	1.23433	1.55607	ug/g
POS2599	Hex1Cer(d45:7)+Na	Hex1Cer(d45:7)+Na	Hex1Cer	Sphingolipid	(d45:7)	(d45:7)				C51 H87 O8 N1 Na1	12.7715	864.632	0.00861664	0.151114	0.193978	0.109018	0.11513	0.116484	0.113523	0.0821936	0.0778731	0.0782372	ug/g
POS2709	Hex1Cer(t44:5)+H	Hex1Cer(t44:5)+H	Hex1Cer	Sphingolipid	(t44:5)	(t44:5)				C50 H90 O9 N1	12.7748	848.661	0.00701727	3.84328	5.23855	3.16952	3.37466	3.42263	3.40784	2.72794	2.67541	2.7349	ug/g
POS2595	Hex1Cer(d44:0+O)+NH4	Hex1Cer(d44:0+O)+NH4	Hex1Cer	Sphingolipid	(d44:0+O)	(d44:0+O)				C50 H103 O9 N2	12.7786	875.766	0.0262939	0.00321251	0.00485077	0.00117457	0.0024964	0.00187866	0.00663465	0.00223046	0.00250636	0.00027571	ug/g
NEG682	Hex1Cer(t42:2)-H	Hex1Cer(t42:2)-H	Hex1Cer	Sphingolipid	(t42:2)	(t42:2)				C48 H90 O9 N1	12.7923	824.662	0.0116975	6.92649	7.54504	6.79676	8.50225	8.25434	9.22691	5.93867	5.60004	5.99392	ug/g
NEG631	Hex1Cer(m41:2)+HCOO	Hex1Cer(m41:2)+HCOO	Hex1Cer	Sphingolipid	(m41:2)	(m41:2)				C48 H90 O9 N1	12.795	824.662	0.0110994	2.45865	2.29427	2.37928	3.04934	2.97761	2.62982	1.76718	1.80175	2.12287	ug/g
POS2657	Hex1Cer(t17:1_18:1+O)+H	Hex1Cer(t35:2+O)+H	Hex1Cer	Sphingolipid	(t17:1_18:1+O)	(t17:1)	(18:1+O)			C41 H78 O10 N1	12.822	744.562	0.0648541	0.00176945	0.00420006	0.00263033	0.0313879	0.0156012	0.0026489	0.0140136	0.00460513	0.0023309	ug/g
NEG586	Hex1Cer(d39:2)+HCOO	Hex1Cer(d39:2)+HCOO	Hex1Cer	Sphingolipid	(d39:2)	(d39:2)				C46 H86 O10 N1	12.874	812.626	0.0174399	0.0933058	0.101934	0.107642	0.0456163	0.0573288	0.0433906	0.0530884	0.0792296	0.0765495	ug/g
NEG603	Hex1Cer(d43:7)+HCOO	Hex1Cer(d43:7)+HCOO	Hex1Cer	Sphingolipid	(d43:7)	(d43:7)				C50 H84 O10 N1	12.8768	858.61	0.121415	0.00719697	0.0032738	0.0224545	0.0309952	0.00378145	0.0107229	0.00877685	0.00989696	0.0226825	ug/g
NEG596	Hex1Cer(d42:1)+HCOO	Hex1Cer(d42:1)+HCOO	Hex1Cer	Sphingolipid	(d42:1)	(d42:1)				C49 H94 O10 N1	12.901	856.688	0.00785251	0.149104	0.137189	0.142641	0.18693	0.186576	0.191364	0.114736	0.136255	0.142289	ug/g
NEG685	Hex1Cer(t43:1+O)+HCOO	Hex1Cer(t43:1+O)+HCOO	Hex1Cer	Sphingolipid	(t43:1+O)	(t43:1+O)				C50 H96 O12 N1	12.9055	902.694	0.0192121	0.225156	0.230356	0.235778	0.327472	0.322584	0.325184	0.215055	0.230463	0.220236	ug/g
POS2690	Hex1Cer(t41:6)+H	Hex1Cer(t41:6)+H	Hex1Cer	Sphingolipid	(t41:6)	(t41:6)				C47 H82 O9 N1	12.92	804.598	0.858674	13.0957	18.433	11.6356	16.1603	17.2349	16.0053	19.026	18.1355	0.0168932	ug/g
POS2607	Hex1Cer(d46:6)+H-H2O	Hex1Cer(d46:6)+H-H2O	Hex1Cer	Sphingolipid	(d46:6)	(d46:6)				C52 H90 O7 N1	12.943	840.671	0.265908	5.46916e-08	0.0215507	2.07967e-06	0.0119097	0.0215753	0.00155021	0.00592065	0.0177171	5.33643e-08	ug/g
NEG679	Hex1Cer(t42:0+O)+HCOO	Hex1Cer(t42:0+O)+HCOO	Hex1Cer	Sphingolipid	(t42:0+O)	(t42:0+O)				C49 H96 O12 N1	12.9741	890.694	0.0114201	0.0913245	0.110618	0.0911546	0.13441	0.137606	0.14714	0.11052	0.0972492	0.117069	ug/g
NEG630	Hex1Cer(m41:0+O)+HCOO	Hex1Cer(m41:0+O)+HCOO	Hex1Cer	Sphingolipid	(m41:0+O)	(m41:0+O)				C48 H94 O10 N1	12.986	844.688	0.0132692	0.0494232	0.050932	0.0461485	0.0965709	0.0865853	0.0858349	0.066715	0.0602314	0.0755455	ug/g
NEG608	Hex1Cer(d48:8)-H	Hex1Cer(d48:8)-H	Hex1Cer	Sphingolipid	(d48:8)	(d48:8)				C54 H90 O8 N1	12.991	880.667	0.190527	0.00197347	0.00236876	0.00176517	0.00520712	0.00279442	0.0118721	0.00331571	0.000821583	0.00216117	ug/g
POS2634	Hex1Cer(m39:2)+H	Hex1Cer(m39:2)+H	Hex1Cer	Sphingolipid	(m39:2)	(m39:2)				C45 H86 O7 N1	13.011	752.64	0.357155	0.0070196	0.00432066	0.00733919	0.0342764	0.034469	0.031035	0.0191443	0.026468	0.00496547	ug/g
NEG580	Hex1Cer(d38:2)-H	Hex1Cer(d38:2)-H	Hex1Cer	Sphingolipid	(d38:2)	(d38:2)				C44 H82 O8 N1	13.082	752.605	0.0102956	0.456782	0.561898	0.362468	0.0881977	0.0840221	0.0820073	0.13557	0.138606	0.134756	ug/g
NEG627	Hex1Cer(m39:3)+HCOO	Hex1Cer(m39:3)+HCOO	Hex1Cer	Sphingolipid	(m39:3)	(m39:3)				C46 H84 O9 N1	13.133	794.615	0.0415878	0.0773071	0.0742329	0.0606055	0.00920556	0.0119554	0.0121273	0.00704193	0.0282215	0.0246352	ug/g
NEG598	Hex1Cer(d42:2)+HCOO	Hex1Cer(d42:2)+HCOO	Hex1Cer	Sphingolipid	(d42:2)	(d42:2)				C49 H92 O10 N1	13.1666	854.673	0.0176854	0.120448	0.121111	0.121179	0.113156	0.11492	0.119886	0.0927984	0.101255	0.123132	ug/g
POS2700	Hex1Cer(t43:1)+H-H2O	Hex1Cer(t43:1)+H-H2O	Hex1Cer	Sphingolipid	(t43:1)	(t43:1)				C49 H94 O8 N1	13.175	824.697	0.0101626	0.0441947	0.215307	0.162656	0.146672	0.17947	0.184601	0.200839	0.173419	0.195421	ug/g
POS2597	Hex1Cer(d45:0+O)+NH4	Hex1Cer(d45:0+O)+NH4	Hex1Cer	Sphingolipid	(d45:0+O)	(d45:0+O)				C51 H105 O9 N2	13.21	889.781	0.0356734	0.67356	0.900112	0.290711	0.794173	1.03775	0.784442	0.851788	0.442082	0.609314	ug/g
POS2582	Hex1Cer(d42:2+O)+H	Hex1Cer(d42:2+O)+H	Hex1Cer	Sphingolipid	(d42:2+O)	(d42:2+O)				C48 H92 O9 N1	13.217	826.677	0.169717	0.00607247	0.0184747	0.00574284	0.00860712	0.00514963	0.0104166	0.00828337	0.00703753	0.00820812	ug/g
NEG623	Hex1Cer(m38:2)+HCOO	Hex1Cer(m38:2)+HCOO	Hex1Cer	Sphingolipid	(m38:2)	(m38:2)				C45 H84 O9 N1	13.2206	782.615	0.000717895	2.60434	2.81816	2.57923	1.34157	1.25456	1.36643	1.52264	1.57535	1.57556	ug/g
NEG666	Hex1Cer(t39:2)-H	Hex1Cer(t39:2)-H	Hex1Cer	Sphingolipid	(t39:2)	(t39:2)				C45 H84 O9 N1	13.223	782.615	0.000717895	2.60434	2.81816	2.57923	1.34157	1.25456	1.36643	1.52264	1.57535	1.57556	ug/g
POS2593	Hex1Cer(d18:2_25:0+O)+H	Hex1Cer(d43:2+O)+H	Hex1Cer	Sphingolipid	(d18:2_25:0+O)	(d18:2)	(25:0+O)			C49 H94 O9 N1	13.2995	840.692	0.017029	0.470085	0.734261	0.511401	0.628371	0.600116	0.564139	0.391831	0.493928	0.481449	ug/g
POS2712	Hex1Cer(t45:5)+H	Hex1Cer(t45:5)+H	Hex1Cer	Sphingolipid	(t45:5)	(t45:5)				C51 H92 O9 N1	13.3171	862.677	0.0100332	1.05681	1.43148	0.878647	1.05083	1.04323	1.0515	0.804379	0.753845	0.804475	ug/g
NEG687	Hex1Cer(t43:2)-H	Hex1Cer(t43:2)-H	Hex1Cer	Sphingolipid	(t43:2)	(t43:2)				C49 H92 O9 N1	13.3177	838.678	0.0054685	2.14535	2.25526	2.27025	3.0196	2.86228	3.20143	1.82202	1.87469	1.94556	ug/g
NEG632	Hex1Cer(m42:2)+HCOO	Hex1Cer(m42:2)+HCOO	Hex1Cer	Sphingolipid	(m42:2)	(m42:2)				C49 H92 O9 N1	13.3188	838.678	0.00854301	0.713488	0.724528	0.6954	1.02944	0.956374	0.98784	0.625619	0.666851	0.668139	ug/g
NEG688	Hex1Cer(t44:1+O)+HCOO	Hex1Cer(t44:1+O)+HCOO	Hex1Cer	Sphingolipid	(t44:1+O)	(t44:1+O)				C51 H98 O12 N1	13.4101	916.709	0.0191262	0.18817	0.182334	0.164973	0.253557	0.257006	0.238161	0.171334	0.167537	0.173102	ug/g
NEG597	Hex1Cer(d42:1+O)+HCOO	Hex1Cer(d42:1+O)+HCOO	Hex1Cer	Sphingolipid	(d42:1+O)	(d42:1+O)				C49 H94 O11 N1	13.4106	872.683	0.00591381	0.0765744	0.062552	0.0623925	0.14081	0.139173	0.136739	0.0787016	0.0911229	0.0867371	ug/g
NEG601	Hex1Cer(d43:1)+HCOO	Hex1Cer(d43:1)+HCOO	Hex1Cer	Sphingolipid	(d43:1)	(d43:1)				C50 H96 O10 N1	13.4107	870.704	0.0134237	0.111331	0.120701	0.108166	0.144749	0.143866	0.144647	0.0908981	0.0955716	0.0829386	ug/g
NEG605	Hex1Cer(d44:7)+HCOO	Hex1Cer(d44:7)+HCOO	Hex1Cer	Sphingolipid	(d44:7)	(d44:7)				C51 H86 O10 N1	13.413	872.626	0.189462	0.123814	0.0497809	0.0525017	0.0567468	0.145422	0.0601698	0.0205515	0.0124794	0.0270776	ug/g
POS2587	Hex1Cer(d42:3)+H	Hex1Cer(d42:3)+H	Hex1Cer	Sphingolipid	(d42:3)	(d42:3)				C48 H90 O8 N1	13.4364	808.666	0.0714498	0.430491	0.545333	0.277461	0.102238	0.271494	0.283024	0.265178	0.259705	0.185301	ug/g
POS2696	Hex1Cer(t42:2)+H-H2O	Hex1Cer(t42:2)+H-H2O	Hex1Cer	Sphingolipid	(t42:2)	(t42:2)				C48 H90 O8 N1	13.451	808.666	0.0524476	0.499403	0.630278	0.324268	0.201434	0.318415	0.329788	0.315305	0.301474	0.258834	ug/g
POS2507	Hex1Cer(d17:1_18:0+2O)+NH4	Hex1Cer(d35:1+2O)+NH4	Hex1Cer	Sphingolipid	(d17:1_18:0+2O)	(d17:1)	(18:0+2O)			C41 H83 O10 N2	13.46	763.604	0.0136142	1.73585	2.55729	1.58304	2.14986	2.15438	2.32854	3.39913	3.58468	3.72835	ug/g
NEG684	Hex1Cer(t43:0+O)+HCOO	Hex1Cer(t43:0+O)+HCOO	Hex1Cer	Sphingolipid	(t43:0+O)	(t43:0+O)				C50 H98 O12 N1	13.4776	904.709	0.0022106	0.0345085	0.0314482	0.0335437	0.0716472	0.0571791	0.0723876	0.0478002	0.0599524	0.0597185	ug/g
POS2600	Hex1Cer(d45:8)+H-H2O	Hex1Cer(d45:8)+H-H2O	Hex1Cer	Sphingolipid	(d45:8)	(d45:8)				C51 H84 O7 N1	13.482	822.624	0.0167277	0.393935	0.563409	0.356913	1.39025	1.3548	1.34627	0.76084	0.887553	0.81488	ug/g
POS2563	Hex1Cer(d40:1)+H-H2O	Hex1Cer(d40:1)+H-H2O	Hex1Cer	Sphingolipid	(d40:1)	(d40:1)				C46 H88 O7 N1	13.5116	766.656	0.475586	0.146617	0.211897	0.0402019	0.425315	0.410398	0.274046	0.187491	0.250928	0.26318	ug/g
NEG587	Hex1Cer(d39:2)-H	Hex1Cer(d39:2)-H	Hex1Cer	Sphingolipid	(d39:2)	(d39:2)				C45 H84 O8 N1	13.5993	766.62	0.0164702	0.796199	0.814504	0.666534	0.161775	0.206394	0.198892	0.265749	0.252233	0.252151	ug/g
POS2601	Hex1Cer(d46:0+O)+NH4	Hex1Cer(d46:0+O)+NH4	Hex1Cer	Sphingolipid	(d46:0+O)	(d46:0+O)				C52 H107 O9 N2	13.6027	903.797	0.0257263	0.0100984	0.0122074	0.00341079	0.00571019	0.00743712	0.00659781	0.0134375	0.00154875	0.00167608	ug/g
POS2605	Hex1Cer(d20:2_26:1)+H	Hex1Cer(d46:3)+H	Hex1Cer	Sphingolipid	(d20:2_26:1)	(d20:2)	(26:1)			C52 H98 O8 N1	13.6227	864.729	0.0164334	0.179351	0.281912	0.0134133	0.102364	0.0775549	0.0734761	0.158601	0.155059	0.0285749	ug/g
POS2538	Hex1Cer(d37:4+2O)+NH4	Hex1Cer(d37:4+2O)+NH4	Hex1Cer	Sphingolipid	(d37:4+2O)	(d37:4+2O)				C43 H81 O10 N2	13.6484	785.589	0.0341986	0.459984	0.645879	0.426936	0.302897	0.31698	0.322868	0.542114	0.475591	0.53173	ug/g
POS2536	Hex1Cer(d37:3+2O)+NH4	Hex1Cer(d37:3+2O)+NH4	Hex1Cer	Sphingolipid	(d37:3+2O)	(d37:3+2O)				C43 H83 O10 N2	13.6892	787.604	0.0157068	0.174641	0.51676	0.224883	0.425209	0.105106	0.29592	0.351904	0.166348	0.171429	ug/g
NEG672	Hex1Cer(t40:2)-H	Hex1Cer(t40:2)-H	Hex1Cer	Sphingolipid	(t40:2)	(t40:2)				C46 H86 O9 N1	13.708	796.631	0.0139097	1.71262	1.72369	1.65038	0.921355	0.863772	0.70955	0.877386	0.919147	0.909638	ug/g
NEG626	Hex1Cer(m39:2)+HCOO	Hex1Cer(m39:2)+HCOO	Hex1Cer	Sphingolipid	(m39:2)	(m39:2)				C46 H86 O9 N1	13.7176	796.631	0.0127483	1.68955	1.71281	1.60575	0.866929	6.062	6.15126	0.851028	0.947174	0.831496	ug/g
NEG610	Hex1Cer(m33:1)-H	Hex1Cer(m33:1)-H	Hex1Cer	Sphingolipid	(m33:1)	(m33:1)				C39 H74 O7 N1	13.752	668.547	0.102747	0.0256225	0.0200764	0.0198834	0.037894	0.0288195	0.0345245	0.0276028	0.0300353	0.0228212	ug/g
POS2596	Hex1Cer(d18:2_26:0+O)+H	Hex1Cer(d44:2+O)+H	Hex1Cer	Sphingolipid	(d18:2_26:0+O)	(d18:2)	(26:0+O)			C50 H96 O9 N1	13.7789	854.708	0.0171912	0.498874	0.786433	0.432202	0.47733	0.531566	0.492142	0.398721	0.474342	0.413057	ug/g
NEG690	Hex1Cer(t44:2)-H	Hex1Cer(t44:2)-H	Hex1Cer	Sphingolipid	(t44:2)	(t44:2)				C50 H94 O9 N1	13.7976	852.693	0.0173336	2.7217	2.81619	3.01101	3.67023	3.27187	3.61254	2.37443	2.79257	2.60014	ug/g
NEG633	Hex1Cer(m43:2)+HCOO	Hex1Cer(m43:2)+HCOO	Hex1Cer	Sphingolipid	(m43:2)	(m43:2)				C50 H94 O9 N1	13.7989	852.693	0.0224487	0.815027	0.814502	0.815084	0.973146	0.933133	0.966765	0.683046	0.742951	0.734227	ug/g
POS2546	Hex1Cer(d38:2)+NH4	Hex1Cer(d38:2)+NH4	Hex1Cer	Sphingolipid	(d38:2)	(d38:2)				C44 H87 O8 N2	13.879	771.646	0.0935739	0.00571852	0.0102043	0.00261574	0.0113394	0.0128877	0.0110486	0.0139927	0.0131346	0.0153308	ug/g
NEG594	Hex1Cer(d41:2)+HCOO	Hex1Cer(d41:2)+HCOO	Hex1Cer	Sphingolipid	(d41:2)	(d41:2)				C48 H90 O10 N1	13.911	840.657	0.0149747	0.0131709	0.0111184	0.0109566	0.00865149	0.0103235	0.0106953	0.00335937	0.0048011	0.00534611	ug/g
NEG602	Hex1Cer(d43:1+O)+HCOO	Hex1Cer(d43:1+O)+HCOO	Hex1Cer	Sphingolipid	(d43:1+O)	(d43:1+O)				C50 H96 O11 N1	13.913	886.699	0.0148396	0.039769	0.0390054	0.0361524	0.0850767	0.0830558	0.0776647	0.0528437	0.0542063	0.0819353	ug/g
NEG591	Hex1Cer(d40:2)-H	Hex1Cer(d40:2)-H	Hex1Cer	Sphingolipid	(d40:2)	(d40:2)				C46 H86 O8 N1	14.1027	780.636	0.0151048	0.534958	0.550774	0.542576	0.135599	0.127985	0.137003	0.179175	0.179674	0.189062	ug/g
NEG604	Hex1Cer(d44:2)+HCOO	Hex1Cer(d44:2)+HCOO	Hex1Cer	Sphingolipid	(d44:2)	(d44:2)				C51 H96 O10 N1	14.1557	882.704	0.113163	0.0951158	0.0844121	0.0862644	0.0877798	0.143965	0.0920657	0.0662129	0.0957396	0.100071	ug/g
POS2554	Hex1Cer(d23:2_16:0+2O)+H-H2O	Hex1Cer(d39:2+2O)+H-H2O	Hex1Cer	Sphingolipid	(d23:2_16:0+2O)	(d23:2)	(16:0+2O)			C45 H84 O9 N1	14.204	782.614	0.020683	0.0423278	0.058306	0.0299996	0.0166108	0.0194779	0.0176779	0.0209855	0.0259772	0.0218341	ug/g
POS2598	Hex1Cer(d45:1+O)+H-H2O	Hex1Cer(d45:1+O)+H-H2O	Hex1Cer	Sphingolipid	(d45:1+O)	(d45:1+O)				C51 H98 O8 N1	14.277	852.729	0.0522747	0.0743247	0.0851624	0.0749881	0.158238	0.112145	0.150135	0.0961756	0.153465	0.169428	ug/g
NEG691	Hex1Cer(t45:2)+HCOO	Hex1Cer(t45:2)+HCOO	Hex1Cer	Sphingolipid	(t45:2)	(t45:2)				C52 H98 O11 N1	14.2885	912.715	0.0254219	0.211033	0.190995	0.197795	0.232377	0.252184	0.284928	0.187309	0.185853	0.198435	ug/g
POS2608	Hex1Cer(d48:0+O)+NH4	Hex1Cer(d48:0+O)+NH4	Hex1Cer	Sphingolipid	(d48:0+O)	(d48:0+O)				C54 H111 O9 N2	14.3898	931.828	0.0724032	0.0307851	0.0331971	0.00402171	0.00299559	0.00697716	0.00506985	0.0254723	0.0206806	0.00671955	ug/g
POS2602	Hex1Cer(d46:0+O)+NH4	Hex1Cer(d46:0+O)+NH4	Hex1Cer	Sphingolipid	(d46:0+O)	(d46:0+O)				C52 H107 O9 N2	14.4664	903.797	0.050867	0.00236859	0.00442923	0.00809193	0.0287348	0.00412469	0.00177644	0.0185727	0.0112266	0.000769193	ug/g
POS2603	Hex1Cer(d46:2)+H	Hex1Cer(d46:2)+H	Hex1Cer	Sphingolipid	(d46:2)	(d46:2)				C52 H100 O8 N1	14.491	866.744	0.0202655	0.0391805	0.0388702	0.0305971	0.248486	0.232846	0.00720251	0.0097941	0.015908	0.00992981	ug/g
POS2704	Hex1Cer(t43:3)+NH4	Hex1Cer(t43:3)+NH4	Hex1Cer	Sphingolipid	(t43:3)	(t43:3)				C49 H95 O9 N2	14.544	855.703	0.10119	0.00145952	0.00803392	0.000660919	0.00650705	0.00252757	0.0210222	0.00435168	0.000717908	0.0112248	ug/g
NEG595	Hex1Cer(d41:2)-H	Hex1Cer(d41:2)-H	Hex1Cer	Sphingolipid	(d41:2)	(d41:2)				C47 H88 O8 N1	14.5827	794.652	0.0144914	0.167514	0.17946	0.159738	0.0477683	0.0592053	0.0605149	0.0832747	0.0840407	0.0916318	ug/g
NEG692	Hex1Cer(t46:2)+HCOO	Hex1Cer(t46:2)+HCOO	Hex1Cer	Sphingolipid	(t46:2)	(t46:2)				C53 H100 O11 N1	14.7372	926.73	0.0134922	0.224122	0.25199	0.225879	0.235126	0.237785	0.239148	0.193724	0.191599	0.208254	ug/g
POS2606	Hex1Cer(d46:3)+H	Hex1Cer(d46:3)+H	Hex1Cer	Sphingolipid	(d46:3)	(d46:3)				C52 H98 O8 N1	14.7414	864.729	0.00941836	0.159069	0.235822	0.120997	0.12471	0.132415	0.133636	0.129022	0.146541	0.139623	ug/g
POS2566	Hex1Cer(d40:2)+NH4	Hex1Cer(d40:2)+NH4	Hex1Cer	Sphingolipid	(d40:2)	(d40:2)				C46 H91 O8 N2	14.7718	799.677	0.12677	0.0055589	0.00782645	0.0107014	2.76907e-06	0.0108532	0.00782285	0.0082627	0.00755406	0.00565837	ug/g
NEG581	Hex1Cer(d38:2)-H	Hex1Cer(d38:2)-H	Hex1Cer	Sphingolipid	(d38:2)	(d38:2)				C44 H82 O8 N1	15.0677	752.605	0.0239232	0.0160795	0.0167711	0.0136532	0.0230723	0.0249277	0.0235169	0.0218607	0.0156969	0.0230144	ug/g
POS2594	Hex1Cer(d43:2+O)+NH4	Hex1Cer(d43:2+O)+NH4	Hex1Cer	Sphingolipid	(d43:2+O)	(d43:2+O)				C49 H97 O9 N2	15.253	857.719	0.0640468	0.00556638	0.00459203	0.0396973	0.0271923	0.0243508	0.019721	0.0335893	0.0313425	0.0332506	ug/g
POS2651	Hex1Cer(t34:3)+NH4	Hex1Cer(t34:3)+NH4	Hex1Cer	Sphingolipid	(t34:3)	(t34:3)				C40 H77 O9 N2	15.3404	729.562	0.01748	0.00562602	0.00195296	0.00335851	0.00238318	0.0026602	0.00219776	0.00585112	0.0037532	0.00538823	ug/g
POS2583	Hex1Cer(d42:2+O)+NH4	Hex1Cer(d42:2+O)+NH4	Hex1Cer	Sphingolipid	(d42:2+O)	(d42:2+O)				C48 H95 O9 N2	15.6836	843.703	0.203698	0.149564	0.185527	0.11953	0.00446912	2.11852e-06	0.00128224	0.00355504	0.000634751	0.00671503	ug/g
POS2641	Hex1Cer(m42:3)+Na	Hex1Cer(m42:3)+Na	Hex1Cer	Sphingolipid	(m42:3)	(m42:3)				C48 H89 O7 N1 Na1	15.686	814.653	0.0204902	0.00209357	0.00132408	0.00180766	0.00193226	0.00123189	0.0010287	0.00185958	0.00206472	0.000970175	ug/g
POS2478	Hex1Cer(d28:0+O)+NH4	Hex1Cer(d28:0+O)+NH4	Hex1Cer	Sphingolipid	(d28:0+O)	(d28:0+O)				C34 H71 O9 N2	15.836	651.515	0.0460724	0.122985	0.155375	0.11071	0.15377	0.1705	0.173242	0.182301	0.150076	0.157287	ug/g
POS2604	Hex1Cer(d46:2+O)+NH4	Hex1Cer(d46:2+O)+NH4	Hex1Cer	Sphingolipid	(d46:2+O)	(d46:2+O)				C52 H103 O9 N2	16.7668	899.766	0.040456	2.30867	3.0203	1.77242	0.506069	0.302726	0.56886	1.11289	1.32619	1.4	ug/g
POS2609	Hex1Cer(d48:1+O)+NH4	Hex1Cer(d48:1+O)+NH4	Hex1Cer	Sphingolipid	(d48:1+O)	(d48:1+O)				C54 H109 O9 N2	17.056	929.813	0.170153	0.409681	0.571701	0.320237	0.244811	0.259357	0.281885	0.0675873	0.0628578	0.406301	ug/g
POS2734	Hex2Cer(d39:6)+NH4	Hex2Cer(d39:6)+NH4	Hex2Cer	Sphingolipid	(d39:6)	(d39:6)				C51 H91 O13 N2	4.83492	939.652	0.180541	0.016745	0.0252843	0.00029482	0.0154548	0.00994766	0.0101308	0.0148727	0.000255185	0.000168839	ug/g
POS2735	Hex2Cer(d39:6)+NH4	Hex2Cer(d39:6)+NH4	Hex2Cer	Sphingolipid	(d39:6)	(d39:6)				C51 H91 O13 N2	5.60895	939.652	0.0291122	0.0269767	0.0407338	0.000595991	0.0248981	0.0200736	0.0204432	0.0239605	0.0209234	0.00033767	ug/g
POS2740	Hex2Cer(d39:7)+NH4	Hex2Cer(d39:7)+NH4	Hex2Cer	Sphingolipid	(d39:7)	(d39:7)				C51 H89 O13 N2	5.836	937.636	0.0299953	0.00154218	0.08732	0.0499317	0.0533735	0.0414546	0.000400738	0.051366	0.0451744	0.00124412	ug/g
POS2723	Hex2Cer(d30:4)+NH4	Hex2Cer(d30:4)+NH4	Hex2Cer	Sphingolipid	(d30:4)	(d30:4)				C42 H77 O13 N2	6.05907	817.542	0.0260846	0.00532958	0.00261201	0.0038971	0.00845638	0.00899137	0.00887433	0.00196508	0.00320292	0.00557189	ug/g
POS2725	Hex2Cer(d15:1_16:1+2O)+NH4	Hex2Cer(d31:2+2O)+NH4	Hex2Cer	Sphingolipid	(d15:1_16:1+2O)	(d15:1)	(16:1+2O)			C43 H83 O15 N2	6.58642	867.579	0.109414	0.137067	0.0660037	0.041271	0.0280226	0.115323	0.0408423	0.0671181	0.0741746	0.198584	ug/g
POS2741	Hex2Cer(d39:7)+NH4	Hex2Cer(d39:7)+NH4	Hex2Cer	Sphingolipid	(d39:7)	(d39:7)				C51 H89 O13 N2	6.64376	937.636	0.0116206	0.0235586	0.0345678	0.0173661	0.0495922	0.0019691	0.0279491	0.0295387	0.000611088	0.0290458	ug/g
POS2717	Hex2Cer(d29:3)+NH4	Hex2Cer(d29:3)+NH4	Hex2Cer	Sphingolipid	(d29:3)	(d29:3)				C41 H77 O13 N2	6.6845	805.542	0.286339	0.0301662	0.00954761	0.00320797	0.0281271	0.0169852	0.0165919	0.00481705	0.00475818	0.00543775	ug/g
POS2720	Hex2Cer(d30:3)+NH4	Hex2Cer(d30:3)+NH4	Hex2Cer	Sphingolipid	(d30:3)	(d30:3)				C42 H79 O13 N2	6.75507	819.558	0.0346081	0.00621974	0.0153931	0.00769085	0.0104332	0.00805014	0.00824494	0.0114246	0.00914209	0.0109279	ug/g
POS2724	Hex2Cer(d30:4)+NH4	Hex2Cer(d30:4)+NH4	Hex2Cer	Sphingolipid	(d30:4)	(d30:4)				C42 H77 O13 N2	6.86065	817.542	0.0349265	0.0115339	0.0142021	0.0108781	0.0083995	0.0118433	0.0025762	0.0404852	0.0498654	0.0485589	ug/g
POS2721	Hex2Cer(d30:3)+NH4	Hex2Cer(d30:3)+NH4	Hex2Cer	Sphingolipid	(d30:3)	(d30:3)				C42 H79 O13 N2	7.35095	819.558	1.28929	0.0842586	0.128085	0.000389229	0.0708922	0.000221343	4.87236e-05	0.0635374	0.0606019	0.0468599	ug/g
POS2759	Hex2Cer(m39:7)+NH4	Hex2Cer(m39:7)+NH4	Hex2Cer	Sphingolipid	(m39:7)	(m39:7)				C51 H89 O12 N2	7.655	921.641	0.107787	0.0639908	0.103877	0.0651521	0.0727758	0.0990935	0.0809171	0.0540875	0.0800639	0.0778896	ug/g
POS2718	Hex2Cer(d30:2)+NH4	Hex2Cer(d30:2)+NH4	Hex2Cer	Sphingolipid	(d30:2)	(d30:2)				C42 H81 O13 N2	7.894	821.573	0.229586	0.0073647	0.0336158	0.0171931	0.01872	0.0131431	0.0241684	0.00516969	0.00280794	0.0124712	ug/g
POS2727	Hex2Cer(d32:3)+NH4	Hex2Cer(d32:3)+NH4	Hex2Cer	Sphingolipid	(d32:3)	(d32:3)				C44 H83 O13 N2	7.953	847.589	0.0149086	0.016022	0.0166562	0.0070485	0.0510494	0.059965	0.0523386	0.0501581	0.00776016	0.0546655	ug/g
NEG695	Hex2Cer(d32:4)-H	Hex2Cer(d32:4)-H	Hex2Cer	Sphingolipid	(d32:4)	(d32:4)				C44 H76 O13 N1	8.127	826.532	0.0446836	0.233243	0.22995	0.24038	0.21289	0.2279	0.218095	0.19532	0.195272	0.254649	ug/g
POS2745	Hex2Cer(d42:6)+NH4	Hex2Cer(d42:6)+NH4	Hex2Cer	Sphingolipid	(d42:6)	(d42:6)				C54 H97 O13 N2	8.266	981.699	0.0318316	0.0829485	0.00155189	0.00108795	0.0765572	0.0416443	0.0424111	0.0736788	0.0649329	0.0765193	ug/g
POS2726	Hex2Cer(d16:1_16:1+2O)+NH4	Hex2Cer(d32:2+2O)+NH4	Hex2Cer	Sphingolipid	(d16:1_16:1+2O)	(d16:1)	(16:1+2O)			C44 H85 O15 N2	8.366	881.594	0.169271	0.00212026	0.0136347	0.00897332	0.032094	0.00331909	0.00684058	0.000711292	0.00406002	0.00450677	ug/g
POS2758	Hex2Cer(m39:6)+NH4	Hex2Cer(m39:6)+NH4	Hex2Cer	Sphingolipid	(m39:6)	(m39:6)				C51 H91 O12 N2	8.53864	923.657	0.0450965	0.04952	0.0810726	0.0458427	0.0640513	0.0768712	0.0811819	0.0908127	0.110102	0.0945749	ug/g
POS2760	Hex2Cer(m39:7)+NH4	Hex2Cer(m39:7)+NH4	Hex2Cer	Sphingolipid	(m39:7)	(m39:7)				C51 H89 O12 N2	8.59789	921.641	0.0174418	0.912182	1.40189	0.832503	1.44969	1.5573	1.46542	1.69682	1.85866	1.92753	ug/g
NEG693	Hex2Cer(d30:3)-H	Hex2Cer(d30:3)-H	Hex2Cer	Sphingolipid	(d30:3)	(d30:3)				C42 H74 O13 N1	8.64378	800.517	0.182691	0.111436	0.0807316	0.0931158	0.266913	0.0472042	0.339131	0.14011	0.180466	0.17867	ug/g
NEG697	Hex2Cer(d33:4)-H	Hex2Cer(d33:4)-H	Hex2Cer	Sphingolipid	(d33:4)	(d33:4)				C45 H78 O13 N1	8.78535	840.548	0.00447776	1.02575	0.996753	1.01223	0.918069	0.918003	0.858395	0.875076	0.890431	0.941256	ug/g
NEG699	Hex2Cer(d35:2)+HCOO	Hex2Cer(d35:2)+HCOO	Hex2Cer	Sphingolipid	(d35:2)	(d35:2)				C48 H88 O15 N1	8.846	918.616	0.00486418	0.143345	0.154778	0.142064	0.112563	0.119517	0.132898	0.117232	0.110786	0.12052	ug/g
NEG698	Hex2Cer(d34:4)-H	Hex2Cer(d34:4)-H	Hex2Cer	Sphingolipid	(d34:4)	(d34:4)				C46 H80 O13 N1	9.38572	854.564	0.0129578	1.80597	1.95861	1.72894	1.91367	1.93275	1.93878	1.82737	2.04345	1.91866	ug/g
POS2750	Hex2Cer(m17:1_16:0+O)+H	Hex2Cer(m33:1+O)+H	Hex2Cer	Sphingolipid	(m17:1_16:0+O)	(m17:1)	(16:0+O)			C45 H86 O13 N1	9.576	848.609	0.122386	0.0584164	0.0688065	0.0306697	0.0688238	0.0885388	0.136192	0.0944875	0.0703128	0.0734645	ug/g
NEG694	Hex2Cer(d31:2)-H	Hex2Cer(d31:2)-H	Hex2Cer	Sphingolipid	(d31:2)	(d31:2)				C43 H78 O13 N1	10.0487	816.548	0.0112253	0.273192	0.322173	0.297653	0.277656	0.271736	0.288044	0.351488	0.365408	0.326659	ug/g
POS2722	Hex2Cer(d30:3)+NH4	Hex2Cer(d30:3)+NH4	Hex2Cer	Sphingolipid	(d30:3)	(d30:3)				C42 H79 O13 N2	10.105	819.558	0.024996	0.0908942	0.131705	0.0846423	0.0654463	0.079828	0.0670369	0.0989351	0.0743126	0.0208752	ug/g
POS2749	Hex2Cer(m31:1)+NH4	Hex2Cer(m31:1)+NH4	Hex2Cer	Sphingolipid	(m31:1)	(m31:1)				C43 H85 O12 N2	10.666	821.61	0.0986459	0.527691	0.778896	0.479437	0.667994	0.811791	1.16258	0.680127	0.493462	0.733738	ug/g
POS2765	Hex2Cer(m42:5)+NH4	Hex2Cer(m42:5)+NH4	Hex2Cer	Sphingolipid	(m42:5)	(m42:5)				C54 H99 O12 N2	10.7478	967.719	0.0120924	0.0632205	0.0904862	0.0590645	0.0145364	0.0264783	0.0210732	0.0284008	0.0354532	0.0303098	ug/g
POS2729	Hex2Cer(d33:4+O)+H	Hex2Cer(d33:4+O)+H	Hex2Cer	Sphingolipid	(d33:4+O)	(d33:4+O)				C45 H80 O14 N1	11.069	858.557	0.112079	0.1786	0.240287	0.15814	0.0309827	0.229914	0.172802	0.136689	0.219977	0.138561	ug/g
NEG696	Hex2Cer(d33:2)-H	Hex2Cer(d33:2)-H	Hex2Cer	Sphingolipid	(d33:2)	(d33:2)				C45 H82 O13 N1	11.179	844.579	0.0349643	0.0533377	0.0601203	0.0575964	0.0334573	0.0360778	0.0413687	0.0756288	0.0890111	0.0785117	ug/g
NEG700	Hex2Cer(d37:4)-H	Hex2Cer(d37:4)-H	Hex2Cer	Sphingolipid	(d37:4)	(d37:4)				C49 H86 O13 N1	11.18	896.61	0.00939381	0.213706	0.201358	0.200082	0.209203	0.224272	0.228136	0.0725782	0.0798185	0.136847	ug/g
POS2767	Hex2Cer(m43:5)+NH4	Hex2Cer(m43:5)+NH4	Hex2Cer	Sphingolipid	(m43:5)	(m43:5)				C55 H101 O12 N2	11.183	981.735	0.0351866	0.00704186	0.00474527	0.00485174	0.00258853	0.00427435	0.0024598	0.006564	0.00577001	0.00594406	ug/g
POS2762	Hex2Cer(m40:4)+NH4	Hex2Cer(m40:4)+NH4	Hex2Cer	Sphingolipid	(m40:4)	(m40:4)				C52 H97 O12 N2	11.218	941.704	0.107593	0.00200998	0.00343259	0.00111492	0.00209814	0.00177504	0.00180773	0.00201909	0.00175847	0.000784814	ug/g
NEG709	Hex2Cer(t38:3)-H	Hex2Cer(t38:3)-H	Hex2Cer	Sphingolipid	(t38:3)	(t38:3)				C50 H90 O14 N1	11.2827	928.637	0.00213763	0.883858	0.935164	0.891556	1.01812	0.998017	0.888495	0.694755	0.753186	0.752858	ug/g
POS2768	Hex2Cer(m44:5)+NH4	Hex2Cer(m44:5)+NH4	Hex2Cer	Sphingolipid	(m44:5)	(m44:5)				C56 H103 O12 N2	11.6268	995.751	0.0189298	0.058435	0.0744822	0.0491151	0.0245612	0.0264328	0.0174119	0.0308202	0.0308287	0.0430683	ug/g
NEG702	Hex2Cer(d38:4)-H	Hex2Cer(d38:4)-H	Hex2Cer	Sphingolipid	(d38:4)	(d38:4)				C50 H88 O13 N1	11.728	910.626	0.0194737	0.600645	0.742634	0.601339	0.665575	0.687921	0.686015	0.489999	0.480278	0.572681	ug/g
POS2719	Hex2Cer(d30:2+O)+H	Hex2Cer(d30:2+O)+H	Hex2Cer	Sphingolipid	(d30:2+O)	(d30:2+O)				C42 H78 O14 N1	11.954	820.542	0.0489817	0.0979171	0.137723	0.0960509	0.18822	0.217783	0.2065	0.16208	0.186369	0.188221	ug/g
POS2746	Hex2Cer(d42:6)+NH4	Hex2Cer(d42:6)+NH4	Hex2Cer	Sphingolipid	(d42:6)	(d42:6)				C54 H97 O13 N2	12.1488	981.699	0.0191068	0.044615	0.0709613	0.0415491	0.0729034	0.0808649	0.0762619	0.0763308	0.0817755	0.068119	ug/g
NEG703	Hex2Cer(d39:4)-H	Hex2Cer(d39:4)-H	Hex2Cer	Sphingolipid	(d39:4)	(d39:4)				C51 H90 O13 N1	12.2794	924.642	0.00535353	0.595921	0.578062	0.5803	0.703374	0.712095	0.731177	0.437335	0.451788	0.477208	ug/g
NEG711	Hex2Cer(t40:3)-H	Hex2Cer(t40:3)-H	Hex2Cer	Sphingolipid	(t40:3)	(t40:3)				C52 H94 O14 N1	12.371	956.668	0.0173559	0.587629	0.609395	0.586284	0.674041	0.673479	0.636027	0.476947	0.473657	0.462606	ug/g
NEG708	Hex2Cer(m39:3)+HCOO	Hex2Cer(m39:3)+HCOO	Hex2Cer	Sphingolipid	(m39:3)	(m39:3)				C52 H94 O14 N1	12.381	956.668	0.0173559	0.587629	0.609395	0.586284	0.674041	0.673479	0.636027	0.476947	0.473657	0.462606	ug/g
POS2773	Hex2Cer(m47:5)+H-H2O	Hex2Cer(m47:5)+H-H2O	Hex2Cer	Sphingolipid	(m47:5)	(m47:5)				C59 H104 O11 N1	12.3818	1002.76	0.043025	0.546151	0.790637	0.3976	0.53511	0.541213	0.606486	0.625711	0.553209	0.662937	ug/g
NEG704	Hex2Cer(d40:4)-H	Hex2Cer(d40:4)-H	Hex2Cer	Sphingolipid	(d40:4)	(d40:4)				C52 H92 O13 N1	12.7858	938.657	0.00523156	0.951757	0.96334	0.919025	1.16412	1.1393	1.16821	0.734003	0.785453	0.804563	ug/g
NEG710	Hex2Cer(t40:2)-H	Hex2Cer(t40:2)-H	Hex2Cer	Sphingolipid	(t40:2)	(t40:2)				C52 H96 O14 N1	12.979	958.684	0.0108806	0.00308467	0.00198404	0.00475273	0.00641383	0.0224147	0.0129547	0.0040406	0.0154124	0.00464762	ug/g
POS2772	Hex2Cer(m47:4)+H-H2O	Hex2Cer(m47:4)+H-H2O	Hex2Cer	Sphingolipid	(m47:4)	(m47:4)				C59 H106 O11 N1	13.0558	1004.78	0.010627	0.246415	0.342839	0.226803	0.190873	0.193717	0.169073	0.166027	0.187452	0.194099	ug/g
POS2774	Hex2Cer(m47:5)+H-H2O	Hex2Cer(m47:5)+H-H2O	Hex2Cer	Sphingolipid	(m47:5)	(m47:5)				C59 H104 O11 N1	13.068	1002.76	0.3984	0.0909253	0.0922227	0.0598179	0.0739506	0.0717323	0.0394268	0.0690455	0.0233568	0.0801469	ug/g
POS2730	Hex2Cer(d34:0+O)+NH4	Hex2Cer(d34:0+O)+NH4	Hex2Cer	Sphingolipid	(d34:0+O)	(d34:0+O)				C46 H93 O14 N2	13.3229	897.662	0.0936949	0.00256836	0.00719107	0.00411202	0.00533922	0.0108214	0.00860113	0.00423004	0.00134236	0.00105726	ug/g
NEG705	Hex2Cer(d41:4)-H	Hex2Cer(d41:4)-H	Hex2Cer	Sphingolipid	(d41:4)	(d41:4)				C53 H94 O13 N1	13.328	952.673	0.0165942	0.264174	0.270104	0.253284	0.378205	0.347238	0.342586	0.2087	0.223739	0.233591	ug/g
NEG712	Hex2Cer(t42:3)-H	Hex2Cer(t42:3)-H	Hex2Cer	Sphingolipid	(t42:3)	(t42:3)				C54 H98 O14 N1	13.393	984.699	0.0285826	0.03863	0.0378245	0.0382793	0.050318	0.0397384	0.051085	0.0295033	0.0329253	0.0281606	ug/g
POS2776	Hex2Cer(t36:1)+NH4	Hex2Cer(t36:1)+NH4	Hex2Cer	Sphingolipid	(t36:1)	(t36:1)				C48 H95 O14 N2	13.449	923.678	0.030503	0.050952	0.0545502	0.0382725	0.0228174	0.0114205	0.0233309	0.0361674	0.0421981	0.0304547	ug/g
NEG706	Hex2Cer(d42:4)-H	Hex2Cer(d42:4)-H	Hex2Cer	Sphingolipid	(d42:4)	(d42:4)				C54 H96 O13 N1	13.8209	966.689	0.0250431	0.32753	0.331061	0.318179	0.290305	0.276839	0.291685	0.210104	0.215203	0.217845	ug/g
POS2771	Hex2Cer(m45:2)+NH4	Hex2Cer(m45:2)+NH4	Hex2Cer	Sphingolipid	(m45:2)	(m45:2)				C57 H111 O12 N2	14.037	1015.81	0.215966	0.0768238	0.109914	0.0235144	0.0185505	0.054583	0.0328501	0.0627609	0.0660717	0.0856844	ug/g
POS2775	Hex2Cer(t35:2)+H-H2O	Hex2Cer(t35:2)+H-H2O	Hex2Cer	Sphingolipid	(t35:2)	(t35:2)				C47 H86 O13 N1	14.599	872.609	0.0258705	0.0657614	0.0866593	0.0695017	0.228087	0.241773	0.212442	0.105507	0.123506	0.094182	ug/g
POS2742	Hex2Cer(d20:2_20:0+O)+NH4	Hex2Cer(d40:2+O)+NH4	Hex2Cer	Sphingolipid	(d20:2_20:0+O)	(d20:2)	(20:0+O)			C52 H101 O14 N2	15.1698	977.725	0.170044	0.203968	0.357111	0.113809	0.0675426	0.0679571	0.0692084	0.00174344	0.00344723	0.001409	ug/g
POS2748	Hex2Cer(d24:2_20:1+O)+NH4	Hex2Cer(d44:3+O)+NH4	Hex2Cer	Sphingolipid	(d24:2_20:1+O)	(d24:2)	(20:1+O)			C56 H107 O14 N2	15.419	1031.77	0.00213356	0.0513251	0.0535092	0.0441408	0.442196	0.0415183	0.0277265	0.199297	0.0258192	0.0345894	ug/g
POS2752	Hex2Cer(m36:2)+NH4	Hex2Cer(m36:2)+NH4	Hex2Cer	Sphingolipid	(m36:2)	(m36:2)				C48 H93 O12 N2	15.9989	889.672	0.0323235	0.104434	0.129977	0.0793387	0.105627	0.0927636	0.0987622	0.108152	0.0965859	0.0971775	ug/g
POS2755	Hex2Cer(m37:1)+NH4	Hex2Cer(m37:1)+NH4	Hex2Cer	Sphingolipid	(m37:1)	(m37:1)				C49 H97 O12 N2	16.6344	905.704	0.0646179	0.0900525	0.112613	0.0708034	0.0557655	0.0537471	0.0472056	0.114798	0.10625	0.106991	ug/g
POS2780	Hex3Cer(d30:3)+NH4	Hex3Cer(d30:3)+NH4	Hex3Cer	Sphingolipid	(d30:3)	(d30:3)				C48 H89 O18 N2	6.628	981.61	0.0169062	0.677694	0.997846	0.564667	0.671304	0.695122	0.709367	0.512182	0.476855	0.595115	ug/g
POS2782	Hex3Cer(d24:1_18:2+O)+NH4	Hex3Cer(d42:3+O)+NH4	Hex3Cer	Sphingolipid	(d24:1_18:2+O)	(d24:1)	(18:2+O)			C60 H113 O19 N2	13.3158	1165.79	0.265399	0.199863	0.226564	0.200364	0.0120371	0.0188805	0.0648305	0.0276405	0.0231027	0.0426681	ug/g
NEG717	Hex3Cer(m47:6)-2H	Hex3Cer(m47:6)-2H	Hex3Cer	Sphingolipid	(m47:6)	(m47:6)				C65 H111 O17 N1	14.336	588.893	0.127241	0.117303	0.0473388	0.0365774	0.157491	0.0604888	0.032775	0.0528321	0.0687727	0.0619342	ug/g
NEG718	Hex3Cer(m47:6)-2H	Hex3Cer(m47:6)-2H	Hex3Cer	Sphingolipid	(m47:6)	(m47:6)				C65 H111 O17 N1	15.242	588.893	0.793927	0.0394902	2.88896	2.58895	0.00411678	3.15105	0.0179153	0.0182405	1.68971	0.0151465	ug/g
POS2783	Hex3Cer(d42:3+O)+NH4	Hex3Cer(d42:3+O)+NH4	Hex3Cer	Sphingolipid	(d42:3+O)	(d42:3+O)				C60 H113 O19 N2	15.6546	1165.79	0.0223343	0.0797651	0.116941	0.0680099	0.0147321	0.0181059	0.0209864	0.0236846	0.0239328	0.0275405	ug/g
NEG719	Hex3Cer(m47:6)-2H	Hex3Cer(m47:6)-2H	Hex3Cer	Sphingolipid	(m47:6)	(m47:6)				C65 H111 O17 N1	16.503	588.893	0.169785	0.152779	0.283215	0.253937	0.168408	0.324325	0.314659	0.239939	0.127539	0.127452	ug/g
NEG741	LPA(18:3)-H	LPA(18:3)-H	LPA	Glycerophospholipid	(18:3)	(18:3)				C21 H36 O7 N0 P1	1.38195	431.22	0.0773573	0.602959	0.548716	0.5977	0.475821	0.634649	0.514203	0.349881	0.230937	0.32812	ug/g
NEG734	LPA(18:2)-H	LPA(18:2)-H	LPA	Glycerophospholipid	(18:2)	(18:2)				C21 H38 O7 N0 P1	1.55545	433.236	0.0560239	4.88841	5.09837	5.57123	3.55532	3.53457	2.9763	3.88107	4.34451	3.40303	ug/g
NEG731	LPA(18:1)-H	LPA(18:1)-H	LPA	Glycerophospholipid	(18:1)	(18:1)				C21 H40 O7 N0 P1	2.06596	435.252	0.0133918	0.528896	0.49167	0.465662	0.229368	0.591114	0.414272	0.279499	0.0961112	0.138484	ug/g
NEG735	LPA(18:2)-H	LPA(18:2)-H	LPA	Glycerophospholipid	(18:2)	(18:2)				C21 H38 O7 N0 P1	2.20104	433.236	0.250193	0.0260471	0.0509822	0.0377454	0.0335588	0.0327508	0.0147666	0.0219089	0.00934231	0.00934833	ug/g
NEG742	LPA(18:3)-H	LPA(18:3)-H	LPA	Glycerophospholipid	(18:3)	(18:3)				C21 H36 O7 N0 P1	2.364	431.22	0.167771	0.0190895	0.0442042	0.00229565	0.0361252	0.00770812	0.0361022	0.0149419	0.0180215	0.00843877	ug/g
NEG736	LPA(18:2)-H	LPA(18:2)-H	LPA	Glycerophospholipid	(18:2)	(18:2)				C21 H38 O7 N0 P1	2.77617	433.236	0.164908	0.348654	0.367634	0.244856	0.148335	0.228287	0.246935	0.0561161	0.166347	0.901732	ug/g
NEG732	LPA(18:1)-H	LPA(18:1)-H	LPA	Glycerophospholipid	(18:1)	(18:1)				C21 H40 O7 N0 P1	2.86655	435.252	0.0516546	0.0950459	0.0968787	0.100585	0.0559885	0.0462867	0.146065	0.0758572	0.0105739	0.0329544	ug/g
NEG737	LPA(18:2)-H	LPA(18:2)-H	LPA	Glycerophospholipid	(18:2)	(18:2)				C21 H38 O7 N0 P1	2.98226	433.236	0.0301019	0.462692	0.451416	0.213992	0.3128	0.344699	0.31813	0.216396	0.285936	0.202636	ug/g
NEG738	LPA(18:2)-H	LPA(18:2)-H	LPA	Glycerophospholipid	(18:2)	(18:2)				C21 H38 O7 N0 P1	3.90286	433.236	0.180094	0.00979892	0.0285816	0.0294977	0.019522	0.0254481	0.00505026	0.0172116	0.0192506	0.0111843	ug/g
NEG733	LPA(18:1)-H	LPA(18:1)-H	LPA	Glycerophospholipid	(18:1)	(18:1)				C21 H40 O7 N0 P1	3.915	435.252	0.337383	0.0370651	0.0198505	0.00630166	0.0010857	0.00351395	0.0122526	0.00486914	0.00991065	0.00145862	ug/g
NEG739	LPA(18:2)-H	LPA(18:2)-H	LPA	Glycerophospholipid	(18:2)	(18:2)				C21 H38 O7 N0 P1	4.627	433.236	0.34463	0.0877492	0.0849263	0.0817968	0.143053	0.0301972	0.171818	0.0433654	0.0488231	0.0477265	ug/g
NEG740	LPA(18:2)-H	LPA(18:2)-H	LPA	Glycerophospholipid	(18:2)	(18:2)				C21 H38 O7 N0 P1	5.12636	433.236	0.0777299	0.00566405	0.0186467	0.040185	0.0321818	0.0466483	0.0156616	0.0420403	0.0398852	0.00823593	ug/g
NEG757	LPC(18:3)+HCOO	LPC(18:3)+HCOO	LPC	Glycerophospholipid	(18:3)	(18:3)				C27 H49 O9 N1 P1	1.28088	562.315	0.28413	0.00932072	0.0120599	0.224777	0.298021	0.307997	0.324553	0.272943	0.226468	0.345411	ug/g
NEG755	LPC(18:2)+HCOO	LPC(18:2)+HCOO	LPC	Glycerophospholipid	(18:2)	(18:2)				C27 H51 O9 N1 P1	1.44733	564.331	0.0210166	0.350223	0.324959	0.308029	1.60028	1.51306	1.48782	2.33458	2.02555	2.34987	ug/g
NEG752	LPC(18:1)+HCOO	LPC(18:1)+HCOO	LPC	Glycerophospholipid	(18:1)	(18:1)				C27 H53 O9 N1 P1	1.75349	566.346	0.100388	0.00371975	0.00425452	0.0118262	0.0273018	0.0265877	0.0261118	0.0387374	0.0685633	0.0385796	ug/g
POS2800	LPC(19:1)+H	LPC(19:1)+H	LPC	Glycerophospholipid	(19:1)	(19:1)				C27 H55 O7 N1 P1	2.11978	536.371	0.00581915	0.00822518	0.0104862	0.00962749	0.000800786	0.00153497	0.0115901	0.0168562	0.00100655	0.000344893	ug/g
NEG758	LPC(21:1)+HCOO	LPC(21:1)+HCOO	LPC	Glycerophospholipid	(21:1)	(21:1)				C30 H59 O9 N1 P1	6.2	608.393	0.382095	0.0011809	0.00295075	0.00149347	0.00241383	0.00244896	0.0012089	0.000368285	0.000762507	0.000516876	ug/g
NEG767	LPE(18:3)-H	LPE(18:3)-H	LPE	Glycerophospholipid	(18:3)	(18:3)				C23 H41 O7 N1 P1	1.33648	474.263	0.344443	0.071015	0.117583	0.092921	0.475791	0.646712	0.529516	0.351714	0.397585	0.376105	ug/g
NEG766	LPE(18:2)-H	LPE(18:2)-H	LPE	Glycerophospholipid	(18:2)	(18:2)				C23 H43 O7 N1 P1	1.40907	476.278	0.345649	2.0462	2.00016	1.76352	4.98457	5.24406	5.26778	5.61953	5.62543	5.38112	ug/g
NEG764	LPE(18:1)-H	LPE(18:1)-H	LPE	Glycerophospholipid	(18:1)	(18:1)				C23 H45 O7 N1 P1	1.85017	478.294	0.383798	0.0718021	0.0240938	0.0880238	0.04477	0.128889	0.0151436	0.02308	0.0217974	0.088659	ug/g
NEG774	LPG(18:2)-H	LPG(18:2)-H	LPG	Glycerophospholipid	(18:2)	(18:2)				C24 H44 O9 N0 P1	1.31477	507.273	0.0173512	0.030883	0.0287229	0.020617	0.164259	0.167355	0.16311	0.158343	0.145248	0.144394	ug/g
NEG773	LPG(18:1)-H	LPG(18:1)-H	LPG	Glycerophospholipid	(18:1)	(18:1)				C24 H46 O9 N0 P1	1.58495	509.288	0.0973751	0.217143	0.201192	0.209762	0.830187	0.89993	0.919458	0.979684	0.843635	0.941941	ug/g
NEG775	LPG(22:2)-H	LPG(22:2)-H	LPG	Glycerophospholipid	(22:2)	(22:2)				C28 H52 O9 N0 P1	2.196	563.335	0.0668662	0.14578	0.152134	0.170976	0.0351042	0.114224	0.0496621	0.0791642	0.073485	0.0704819	ug/g
NEG776	LPG(24:2)-H	LPG(24:2)-H	LPG	Glycerophospholipid	(24:2)	(24:2)				C30 H56 O9 N0 P1	2.94167	591.367	0.0692392	0.00303636	0.0959274	0.0817838	0.0813684	0.0857703	0.080458	0.130986	0.120732	0.109845	ug/g
POS2812	LPG(36:1)+Na	LPG(36:1)+Na	LPG	Glycerophospholipid	(36:1)	(36:1)				C42 H83 O9 N0 P1 Na1	15.6031	785.567	0.00891854	0.463466	0.356744	0.384349	0.531792	0.485704	0.691191	0.580681	0.390365	0.524903	ug/g
NEG781	LPI(18:2)-H	LPI(18:2)-H	LPI	Glycerophospholipid	(18:2)	(18:2)				C27 H48 O12 N0 P1	1.21419	595.289	0.220558	0.569993	0.628156	0.608914	1.67662	1.51029	1.58777	1.82753	1.75579	1.46824	ug/g
POS2889	MG(18:3)+H	MG(18:3)+H	MG	Glycerolipid	(18:3)	(18:3)				C21 H37 O4	1.29089	353.269	0.14688	0.538109	0.611522	0.487299	0.640189	0.559579	0.607957	0.721591	0.70414	0.517347	ug/g
POS2964	MG(34:1)+Na	MG(34:1)+Na	MG	Glycerolipid	(34:1)	(34:1)				C37 H72 O4 Na1	1.369	603.532	0.828926	0.0065655	0.00248971	0.00392809	0.138671	0.0212132	0.0149319	0.105727	0.0199083	0.0265302	ug/g
POS2859	MG(18:2)+H	MG(18:2)+H	MG	Glycerolipid	(18:2)	(18:2)				C21 H39 O4	1.66165	355.284	0.0511991	0.0096444	0.0791068	0.119395	0.0312954	0.0112493	0.042245	0.0395408	0.107252	0.15441	ug/g
POS2890	MG(18:3)+Na	MG(18:3)+Na	MG	Glycerolipid	(18:3)	(18:3)				C21 H36 O4 Na1	1.83456	375.251	0.129566	0.174101	0.14922	0.133165	0.0927342	0.0828008	0.0881926	0.0927237	0.101871	0.0866678	ug/g
POS2927	MG(21:1)+H	MG(21:1)+H	MG	Glycerolipid	(21:1)	(21:1)				C24 H47 O4	2.01987	399.347	0.0308067	0.00493338	0.00389192	0.00558693	0.00207397	0.004283	0.00511398	0.00269753	0.00303912	0.00180917	ug/g
POS2928	MG(22:1)+H	MG(22:1)+H	MG	Glycerolipid	(22:1)	(22:1)				C25 H49 O4	2.39689	413.363	0.0203742	0.0562943	0.071386	0.0570382	0.0475719	0.0238329	0.0259129	0.018087	0.0252475	0.034593	ug/g
POS2891	MG(18:3)+H	MG(18:3)+H	MG	Glycerolipid	(18:3)	(18:3)				C21 H37 O4	2.82362	353.269	0.0288978	0.180062	0.157417	0.163882	0.104556	0.074082	0.0958693	0.11777	0.105327	0.109391	ug/g
POS2932	MG(23:1)+H	MG(23:1)+H	MG	Glycerolipid	(23:1)	(23:1)				C26 H51 O4	2.88932	427.378	0.0327607	0.0270753	0.00933849	0.00615705	1.7003e-08	7.26682e-09	0.0114094	0.00504156	0.00662149	1.27056e-08	ug/g
POS2934	MG(24:1)+H	MG(24:1)+H	MG	Glycerolipid	(24:1)	(24:1)				C27 H53 O4	3.49115	441.394	0.0117086	0.0326826	0.0306839	0.0309146	0.0417698	0.031479	0.0412477	0.0289439	0.0302574	0.031801	ug/g
POS2965	MG(34:1)+Na	MG(34:1)+Na	MG	Glycerolipid	(34:1)	(34:1)				C37 H72 O4 Na1	3.953	603.532	0.17513	0.00917442	0.012699	0.0191596	0.017004	0.00772842	0.00903826	0.0247986	0.00252239	0.0214391	ug/g
POS2938	MG(25:1)+H	MG(25:1)+H	MG	Glycerolipid	(25:1)	(25:1)				C28 H55 O4	4.23805	455.409	0.0222346	0.00320159	0.00924612	0.00279359	0.007787	0.00657543	0.0165897	0.00748085	0.00904398	0.00599174	ug/g
POS2961	MG(32:1)+Na	MG(32:1)+Na	MG	Glycerolipid	(32:1)	(32:1)				C35 H68 O4 Na1	4.277	575.501	0.374253	0.0102016	0.00931738	0.0112421	0.020962	0.00972062	0.0282659	0.0205955	0.0105331	0.00919492	ug/g
POS2939	MG(26:1)+H	MG(26:1)+H	MG	Glycerolipid	(26:1)	(26:1)				C29 H57 O4	5.15532	469.425	0.0269039	0.0169315	0.0250129	0.0253181	0.0377361	0.0420756	0.0551863	0.0305497	0.0318461	0.037013	ug/g
POS2940	MG(26:1)+H	MG(26:1)+H	MG	Glycerolipid	(26:1)	(26:1)				C29 H57 O4	5.78702	469.425	1.11038	0.00511494	0.00523675	0.00481656	0.00943324	0.0081363	0.0100446	7.59809e-10	0.00565628	0.0136831	ug/g
POS2945	MG(27:1)+H	MG(27:1)+H	MG	Glycerolipid	(27:1)	(27:1)				C30 H59 O4	6.13712	483.441	0.0175494	0.00360702	0.00397973	0.00256323	0.00875322	0.0110502	0.0123446	0.00494211	0.00741325	0.00789821	ug/g
POS2966	MG(34:1)+Na	MG(34:1)+Na	MG	Glycerolipid	(34:1)	(34:1)				C37 H72 O4 Na1	6.614	603.532	0.222236	0.00314891	0.00215876	0.00455152	0.0110053	0.00780093	0.00434363	0.0138365	0.00410087	0.00369061	ug/g
POS2892	MG(18:3)+H	MG(18:3)+H	MG	Glycerolipid	(18:3)	(18:3)				C21 H37 O4	6.649	353.269	0.465888	0.00804372	0.0133721	0.00480969	0.0227049	0.00220429	0.0219879	0.00543853	0.0224973	0.0220117	ug/g
POS2941	MG(26:1)+H	MG(26:1)+H	MG	Glycerolipid	(26:1)	(26:1)				C29 H57 O4	6.801	469.425	0.0375593	0.0332601	0.0340522	0.0313199	0.06134	0.0529066	0.0653151	0.0443737	0.0354638	0.0342136	ug/g
POS2947	MG(28:1)+H	MG(28:1)+H	MG	Glycerolipid	(28:1)	(28:1)				C31 H61 O4	6.90024	497.456	0.00716995	0.0283724	0.0230143	0.024308	0.0464146	0.0686664	0.0674362	0.0419891	0.0467708	0.0532656	ug/g
POS2922	MG(18:4)+H	MG(18:4)+H	MG	Glycerolipid	(18:4)	(18:4)				C21 H35 O4	7.185	351.253	0.0987726	0.0204942	0.0133619	0.00714107	0.00947772	0.00613626	0.0122095	0.00350431	0.015439	0.0143118	ug/g
POS2948	MG(28:1)+H	MG(28:1)+H	MG	Glycerolipid	(28:1)	(28:1)				C31 H61 O4	7.39573	497.456	0.778987	0.0237495	0.027038	0.0245634	0.0485416	0.0471095	0.0648776	0.0381664	0.0506257	0.0022223	ug/g
POS2893	MG(18:3)+H	MG(18:3)+H	MG	Glycerolipid	(18:3)	(18:3)				C21 H37 O4	7.54785	353.269	0.0654274	0.518001	0.521154	0.456077	0.564633	0.500199	0.550296	0.470746	0.402052	0.476322	ug/g
POS2957	MG(30:1)+H	MG(30:1)+H	MG	Glycerolipid	(30:1)	(30:1)				C33 H65 O4	8.28824	525.488	0.00402863	0.0125536	0.00213771	0.0116321	0.00408731	0.0153268	0.0183005	0.0121666	0.01012	0.0117523	ug/g
POS2929	MG(22:1)+H	MG(22:1)+H	MG	Glycerolipid	(22:1)	(22:1)				C25 H49 O4	10.061	413.363	0.0275538	0.0103262	0.00779106	0.00796211	0.0173979	0.00798694	0.0150723	0.000918532	0.0101489	0.00461346	ug/g
POS2962	MG(33:1)+Na	MG(33:1)+Na	MG	Glycerolipid	(33:1)	(33:1)				C36 H70 O4 Na1	10.619	589.517	0.0997565	1.34488	1.49234	1.41694	1.10964	0.987125	1.50484	2.80283	2.50165	2.69547	ug/g
POS2834	MG(16:2e)+H	MG(16:2e)+H	MG	Glycerolipid	(16:2e)	(16:2e)				C19 H37 O3	11.4618	313.274	0.0200533	24.2019	24.7345	23.621	11.6323	10.1844	11.598	18.1155	18.6214	18.0498	ug/g
POS2905	MG(18:3e)+H	MG(18:3e)+H	MG	Glycerolipid	(18:3e)	(18:3e)				C21 H39 O3	11.5349	339.289	0.0280298	2.79068	2.84026	2.67984	1.11614	1.02687	1.15101	1.17843	1.21228	1.35128	ug/g
POS2926	MG(20:4e)+H	MG(20:4e)+H	MG	Glycerolipid	(20:4e)	(20:4e)				C23 H41 O3	11.6742	365.305	0.027874	0.138486	0.134823	0.131211	0.0390729	0.0344095	0.0392885	0.0622683	0.0838654	0.0695154	ug/g
POS2971	MG(36:1)+Na	MG(36:1)+Na	MG	Glycerolipid	(36:1)	(36:1)				C39 H76 O4 Na1	11.7695	631.564	0.213101	0.0504112	0.0335544	0.141525	0.169907	0.151899	0.181326	0.144206	0.150623	0.171351	ug/g
POS2925	MG(20:1)+H	MG(20:1)+H	MG	Glycerolipid	(20:1)	(20:1)				C23 H45 O4	12.009	385.331	0.0373604	0.00465129	0.00302376	0.00282247	0.00228981	0.00160611	0.00501656	0.004417	0.00353471	0.00557843	ug/g
POS2972	MG(36:1)+Na	MG(36:1)+Na	MG	Glycerolipid	(36:1)	(36:1)				C39 H76 O4 Na1	12.3767	631.564	0.0325225	3.22097	3.10254	3.17052	3.6053	3.90538	4.2397	4.32493	4.75409	5.25968	ug/g
POS2873	MG(18:2e)+H	MG(18:2e)+H	MG	Glycerolipid	(18:2e)	(18:2e)				C21 H41 O3	12.562	341.305	0.0267185	5.15327	4.98803	4.84468	2.41133	2.18796	2.5567	4.98645	5.27303	5.07093	ug/g
POS2974	MG(38:1)+Na	MG(38:1)+Na	MG	Glycerolipid	(38:1)	(38:1)				C41 H80 O4 Na1	12.926	659.595	0.0386851	0.760957	0.645622	0.582466	0.483472	0.420553	0.565353	0.407466	0.432716	0.527868	ug/g
POS2973	MG(36:1)+Na	MG(36:1)+Na	MG	Glycerolipid	(36:1)	(36:1)				C39 H76 O4 Na1	12.9465	631.564	0.185453	0.0498173	0.0773964	0.0486539	0.050543	0.0741747	0.0302079	0.0786509	0.0462788	0.0660076	ug/g
POS2930	MG(22:1)+H	MG(22:1)+H	MG	Glycerolipid	(22:1)	(22:1)				C25 H49 O4	12.9477	413.363	0.73688	5.10694e-07	0.00362566	0.00176572	0.00399059	0.00536754	0.00177759	0.00164901	0.00344862	0.00594329	ug/g
POS2963	MG(33:1)+Na	MG(33:1)+Na	MG	Glycerolipid	(33:1)	(33:1)				C36 H70 O4 Na1	13.588	589.517	0.293794	0.217113	0.0576239	0.210292	0.288964	0.335273	0.404462	0.360895	0.407467	0.415037	ug/g
POS2975	MG(38:1)+Na	MG(38:1)+Na	MG	Glycerolipid	(38:1)	(38:1)				C41 H80 O4 Na1	13.752	659.595	0.0861179	0.0780588	0.0631965	0.129391	0.0602551	0.0460623	0.0696281	0.0238731	0.0296816	0.0510747	ug/g
POS2931	MG(22:1)+H	MG(22:1)+H	MG	Glycerolipid	(22:1)	(22:1)				C25 H49 O4	13.8581	413.363	0.0818786	0.0248377	0.0222994	0.0226175	0.0108092	0.0251773	0.00871834	0.0108826	0.0154913	0.00918277	ug/g
POS2970	MG(35:1)+Na	MG(35:1)+Na	MG	Glycerolipid	(35:1)	(35:1)				C38 H74 O4 Na1	14.581	617.548	0.0430394	0.00576019	0.0108312	0.00821855	0.00264398	0.00433129	0.00547481	0.0207498	0.00169639	0.00295453	ug/g
POS2976	MG(38:1)+Na	MG(38:1)+Na	MG	Glycerolipid	(38:1)	(38:1)				C41 H80 O4 Na1	15.3233	659.595	0.0833559	0.239889	0.00220308	0.201971	0.172469	0.171312	0.196516	0.231956	0.109213	0.177836	ug/g
POS2977	MG(38:1)+Na	MG(38:1)+Na	MG	Glycerolipid	(38:1)	(38:1)				C41 H80 O4 Na1	16.1445	659.595	0.320169	0.141597	0.125883	0.0628177	0.0886047	0.0840987	0.0842041	0.075223	0.071621	0.0536609	ug/g
POS2990	MGDG(29:6)+H	MGDG(29:6)+H	MGDG	Saccharolipid	(29:6)	(29:6)				C38 H61 O10	1.244	677.426	0.0483991	0.268439	0.00434505	0.00224044	0.247756	0.130961	0.133373	0.238442	0.210301	0.251602	ug/g
POS2995	MGDG(30:3)+Na	MGDG(30:3)+Na	MGDG	Saccharolipid	(30:3)	(30:3)				C39 H68 O10 Na1	1.28601	719.47	0.142309	0.00601526	0.0169002	0.00116769	0.00086968	0.014054	0.00149866	0.0247063	0.000759161	0.0202856	ug/g
POS2996	MGDG(30:4)+Na	MGDG(30:4)+Na	MGDG	Saccharolipid	(30:4)	(30:4)				C39 H66 O10 Na1	1.37188	717.455	0.0485208	0.00634584	0.00768383	0.0649751	0.0694539	0.040929	0.0416826	0.0668415	0.000728662	0.00207398	ug/g
POS3017	MGDG(32:7)+H	MGDG(32:7)+H	MGDG	Saccharolipid	(32:7)	(32:7)				C41 H65 O10	1.40984	717.457	0.0417355	0.00539315	0.0067836	0.185322	0.198097	0.107802	0.109787	0.190645	0.167575	0.00212658	ug/g
POS2981	MGDG(8:0e_10:3)+NH4	MGDG(18:3e)+NH4	MGDG	Saccharolipid	(8:0e_10:3)	(8:0e)	(10:3)			C27 H50 O9 N1	1.44826	532.348	0.014997	1.93165	2.92253	1.68708	0.824075	0.853438	0.850776	0.971899	1.05544	1.08435	ug/g
POS3016	MGDG(32:6)+H	MGDG(32:6)+H	MGDG	Saccharolipid	(32:6)	(32:6)				C41 H67 O10	1.47972	719.473	0.0537379	0.00979514	0.0264991	0.0105749	0.00133382	0.103551	0.00152354	0.148695	0.131011	0.153413	ug/g
POS2980	MGDG(18:2e)+NH4	MGDG(18:2e)+NH4	MGDG	Saccharolipid	(18:2e)	(18:2e)				C27 H52 O9 N1	1.65902	534.364	0.0147127	0.125766	0.358892	0.209416	0.0304215	0.0372516	0.0694833	0.0818601	0.111212	0.167483	ug/g
POS2983	MGDG(20:2e)+NH4	MGDG(20:2e)+NH4	MGDG	Saccharolipid	(20:2e)	(20:2e)				C29 H56 O9 N1	1.666	562.395	0.0832435	0.0366905	0.048166	0.052423	0.00340469	0.0105647	0.0369267	0.0201251	0.0217283	0.0204678	ug/g
NEG916	MGDG(44:14)-H	MGDG(44:14)-H	MGDG	Saccharolipid	(44:14)	(44:14)				C53 H73 O10	1.7577	869.521	0.0137798	0.186579	0.174529	0.176898	0.394197	0.396387	0.42034	0.121011	0.113654	0.115809	ug/g
NEG795	MGDG(28:5)+HCOO	MGDG(28:5)+HCOO	MGDG	Saccharolipid	(28:5)	(28:5)				C38 H61 O12	1.793	709.417	0.307744	0.0483681	0.0273868	0.0520566	0.0867592	0.0912948	0.0532844	0.0350408	0.0376103	0.0535153	ug/g
NEG806	MGDG(29:5)+HCOO	MGDG(29:5)+HCOO	MGDG	Saccharolipid	(29:5)	(29:5)				C39 H63 O12	1.96784	723.433	0.00909276	0.24119	0.271497	0.244221	0.187262	0.195129	0.214592	0.0580183	0.0567011	0.0670019	ug/g
POS2979	MGDG(18:1e)+NH4	MGDG(18:1e)+NH4	MGDG	Saccharolipid	(18:1e)	(18:1e)				C27 H54 O9 N1	2.073	536.379	0.130815	0.00160959	0.00336967	0.002921	0.00137721	0.000661487	0.00158582	0.00417056	0.00211229	0.000727595	ug/g
POS3022	MGDG(33:10)+Na	MGDG(33:10)+Na	MGDG	Saccharolipid	(33:10)	(33:10)				C42 H60 O10 Na1	2.175	747.408	0.208442	0.0221366	0.0277878	0.0180978	0.0247316	0.0222079	0.0218772	0.0345324	0.0290885	0.0381446	ug/g
POS3167	MGDG(38:8)+H	MGDG(38:8)+H	MGDG	Saccharolipid	(38:8)	(38:8)				C47 H75 O10	2.45835	799.535	0.200664	0.000688528	0.00122946	0.00070815	0.000216677	0.0140691	0.000492574	0.000191797	0.000459808	0.00060636	ug/g
NEG836	MGDG(32:6)+HCOO	MGDG(32:6)+HCOO	MGDG	Saccharolipid	(32:6)	(32:6)				C42 H67 O12	2.51536	763.464	0.0747408	0.205061	0.19882	0.187182	0.11685	0.108518	0.124965	0.023385	0.02916	0.0310304	ug/g
NEG870	MGDG(35:7e)+HCOO	MGDG(35:7e)+HCOO	MGDG	Saccharolipid	(35:7e)	(35:7e)				C45 H73 O11	2.54832	789.516	0.0664429	0.00157097	0.0409469	0.0383823	0.0266532	0.0272218	0.0157102	0.0343339	0.0407476	0.0357848	ug/g
NEG865	MGDG(35:6)+HCOO	MGDG(35:6)+HCOO	MGDG	Saccharolipid	(35:6)	(35:6)				C45 H73 O12	2.74369	805.511	0.0150449	0.243385	0.185159	0.187849	0.373369	0.345146	0.330421	0.0789011	0.0822703	0.0746838	ug/g
NEG868	MGDG(35:7)+HCOO	MGDG(35:7)+HCOO	MGDG	Saccharolipid	(35:7)	(35:7)				C45 H71 O12	2.76962	803.495	0.290756	0.0558492	0.0381164	0.0280297	0.179916	0.123138	0.184955	0.0339128	0.00724842	0.0385887	ug/g
POS2978	MGDG(18:0e)+NH4	MGDG(18:0e)+NH4	MGDG	Saccharolipid	(18:0e)	(18:0e)				C27 H56 O9 N1	2.99731	538.395	0.0952832	0.0528504	0.0760346	0.0444498	0.0107459	0.000711596	0.0284405	0.0279508	0.0360278	0.0332055	ug/g
POS3169	MGDG(38:9)+H	MGDG(38:9)+H	MGDG	Saccharolipid	(38:9)	(38:9)				C47 H73 O10	3.06258	797.52	0.0160912	0.041592	0.0628023	0.000492175	0.000821728	0.00181461	0.000702315	0.0335733	0.0428232	0.0404672	ug/g
NEG948	MGDG(49:11)-H	MGDG(49:11)-H	MGDG	Saccharolipid	(49:11)	(49:11)				C58 H89 O10	3.08537	945.646	0.00619269	0.0384399	0.0317227	0.0303404	0.00706765	0.00312121	0.0353772	0.0165061	0.0147971	0.0137716	ug/g
POS3121	MGDG(36:7e)+NH4	MGDG(36:7e)+NH4	MGDG	Saccharolipid	(36:7e)	(36:7e)				C45 H78 O9 N1	3.127	776.567	0.107559	0.00115186	0.00362549	0.00287304	0.00121318	0.00191575	0.0011973	0.00600068	0.00834402	0.00406941	ug/g
NEG785	MGDG(26:2)-H	MGDG(26:2)-H	MGDG	Saccharolipid	(26:2)	(26:2)				C35 H61 O10	3.21899	641.427	0.181549	0.0563717	0.0587178	0.0530789	0.0457095	0.0472989	0.0485629	0.0368013	0.0378656	0.0326461	ug/g
NEG866	MGDG(35:6)+HCOO	MGDG(35:6)+HCOO	MGDG	Saccharolipid	(35:6)	(35:6)				C45 H73 O12	3.57124	805.511	0.00109614	0.299667	0.314081	0.304268	0.26534	0.255223	0.260197	0.216251	0.220347	0.226168	ug/g
NEG909	MGDG(42:14)-H	MGDG(42:14)-H	MGDG	Saccharolipid	(42:14)	(42:14)				C51 H69 O10	3.599	841.49	0.0175339	0.234246	0.251992	0.217715	0.167042	0.203814	0.214836	0.146215	0.146527	0.167117	ug/g
POS3117	MGDG(18:3_18:4)+NH4	MGDG(36:7)+NH4	MGDG	Saccharolipid	(18:3_18:4)	(18:3)	(18:4)			C45 H76 O10 N1	3.62948	790.546	0.0138933	0.0230188	0.0354546	0.0217326	0.0494867	0.0496924	0.0471105	0.0138447	0.021163	0.0199858	ug/g
NEG895	MGDG(37:7e)-H	MGDG(37:7e)-H	MGDG	Saccharolipid	(37:7e)	(37:7e)				C46 H75 O9	3.743	771.542	0.325136	0.054765	0.197374	0.113477	0.381792	0.236846	0.270647	0.205836	0.257814	0.492064	ug/g
NEG838	MGDG(32:7)-H	MGDG(32:7)-H	MGDG	Saccharolipid	(32:7)	(32:7)				C41 H63 O10	3.80593	715.443	0.030806	0.106744	0.0946605	0.0854615	0.0556026	0.0566785	0.0558312	0.119813	0.113663	0.119607	ug/g
NEG908	MGDG(41:4e)+HCOO	MGDG(41:4e)+HCOO	MGDG	Saccharolipid	(41:4e)	(41:4e)				C51 H91 O11	3.956	879.657	0.0137989	0.059082	0.0441886	0.0395828	0.0512474	0.0496686	0.0650045	0.0363878	0.0369225	0.0321727	ug/g
NEG913	MGDG(43:5)-H	MGDG(43:5)-H	MGDG	Saccharolipid	(43:5)	(43:5)				C52 H89 O10	3.95818	873.646	0.0510267	0.0517882	0.0281175	0.0295968	0.0407494	0.0374195	0.0411878	0.0239729	0.0207243	0.0342186	ug/g
NEG807	MGDG(29:5)-H	MGDG(29:5)-H	MGDG	Saccharolipid	(29:5)	(29:5)				C38 H61 O10	3.99561	677.427	0.0350456	0.0868119	0.0800979	0.084798	0.0746536	0.0711496	0.0859452	0.142279	0.127531	0.136956	ug/g
POS3074	MGDG(36:5)+NH4	MGDG(36:5)+NH4	MGDG	Saccharolipid	(36:5)	(36:5)				C45 H80 O10 N1	4.11736	794.578	0.0221277	0.0022104	0.00139589	0.00141121	0.000971397	0.0482188	0.000700626	0.000294014	0.0604425	0.0659647	ug/g
POS3155	MGDG(38:5)+NH4	MGDG(38:5)+NH4	MGDG	Saccharolipid	(38:5)	(38:5)				C47 H84 O10 N1	4.121	822.609	0.119154	0.014773	0.0223066	0.0127555	0.0136347	0.00030432	0.000487613	0.0131211	0.00108952	0.00067834	ug/g
POS3224	MGDG(43:6)+Na	MGDG(43:6)+Na	MGDG	Saccharolipid	(43:6)	(43:6)				C52 H88 O10 Na1	4.228	895.627	0.0800593	0.00203766	0.00869812	0.0049738	0.00107839	0.00496651	0.000901135	0.0051168	0.00451714	0.000506049	ug/g
POS2989	MGDG(29:5)+Na	MGDG(29:5)+Na	MGDG	Saccharolipid	(29:5)	(29:5)				C38 H62 O10 Na1	4.24073	701.424	0.866249	0.0221185	0.0408445	0.0198095	0.0100861	0.000238663	0.00107957	0.000703588	0.00842262	0.00157595	ug/g
NEG787	MGDG(27:2)-H	MGDG(27:2)-H	MGDG	Saccharolipid	(27:2)	(27:2)				C36 H63 O10	4.26252	655.443	0.0573723	0.594033	0.620913	0.593241	0.0516652	0.0468509	0.0502676	0.0265306	0.0226848	0.0354742	ug/g
POS3116	MGDG(36:6e)+NH4	MGDG(36:6e)+NH4	MGDG	Saccharolipid	(36:6e)	(36:6e)				C45 H80 O9 N1	4.61606	778.583	1.01484	0.00110583	0.0013946	0.000685251	0.000109967	0.000108253	0.000108529	0.000139366	0.000141007	0.00116578	ug/g
POS3134	MGDG(18:3_19:2)+NH4	MGDG(37:5)+NH4	MGDG	Saccharolipid	(18:3_19:2)	(18:3)	(19:2)			C46 H82 O10 N1	4.663	808.593	0.0387915	0.00192399	0.000486241	0.00164568	8.21672e-05	0.000890073	0.00136399	0.000700751	0.0010083	0.000518204	ug/g
POS2998	MGDG(30:5)+Na	MGDG(30:5)+Na	MGDG	Saccharolipid	(30:5)	(30:5)				C39 H64 O10 Na1	4.68617	715.439	0.0276196	0.170282	0.260246	0.148754	0.017271	0.01671	0.0159558	0.00610503	0.00966139	0.00863955	ug/g
NEG792	MGDG(28:2)-H	MGDG(28:2)-H	MGDG	Saccharolipid	(28:2)	(28:2)				C37 H65 O10	4.69772	669.458	0.0675973	0.910059	0.962833	0.887839	0.11831	0.1076	0.122594	0.0462007	0.0588489	0.0575234	ug/g
NEG837	MGDG(32:6)+HCOO	MGDG(32:6)+HCOO	MGDG	Saccharolipid	(32:6)	(32:6)				C42 H67 O12	5.09727	763.464	0.0805796	0.0353119	0.0321092	0.0579695	0.022722	0.0201877	0.0248416	0.0170971	0.0033666	0.0021137	ug/g
NEG801	MGDG(29:2)-H	MGDG(29:2)-H	MGDG	Saccharolipid	(29:2)	(29:2)				C38 H67 O10	5.22369	683.474	0.135212	0.315775	0.333205	0.312466	0.178873	0.185093	0.00557357	0.144023	0.149686	0.151914	ug/g
NEG824	MGDG(31:3)-H	MGDG(31:3)-H	MGDG	Saccharolipid	(31:3)	(31:3)				C40 H69 O10	5.41	709.49	0.305231	0.0025147	0.0118567	0.0111141	0.0123102	0.00221837	0.000963649	0.00271889	0.00426057	0.00513733	ug/g
NEG793	MGDG(28:2)-H	MGDG(28:2)-H	MGDG	Saccharolipid	(28:2)	(28:2)				C37 H65 O10	5.679	669.458	0.0962826	0.220228	0.215764	0.188637	0.00366588	0.0835572	0.0019007	0.00364392	0.068143	0.00288865	ug/g
NEG815	MGDG(30:6e)-H	MGDG(30:6e)-H	MGDG	Saccharolipid	(30:6e)	(30:6e)				C39 H63 O9	5.753	675.448	0.0361418	0.0241436	0.0295787	0.0216172	0.0162037	0.0152439	0.0184964	0.0266681	0.0283505	0.0307335	ug/g
NEG950	MGDG(49:5)-H	MGDG(49:5)-H	MGDG	Saccharolipid	(49:5)	(49:5)				C58 H101 O10	5.872	957.74	0.025605	0.00804797	0.00292147	0.0159506	0.00555438	0.00880977	0.0235063	0.00659889	0.00690385	0.00665864	ug/g
NEG825	MGDG(31:4e)-H	MGDG(31:4e)-H	MGDG	Saccharolipid	(31:4e)	(31:4e)				C40 H69 O9	5.876	693.495	0.070262	0.00183722	0.00517179	0.0130718	0.00339689	0.0572911	0.0588221	0.04458	0.0465121	2.60071e-08	ug/g
NEG834	MGDG(32:5)-H	MGDG(32:5)-H	MGDG	Saccharolipid	(32:5)	(32:5)				C41 H67 O10	5.87603	719.474	0.0262417	0.0681772	0.0608089	0.0513484	0.0586505	0.0618774	0.0751408	0.0463297	0.043325	0.0618325	ug/g
POS3240	MGDG(22:2_23:9)+Na	MGDG(45:11)+Na	MGDG	Saccharolipid	(22:2_23:9)	(22:2)	(23:9)			C54 H82 O10 Na1	5.886	913.58	0.214916	0.0144937	0.021885	0.000420005	0.013377	0.000501595	0.0122282	0.0128738	0.0113216	0.0129325	ug/g
POS3122	MGDG(18:3_18:5)+Na	MGDG(36:8)+Na	MGDG	Saccharolipid	(18:3_18:5)	(18:3)	(18:5)			C45 H70 O10 Na1	5.91479	793.486	0.0444472	0.0111958	0.00755347	0.00883431	0.00750112	0.00844935	0.00714603	0.00892107	0.0120847	0.00808767	ug/g
NEG799	MGDG(29:1)-H	MGDG(29:1)-H	MGDG	Saccharolipid	(29:1)	(29:1)				C38 H69 O10	6.01637	685.49	0.0654938	0.0347561	0.0430661	0.0357109	0.0253723	0.0262545	0.00217306	0.0204292	0.0212762	0.0225467	ug/g
NEG897	MGDG(18:1_20:9)+HCOO	MGDG(38:10)+HCOO	MGDG	Saccharolipid	(18:1_20:9)	(18:1)	(20:9)			C48 H71 O12	6.04867	839.495	0.0103325	1.99528	1.99406	1.86172	2.32748	2.0425	2.35933	2.13416	2.25418	2.24457	ug/g
POS3003	MGDG(31:5)+Na	MGDG(31:5)+Na	MGDG	Saccharolipid	(31:5)	(31:5)				C40 H66 O10 Na1	6.07792	729.455	0.954887	0.015086	0.023172	0.0163436	0.0383476	0.0349081	0.0391303	0.0196064	0.000941391	0.0382873	ug/g
NEG802	MGDG(29:2)-H	MGDG(29:2)-H	MGDG	Saccharolipid	(29:2)	(29:2)				C38 H67 O10	6.08835	683.474	0.553345	0.319806	0.334726	0.290007	0.149799	0.00300745	0.00243103	0.120612	0.00242696	0.124872	ug/g
NEG820	MGDG(31:2)-H	MGDG(31:2)-H	MGDG	Saccharolipid	(31:2)	(31:2)				C40 H71 O10	6.194	711.505	0.0390841	0.051873	2.85524e-08	0.0498491	0.0382673	0.0395979	0.0406561	0.00206563	0.0319329	0.0309553	ug/g
POS3265	MGDG(47:12)+Na	MGDG(47:12)+Na	MGDG	Saccharolipid	(47:12)	(47:12)				C56 H84 O10 Na1	6.30145	939.596	0.0176622	0.45233	0.607021	0.42826	0.924529	0.978343	0.917696	0.372423	0.423653	0.413786	ug/g
POS3041	MGDG(18:3_16:3)+Na	MGDG(34:6)+Na	MGDG	Saccharolipid	(18:3_16:3)	(18:3)	(16:3)			C43 H70 O10 Na1	6.37169	769.486	0.0315387	0.0699317	0.0920574	0.0602967	0.0525162	0.0533797	0.0483758	0.0568591	0.0725764	0.0666597	ug/g
POS3014	MGDG(32:5)+H	MGDG(32:5)+H	MGDG	Saccharolipid	(32:5)	(32:5)				C41 H69 O10	6.4551	721.489	0.0483741	0.0799392	0.126854	0.071563	0.00239955	0.00167288	0.00210212	0.00071972	0.000530919	0.00178428	ug/g
POS2994	MGDG(30:2)+Na	MGDG(30:2)+Na	MGDG	Saccharolipid	(30:2)	(30:2)				C39 H70 O10 Na1	6.46313	721.486	0.0483741	0.0799392	0.126854	0.071563	0.00227874	0.00167288	0.00209577	0.000718501	0.00052873	0.00198004	ug/g
NEG924	MGDG(45:11)-H	MGDG(45:11)-H	MGDG	Saccharolipid	(45:11)	(45:11)				C54 H81 O10	6.556	889.584	0.0411953	0.00641097	0.011518	0.0147478	0.0138694	0.016134	0.00849393	0.0310879	0.00945341	0.0413271	ug/g
POS3176	MGDG(18:3_21:8)+Na	MGDG(39:11)+Na	MGDG	Saccharolipid	(18:3_21:8)	(18:3)	(21:8)			C48 H70 O10 Na1	6.731	829.486	0.0577394	0.0225651	0.0679782	0.0435254	0.0803764	0.0638068	0.0671042	0.00361936	0.0335004	0.00834874	ug/g
POS3119	MGDG(18:3_18:4)+Na	MGDG(36:7)+Na	MGDG	Saccharolipid	(18:3_18:4)	(18:3)	(18:4)			C45 H72 O10 Na1	6.74731	795.502	0.0209019	0.537243	0.774608	0.445552	0.48099	0.475453	0.47469	0.391549	0.437052	0.418682	ug/g
NEG821	MGDG(31:2)-H	MGDG(31:2)-H	MGDG	Saccharolipid	(31:2)	(31:2)				C40 H71 O10	6.85602	711.505	0.0605527	0.202706	0.207987	0.198978	0.0106082	0.00281097	0.0811841	0.00760652	0.0640427	4.15046e-08	ug/g
POS3059	MGDG(18:3_17:3)+Na	MGDG(35:6)+Na	MGDG	Saccharolipid	(18:3_17:3)	(18:3)	(17:3)			C44 H72 O10 Na1	6.93034	783.502	0.0244462	0.747842	1.18437	0.681926	0.79297	0.775325	0.824635	0.704581	0.78526	0.78537	ug/g
POS3170	MGDG(38:9)+H	MGDG(38:9)+H	MGDG	Saccharolipid	(38:9)	(38:9)				C47 H73 O10	7.022	797.52	0.0170345	0.335438	0.527022	0.279967	0.130164	0.131011	0.132622	0.116881	0.149138	0.144971	ug/g
NEG926	MGDG(45:12)+HCOO	MGDG(45:12)+HCOO	MGDG	Saccharolipid	(45:12)	(45:12)				C55 H81 O12	7.086	933.573	0.00916705	0.19011	0.211174	0.191514	0.296092	0.278674	0.268526	0.191919	0.194152	0.225676	ug/g
NEG925	MGDG(45:11)-H	MGDG(45:11)-H	MGDG	Saccharolipid	(45:11)	(45:11)				C54 H81 O10	7.185	889.584	0.13581	0.0218743	0.0292687	0.0206056	0.0111385	0.0198023	0.0221919	0.0237245	0.046488	0.0376815	ug/g
NEG830	MGDG(32:2)-H	MGDG(32:2)-H	MGDG	Saccharolipid	(32:2)	(32:2)				C41 H73 O10	7.251	725.521	0.0661368	0.120803	0.147939	0.114644	0.0331714	0.00455139	0.0260771	0.00383285	0.00675231	0.0356754	ug/g
POS3040	MGDG(18:3_16:2)+Na	MGDG(34:5)+Na	MGDG	Saccharolipid	(18:3_16:2)	(18:3)	(16:2)			C43 H72 O10 Na1	7.29236	771.502	0.0119261	0.192345	0.271402	0.179461	0.151231	0.163382	0.164243	0.175872	0.228979	0.24002	ug/g
NEG835	MGDG(32:5)+HCOO	MGDG(32:5)+HCOO	MGDG	Saccharolipid	(32:5)	(32:5)				C42 H69 O12	7.31915	765.479	0.0110938	0.979546	0.976904	0.90044	1.86201	1.93756	1.9758	1.44637	1.52539	1.60043	ug/g
POS3253	MGDG(45:7)+Na	MGDG(45:7)+Na	MGDG	Saccharolipid	(45:7)	(45:7)				C54 H90 O10 Na1	7.47586	921.643	0.0603055	0.0598705	0.0528715	0.0430252	0.0700373	0.07381	0.0537773	0.0520522	0.0770523	0.0617137	ug/g
POS3269	MGDG(47:9)+H	MGDG(47:9)+H	MGDG	Saccharolipid	(47:9)	(47:9)				C56 H91 O10	7.49095	923.661	0.0518055	0.00544811	0.00976574	0.00651915	0.0573709	0.0409153	0.0416686	0.00242372	0.00232628	0.0569729	ug/g
NEG855	MGDG(34:6)+HCOO	MGDG(34:6)+HCOO	MGDG	Saccharolipid	(34:6)	(34:6)				C44 H71 O12	7.493	791.495	0.0508236	0.0780031	0.0740621	0.061939	0.0535575	0.0370117	0.0265764	0.0581444	0.0653156	0.0565169	ug/g
POS3183	MGDG(39:6)+NH4	MGDG(39:6)+NH4	MGDG	Saccharolipid	(39:6)	(39:6)				C48 H84 O10 N1	7.51055	834.609	0.0717047	0.292005	0.426313	0.29261	0.287897	0.288266	0.227518	0.204005	0.147875	0.242314	ug/g
POS3159	MGDG(38:6)+NH4	MGDG(38:6)+NH4	MGDG	Saccharolipid	(38:6)	(38:6)				C47 H82 O10 N1	7.5213	820.593	0.133186	9.38627	12.5453	5.69249	3.95791	6.84274	7.21524	3.38606	3.00345	3.9023	ug/g
POS3056	MGDG(18:3_17:2)+Na	MGDG(35:5)+Na	MGDG	Saccharolipid	(18:3_17:2)	(18:3)	(17:2)			C44 H74 O10 Na1	7.53026	785.517	0.0163978	4.30181	6.38475	3.97041	27.7042	23.778	27.0527	17.8111	18.7736	18.4501	ug/g
POS3087	MGDG(18:3_18:3)+Na	MGDG(36:6)+Na	MGDG	Saccharolipid	(18:3_18:3)	(18:3)	(18:3)			C45 H74 O10 Na1	7.53806	797.517	0.0215379	302.222	469.642	267.121	294.798	341.123	296.507	246.351	250.018	268.89	ug/g
POS3138	MGDG(18:3_19:3)+NH4	MGDG(37:6)+NH4	MGDG	Saccharolipid	(18:3_19:3)	(18:3)	(19:3)			C46 H80 O10 N1	7.54496	806.578	0.113186	0.684394	1.00304	0.608097	0.590502	0.668539	0.529894	0.542236	0.536482	0.612533	ug/g
POS3166	MGDG(38:7)+NH4	MGDG(38:7)+NH4	MGDG	Saccharolipid	(38:7)	(38:7)				C47 H80 O10 N1	7.55299	818.578	0.0684432	0.544767	0.873422	0.581073	0.448928	0.592689	0.551226	0.414826	0.454092	0.573627	ug/g
POS3171	MGDG(38:9)+H	MGDG(38:9)+H	MGDG	Saccharolipid	(38:9)	(38:9)				C47 H73 O10	7.562	797.52	0.0228164	106.436	164.935	92.2229	95.9492	151.209	102.996	87.0633	80.7546	95.5125	ug/g
POS3264	MGDG(47:10)+H	MGDG(47:10)+H	MGDG	Saccharolipid	(47:10)	(47:10)				C56 H89 O10	7.65	921.645	0.110525	0.064141	0.104121	0.065305	0.0729466	0.099326	0.0811069	0.0542144	0.0802517	0.0780618	ug/g
POS3043	MGDG(34:7e)+NH4	MGDG(34:7e)+NH4	MGDG	Saccharolipid	(34:7e)	(34:7e)				C43 H74 O9 N1	7.76503	748.536	0.0201752	0.05654	0.072472	0.0552805	0.0398054	0.032487	0.0396334	0.0471397	0.0536589	0.0519318	ug/g
POS3027	MGDG(18:3_15:1)+Na	MGDG(33:4)+Na	MGDG	Saccharolipid	(18:3_15:1)	(18:3)	(15:1)			C42 H72 O10 Na1	7.79043	759.502	0.053628	0.276793	0.388174	0.250841	0.0839163	0.0995736	0.0897152	0.0728857	0.0783756	0.0817296	ug/g
POS3141	MGDG(37:8)+H	MGDG(37:8)+H	MGDG	Saccharolipid	(37:8)	(37:8)				C46 H73 O10	7.825	785.52	0.0252435	0.57792	0.860552	0.526243	0.65036	0.686652	0.662791	0.709775	0.792924	0.799781	ug/g
NEG863	MGDG(18:3_17:2)+HCOO	MGDG(35:5)+HCOO	MGDG	Saccharolipid	(18:3_17:2)	(18:3)	(17:2)			C45 H75 O12	7.85516	807.526	0.0076836	0.375505	0.389807	0.403735	0.443958	0.416896	0.452108	0.475253	0.507827	0.557793	ug/g
POS3242	MGDG(18:3_27:9)+Na	MGDG(45:12)+Na	MGDG	Saccharolipid	(18:3_27:9)	(18:3)	(27:9)			C54 H80 O10 Na1	7.9636	911.564	0.0171406	1.29453	2.02726	1.16287	3.2521	3.55644	3.47388	3.49583	3.68632	3.80449	ug/g
POS3057	MGDG(18:3_17:2)+Na	MGDG(35:5)+Na	MGDG	Saccharolipid	(18:3_17:2)	(18:3)	(17:2)			C44 H74 O10 Na1	8.03087	785.517	0.0619316	0.0261267	0.0558781	0.0366775	0.035157	0.028546	0.0285177	0.0228703	0.0330437	0.0247942	ug/g
NEG804	MGDG(29:2)-H	MGDG(29:2)-H	MGDG	Saccharolipid	(29:2)	(29:2)				C38 H67 O10	8.034	683.474	0.00891386	0.334258	0.33088	0.313703	3.85152	3.85579	3.97787	0.198682	0.186519	0.201505	ug/g
POS3235	MGDG(44:8)+H	MGDG(44:8)+H	MGDG	Saccharolipid	(44:8)	(44:8)				C53 H87 O10	8.08283	883.629	0.0757296	0.00236033	0.00356401	0.00203799	0.00217846	0.00150724	0.00118553	0.00124967	0.00123445	0.000915775	ug/g
NEG886	MGDG(18:3_18:3)+HCOO	MGDG(36:6)+HCOO	MGDG	Saccharolipid	(18:3_18:3)	(18:3)	(18:3)			C46 H75 O12	8.10461	819.526	0.00518933	304.235	321.098	297.428	15.0789	16.3791	15.24	12.2542	14.4507	13.5513	ug/g
POS3139	MGDG(18:3_19:3)+Na	MGDG(37:6)+Na	MGDG	Saccharolipid	(18:3_19:3)	(18:3)	(19:3)			C46 H76 O10 Na1	8.13484	811.533	0.0388663	0.074298	0.116993	0.0640808	0.147529	0.153144	0.134632	0.0685214	0.0965248	0.109633	ug/g
POS3038	MGDG(16:1_18:3)+Na	MGDG(34:4)+Na	MGDG	Saccharolipid	(16:1_18:3)	(16:1)	(18:3)			C43 H74 O10 Na1	8.17627	773.517	0.0289961	3.31421	5.38257	1.37623	1.83806	2.04854	2.10206	1.91325	2.41295	2.30596	ug/g
NEG831	MGDG(32:2)-H	MGDG(32:2)-H	MGDG	Saccharolipid	(32:2)	(32:2)				C41 H73 O10	8.311	725.521	0.0423076	0.0137477	0.00895506	0.0165969	0.0257576	0.0180116	0.0233278	0.00340844	0.0149864	0.00463473	ug/g
NEG894	MGDG(37:7)+HCOO	MGDG(37:7)+HCOO	MGDG	Saccharolipid	(37:7)	(37:7)				C47 H75 O12	8.371	831.526	0.0244531	0.200556	0.229509	0.153158	0.350943	0.333856	0.33731	0.55745	0.550447	0.582767	ug/g
POS3179	MGDG(39:5)+NH4	MGDG(39:5)+NH4	MGDG	Saccharolipid	(39:5)	(39:5)				C48 H86 O10 N1	8.42116	836.625	0.063015	0.210708	0.233158	0.169222	0.0544567	0.158582	0.155487	0.0632142	0.127544	0.183966	ug/g
POS3076	MGDG(18:2_18:3)+Na	MGDG(36:5)+Na	MGDG	Saccharolipid	(18:2_18:3)	(18:2)	(18:3)			C45 H76 O10 Na1	8.42222	799.533	0.0149598	76.5472	121.813	68.3487	85.6713	86.8317	88.2037	100.797	101.06	108.32	ug/g
POS3135	MGDG(37:5)+NH4	MGDG(37:5)+NH4	MGDG	Saccharolipid	(37:5)	(37:5)				C46 H82 O10 N1	8.43082	808.593	0.0377826	0.317641	0.501971	0.307771	0.309992	0.282564	0.309451	0.365072	0.459101	0.421916	ug/g
POS3260	MGDG(46:6)+NH4	MGDG(46:6)+NH4	MGDG	Saccharolipid	(46:6)	(46:6)				C55 H98 O10 N1	8.434	932.719	0.506195	2.71191e-08	0.0039969	0.00613821	0.00109785	0.00934712	0.00146595	0.00842935	0.00386024	0.00541788	ug/g
POS3156	MGDG(18:3_20:2)+NH4	MGDG(38:5)+NH4	MGDG	Saccharolipid	(18:3_20:2)	(18:3)	(20:2)			C47 H84 O10 N1	8.43787	822.609	0.150756	4.9247	6.92022	3.21771	1.98718	3.48851	3.85042	2.00287	3.95917	2.36951	ug/g
POS3255	MGDG(45:8e)+NH4	MGDG(45:8e)+NH4	MGDG	Saccharolipid	(45:8e)	(45:8e)				C54 H94 O9 N1	8.45	900.692	0.00566118	0.0122359	0.0122492	0.00328225	0.179512	0.00510594	0.00470276	0.172755	0.00144904	0.000850137	ug/g
NEG813	MGDG(30:3)+HCOO	MGDG(30:3)+HCOO	MGDG	Saccharolipid	(30:3)	(30:3)				C40 H69 O12	8.45368	741.479	0.0211741	1.92661	1.82341	1.82042	1.33361	1.33403	1.41132	1.05752	0.951325	1.08045	ug/g
POS3053	MGDG(17:1_18:3)+Na	MGDG(35:4)+Na	MGDG	Saccharolipid	(17:1_18:3)	(17:1)	(18:3)			C44 H76 O10 Na1	8.46041	787.533	0.00799704	12.9695	18.9276	11.7049	71.8761	74.347	76.0002	67.4782	74.9383	75.7807	ug/g
POS3270	MGDG(47:9)+H	MGDG(47:9)+H	MGDG	Saccharolipid	(47:9)	(47:9)				C56 H91 O10	8.521	923.661	0.0393999	0.0281066	0.0512423	0.0283945	0.0524999	0.0506822	0.0449161	0.0627016	0.0659356	0.055758	ug/g
POS3049	MGDG(35:3)+NH4	MGDG(35:3)+NH4	MGDG	Saccharolipid	(35:3)	(35:3)				C44 H82 O10 N1	8.633	784.593	0.0855507	0.45843	0.6372	0.330559	0.045522	0.40855	0.354982	0.231323	0.410462	0.277333	ug/g
NEG887	MGDG(18:3_18:3)+HCOO	MGDG(36:6)+HCOO	MGDG	Saccharolipid	(18:3_18:3)	(18:3)	(18:3)			C46 H75 O12	8.65396	819.526	0.0202705	6.16115	6.73903	6.38415	5.66291	5.6876	5.98864	6.59851	6.9766	7.08315	ug/g
POS3189	MGDG(20:3_20:3)+NH4	MGDG(40:6)+NH4	MGDG	Saccharolipid	(20:3_20:3)	(20:3)	(20:3)			C49 H86 O10 N1	8.663	848.625	0.0746624	0.170638	0.202274	0.100552	0.0219814	0.0508228	0.0431128	0.0338734	0.0374672	0.035119	ug/g
POS3161	MGDG(18:3_20:3)+Na	MGDG(38:6)+Na	MGDG	Saccharolipid	(18:3_20:3)	(18:3)	(20:3)			C47 H78 O10 Na1	8.67419	825.549	0.0408866	3.05489	5.31812	3.06339	1.68947	1.81213	1.63291	1.79116	1.93933	2.23558	ug/g
NEG816	MGDG(10:1e_20:8)+HCOO	MGDG(30:9e)+HCOO	MGDG	Saccharolipid	(10:1e_20:8)	(10:1e)	(20:8)			C40 H59 O11	8.67896	715.406	0.0139939	0.456398	0.427274	0.476799	0.34759	0.322622	0.372125	0.296641	0.285485	0.295773	ug/g
NEG861	MGDG(17:1_18:3)+HCOO	MGDG(35:4)+HCOO	MGDG	Saccharolipid	(17:1_18:3)	(17:1)	(18:3)			C45 H77 O12	8.70497	809.542	0.1427	0.766352	0.83089	0.763434	0.632242	1.32025	1.35641	0.510719	0.482152	0.472593	ug/g
NEG945	MGDG(47:12)-H	MGDG(47:12)-H	MGDG	Saccharolipid	(47:12)	(47:12)				C56 H83 O10	8.71143	915.599	0.00911883	0.0446325	0.0538096	0.0560509	0.162723	0.14694	0.147949	0.0492884	0.0516179	0.0571328	ug/g
POS3244	MGDG(45:13)+H	MGDG(45:13)+H	MGDG	Saccharolipid	(45:13)	(45:13)				C54 H79 O10	8.832	887.567	0.0238698	0.526337	0.717622	0.445849	1.05492	1.04048	1.03312	0.791128	0.813598	0.827275	ug/g
POS3077	MGDG(18:2_18:3)+Na	MGDG(36:5)+Na	MGDG	Saccharolipid	(18:2_18:3)	(18:2)	(18:3)			C45 H76 O10 Na1	8.86423	799.533	0.234283	61.6188	1.06837	0.426684	61.8545	0.744842	6.20883	68.0924	0.039089	0.713198	ug/g
POS3221	MGDG(43:14)+Na	MGDG(43:14)+Na	MGDG	Saccharolipid	(43:14)	(43:14)				C52 H72 O10 Na1	8.89391	879.502	0.0238391	0.189708	0.272461	0.13964	0.0408811	0.0486759	0.0569045	0.0344514	0.0411786	0.0468666	ug/g
POS3054	MGDG(17:1_18:3)+NH4	MGDG(35:4)+NH4	MGDG	Saccharolipid	(17:1_18:3)	(17:1)	(18:3)			C44 H80 O10 N1	8.90716	782.578	0.533059	0.00167458	0.012008	0.0146024	0.1839	0.162398	0.0908915	0.0499851	0.131063	0.11516	ug/g
POS3137	MGDG(18:3_19:2)+Na	MGDG(37:5)+Na	MGDG	Saccharolipid	(18:3_19:2)	(18:3)	(19:2)			C46 H78 O10 Na1	8.99878	813.549	0.0381602	1.06534	1.56063	0.977407	1.73824	1.78736	1.74239	1.45675	1.56455	1.61264	ug/g
POS3261	MGDG(46:8)+H	MGDG(46:8)+H	MGDG	Saccharolipid	(46:8)	(46:8)				C55 H91 O10	9.03194	911.661	0.209823	0.00906944	0.00362946	0.0049116	0.00837063	0.0157185	0.016008	0.00805577	0.00708025	0.00785398	ug/g
POS3120	MGDG(18:3_18:4)+H	MGDG(36:7)+H	MGDG	Saccharolipid	(18:3_18:4)	(18:3)	(18:4)			C45 H73 O10	9.11256	773.52	0.0165475	0.289388	0.447622	0.271533	0.804444	0.757807	0.788415	0.711051	0.675768	0.691435	ug/g
NEG851	MGDG(34:4)-H	MGDG(34:4)-H	MGDG	Saccharolipid	(34:4)	(34:4)				C43 H73 O10	9.13383	749.521	0.00371736	2.53221	2.24682	2.21871	10.4028	9.39042	14.7625	7.4359	7.96642	7.94615	ug/g
NEG907	MGDG(41:10)+HCOO	MGDG(41:10)+HCOO	MGDG	Saccharolipid	(41:10)	(41:10)				C51 H77 O12	9.144	881.542	0.86614	0.0129629	0.0188804	0.010773	0.123041	0.111706	0.145236	0.0974159	0.100556	0.123402	ug/g
NEG789	MGDG(28:1)+HCOO	MGDG(28:1)+HCOO	MGDG	Saccharolipid	(28:1)	(28:1)				C38 H69 O12	9.154	717.479	0.00355824	5.12538	5.55307	5.17979	4.0756	3.42713	0.0647121	2.75102	2.95486	2.96886	ug/g
POS3144	MGDG(38:11e)+NH4	MGDG(38:11e)+NH4	MGDG	Saccharolipid	(38:11e)	(38:11e)				C47 H74 O9 N1	9.171	796.536	0.0539309	0.0425842	0.0636318	0.0546003	0.197125	0.200748	0.153509	0.159356	0.119312	0.185942	ug/g
NEG902	MGDG(18:3_20:2)-H	MGDG(38:5)-H	MGDG	Saccharolipid	(18:3_20:2)	(18:3)	(20:2)			C47 H79 O10	9.20257	803.568	0.00408358	2.3774	2.24071	2.26459	12.6023	11.73	12.3771	11.5693	11.8442	12.12	ug/g
POS3066	MGDG(36:3)+NH4	MGDG(36:3)+NH4	MGDG	Saccharolipid	(36:3)	(36:3)				C45 H84 O10 N1	9.23627	798.609	0.0290199	3.98612	5.77037	3.09367	2.06114	2.37674	2.33133	3.33955	3.66396	3.46248	ug/g
POS3175	MGDG(39:10e)+Na	MGDG(39:10e)+Na	MGDG	Saccharolipid	(39:10e)	(39:10e)				C48 H74 O9 Na1	9.243	817.523	0.0260966	1.96242	3.09329	2.05592	2.28969	2.2622	2.40126	2.96471	2.61156	2.85555	ug/g
POS3070	MGDG(18:1_18:3)+Na	MGDG(36:4)+Na	MGDG	Saccharolipid	(18:1_18:3)	(18:1)	(18:3)			C45 H78 O10 Na1	9.26002	801.549	0.0267037	39.4277	58.4027	42.9546	44.7202	44.4385	44.8632	65.8158	65.0775	65.165	ug/g
POS3151	MGDG(38:4)+NH4	MGDG(38:4)+NH4	MGDG	Saccharolipid	(38:4)	(38:4)				C47 H86 O10 N1	9.26512	824.625	0.104279	2.38032	3.12036	1.486	1.10161	1.90712	1.95386	1.50056	1.31679	1.75764	ug/g
POS3178	MGDG(39:4)+NH4	MGDG(39:4)+NH4	MGDG	Saccharolipid	(39:4)	(39:4)				C48 H88 O10 N1	9.271	838.64	0.0553336	0.08704	0.110389	0.0576642	0.038254	0.0669628	0.0706942	0.112017	0.0956558	0.0956003	ug/g
POS3228	MGDG(44:12)+H	MGDG(44:12)+H	MGDG	Saccharolipid	(44:12)	(44:12)				C53 H79 O10	9.31946	875.567	0.0356708	0.123428	0.168536	0.105665	0.0595816	0.0718627	0.0724458	0.0833109	0.0849956	0.0894166	ug/g
POS3131	MGDG(37:4)+NH4	MGDG(37:4)+NH4	MGDG	Saccharolipid	(37:4)	(37:4)				C46 H84 O10 N1	9.33669	810.609	0.00696255	0.297128	0.413816	0.134384	0.63052	0.669011	0.646968	0.830141	0.665029	0.640648	ug/g
POS3243	MGDG(45:12)+H	MGDG(45:12)+H	MGDG	Saccharolipid	(45:12)	(45:12)				C54 H81 O10	9.40461	889.582	0.0747909	0.133199	0.193536	0.11935	0.227174	0.21457	0.206475	0.161159	0.199533	0.178254	ug/g
POS3211	MGDG(20:3_23:8)+Na	MGDG(43:11)+Na	MGDG	Saccharolipid	(20:3_23:8)	(20:3)	(23:8)			C52 H78 O10 Na1	9.469	885.549	0.00822803	0.355267	0.570018	0.341873	0.33718	0.487559	0.431472	0.718798	0.853289	0.812043	ug/g
POS3158	MGDG(18:3_20:2)+Na	MGDG(38:5)+Na	MGDG	Saccharolipid	(18:3_20:2)	(18:3)	(20:2)			C47 H80 O10 Na1	9.50753	827.564	0.0724827	1.02016	1.46357	0.84162	1.02889	1.05527	1.13701	0.919615	1.22416	1.04886	ug/g
POS3245	MGDG(45:13)+H	MGDG(45:13)+H	MGDG	Saccharolipid	(45:13)	(45:13)				C54 H79 O10	9.5645	887.567	0.0574289	0.754207	0.629317	0.351598	0.171643	0.557239	0.195341	0.250506	0.221081	0.276808	ug/g
NEG852	MGDG(34:4e)+HCOO	MGDG(34:4e)+HCOO	MGDG	Saccharolipid	(34:4e)	(34:4e)				C44 H77 O11	9.6	781.547	0.0047641	0.00743638	0.0165524	0.0108543	0.0219963	0.0240585	0.0262925	0.0224825	0.0317004	0.0157573	ug/g
POS3180	MGDG(39:5)+H	MGDG(39:5)+H	MGDG	Saccharolipid	(39:5)	(39:5)				C48 H83 O10	9.6434	819.598	0.0127084	5.19068	7.54727	2.61945	3.17263	3.25601	3.09126	5.04144	4.50278	5.01068	ug/g
POS3273	MGDG(18:3_30:3)+Na	MGDG(48:6)+Na	MGDG	Saccharolipid	(18:3_30:3)	(18:3)	(30:3)			C57 H98 O10 Na1	9.68342	965.705	0.045792	0.0968378	0.146221	0.0836129	0.0893764	0.0510413	0.0519812	0.0860168	0.0759111	0.0919838	ug/g
POS3071	MGDG(18:2_18:2)+Na	MGDG(36:4)+Na	MGDG	Saccharolipid	(18:2_18:2)	(18:2)	(18:2)			C45 H78 O10 Na1	9.71034	801.549	1.24645	0.0051495	0.00779366	0.317639	0.000797854	0.00177036	0.0021573	0.0408403	0.432352	1.5998	ug/g
POS3234	MGDG(44:7e)+NH4	MGDG(44:7e)+NH4	MGDG	Saccharolipid	(44:7e)	(44:7e)				C53 H94 O9 N1	9.749	888.692	0.0356746	0.0127769	0.0162338	0.00320086	0.012459	0.0219542	0.0099111	0.00417385	0.00480343	0.0111866	ug/g
POS3256	MGDG(45:8e)+NH4	MGDG(45:8e)+NH4	MGDG	Saccharolipid	(45:8e)	(45:8e)				C54 H94 O9 N1	9.78763	900.692	0.020816	0.0133649	0.0123087	0.0213228	0.000584476	0.00241222	0.00179981	0.0159015	0.014353	0.00698089	ug/g
POS3185	MGDG(39:7)+H	MGDG(39:7)+H	MGDG	Saccharolipid	(39:7)	(39:7)				C48 H79 O10	9.853	815.567	0.0202118	0.643849	0.94575	0.556034	1.31731	1.4034	1.39366	0.990848	1.12294	1.13391	ug/g
POS3133	MGDG(19:1_18:3)+Na	MGDG(37:4)+Na	MGDG	Saccharolipid	(19:1_18:3)	(19:1)	(18:3)			C46 H80 O10 Na1	9.86617	815.564	0.0134015	0.856662	1.25603	0.692163	1.7525	1.88579	1.8446	1.37344	1.55737	1.56466	ug/g
POS3274	MGDG(48:8)+H	MGDG(48:8)+H	MGDG	Saccharolipid	(48:8)	(48:8)				C57 H95 O10	9.88566	939.692	0.0299156	0.0606296	0.0911684	0.0494408	0.0301355	0.0469021	0.0530067	0.0260474	0.026362	0.0420795	ug/g
POS3207	MGDG(20:2_23:8)+Na	MGDG(43:10)+Na	MGDG	Saccharolipid	(20:2_23:8)	(20:2)	(23:8)			C52 H80 O10 Na1	9.90073	887.564	0.00481877	0.155425	0.1835	0.148088	0.181303	0.727656	0.606021	0.590604	0.6827	0.472086	ug/g
POS3078	MGDG(36:5)+H	MGDG(36:5)+H	MGDG	Saccharolipid	(36:5)	(36:5)				C45 H77 O10	10.0425	777.551	0.0177012	15.4116	22.3911	14.352	13.3783	12.7182	12.7561	20.1801	20.3415	19.0798	ug/g
POS3229	MGDG(44:13)+H	MGDG(44:13)+H	MGDG	Saccharolipid	(44:13)	(44:13)				C53 H77 O10	10.1405	873.551	0.000295529	0.612362	0.92814	0.518447	0.915505	1.01638	0.94493	0.478791	0.505267	0.506405	ug/g
POS3246	MGDG(45:13)+H	MGDG(45:13)+H	MGDG	Saccharolipid	(45:13)	(45:13)				C54 H79 O10	10.2067	887.567	0.10335	0.592816	0.339132	0.507107	0.382009	0.242964	0.330283	0.330398	0.517427	0.38016	ug/g
POS3225	MGDG(43:6e)+NH4	MGDG(43:6e)+NH4	MGDG	Saccharolipid	(43:6e)	(43:6e)				C52 H94 O9 N1	10.297	876.692	0.0511957	0.065634	0.00439554	0.000721399	0.00731677	0.0142992	0.00273031	0.0582982	0.0512337	0.0569834	ug/g
POS3181	MGDG(39:5)+H	MGDG(39:5)+H	MGDG	Saccharolipid	(39:5)	(39:5)				C48 H83 O10	10.33	819.598	0.205221	0.120523	0.2112	0.1414	0.0297186	0.109412	0.0571768	0.139915	0.165471	0.11582	ug/g
POS3068	MGDG(18:1_18:2)+Na	MGDG(36:3)+Na	MGDG	Saccharolipid	(18:1_18:2)	(18:1)	(18:2)			C45 H80 O10 Na1	10.3442	803.564	0.0337155	23.379	34.5768	20.797	10.5796	10.8693	10.8289	15.4137	13.9126	14.5457	ug/g
NEG827	MGDG(10:1e_21:7)+HCOO	MGDG(31:8e)+HCOO	MGDG	Saccharolipid	(10:1e_21:7)	(10:1e)	(21:7)			C41 H63 O11	10.345	731.438	0.12304	0.022403	0.0788452	0.0348671	0.0180378	0.0214265	0.0197422	0.0164461	0.0686792	0.015014	ug/g
POS3208	MGDG(20:2_23:8)+Na	MGDG(43:10)+Na	MGDG	Saccharolipid	(20:2_23:8)	(20:2)	(23:8)			C52 H80 O10 Na1	10.3625	887.564	0.164401	0.578838	0.549598	0.325228	0.283284	0.0898121	0.146131	0.0264215	0.10319	0.00313803	ug/g
POS3130	MGDG(8:0e_29:3)+NH4	MGDG(37:3e)+NH4	MGDG	Saccharolipid	(8:0e_29:3)	(8:0e)	(29:3)			C46 H88 O9 N1	10.382	798.645	0.0219367	0.394337	0.971545	0.42945	0.21971	0.408004	0.527117	0.299093	0.365622	0.684912	ug/g
POS3153	MGDG(20:1_18:3)+Na	MGDG(38:4)+Na	MGDG	Saccharolipid	(20:1_18:3)	(20:1)	(18:3)			C47 H82 O10 Na1	10.4281	829.58	0.0201143	0.798764	1.17253	0.741069	0.32673	0.336464	0.3137	0.389683	0.407594	0.415148	ug/g
NEG794	MGDG(28:3e)-H	MGDG(28:3e)-H	MGDG	Saccharolipid	(28:3e)	(28:3e)				C37 H65 O9	10.8769	653.463	0.866102	0.0845788	0.0945993	0.101096	0.129167	0.121249	0.124143	0.0984889	0.101886	0.0963722	ug/g
POS3212	MGDG(18:3_25:8)+Na	MGDG(43:11)+Na	MGDG	Saccharolipid	(18:3_25:8)	(18:3)	(25:8)			C52 H78 O10 Na1	11.0614	885.549	0.0123333	339.361	478.898	280.182	304.901	319.954	313.593	278.267	267.73	278.816	ug/g
POS3230	MGDG(44:13)+H	MGDG(44:13)+H	MGDG	Saccharolipid	(44:13)	(44:13)				C53 H77 O10	11.1016	873.551	0.0134593	0.785578	1.15063	0.633022	0.619183	0.546371	0.572388	0.500336	0.504409	0.529777	ug/g
POS3126	MGDG(37:2e)+NH4	MGDG(37:2e)+NH4	MGDG	Saccharolipid	(37:2e)	(37:2e)				C46 H90 O9 N1	11.122	800.661	0.098127	0.0401077	0.0740517	0.0305276	0.320888	0.27434	0.331628	0.210744	0.121926	0.256427	ug/g
POS3165	MGDG(38:6e)+NH4	MGDG(38:6e)+NH4	MGDG	Saccharolipid	(38:6e)	(38:6e)				C47 H84 O9 N1	11.1644	806.614	0.125376	0.478813	0.759096	0.764098	0.768983	0.769697	0.474989	0.507953	0.312762	0.337587	ug/g
POS3140	MGDG(37:6)+NH4	MGDG(37:6)+NH4	MGDG	Saccharolipid	(37:6)	(37:6)				C46 H80 O10 N1	11.176	806.578	0.0170729	1.43379	2.0827	1.34488	1.2611	1.19968	1.12277	2.76259	2.57289	2.6793	ug/g
POS3203	MGDG(43:1)+H	MGDG(43:1)+H	MGDG	Saccharolipid	(43:1)	(43:1)				C52 H99 O10	11.192	883.723	0.111604	1.53658	2.27303	1.25732	0.679592	1.52999	1.38947	0.455406	0.257787	0.515425	ug/g
POS3150	MGDG(20:1_18:2)+Na	MGDG(38:3)+Na	MGDG	Saccharolipid	(20:1_18:2)	(20:1)	(18:2)			C47 H84 O10 Na1	11.2329	831.596	0.344078	0.12909	0.157791	0.459284	0.436872	0.0832357	0.0822895	0.476635	0.104933	0.108568	ug/g
POS3196	MGDG(42:10e)+NH4	MGDG(42:10e)+NH4	MGDG	Saccharolipid	(42:10e)	(42:10e)				C51 H84 O9 N1	11.2768	854.614	0.0214564	0.13554	0.203727	0.119463	0.0991371	0.0983098	0.0848556	0.0825092	0.0648267	0.0923537	ug/g
POS3220	MGDG(43:13e)+Na	MGDG(43:13e)+Na	MGDG	Saccharolipid	(43:13e)	(43:13e)				C52 H76 O9 Na1	11.3947	867.538	0.0147486	1.00869	1.48207	0.911137	0.234621	0.250689	0.223884	0.340693	0.311851	0.332688	ug/g
POS3195	MGDG(41:7)+Na	MGDG(41:7)+Na	MGDG	Saccharolipid	(41:7)	(41:7)				C50 H82 O10 Na1	11.4306	865.58	0.0903198	0.0626726	0.0724788	0.0313139	0.0698124	0.0713799	0.102416	0.0437553	0.105015	0.060673	ug/g
NEG818	MGDG(31:1)-H	MGDG(31:1)-H	MGDG	Saccharolipid	(31:1)	(31:1)				C40 H73 O10	11.431	713.521	0.0191625	1.24426	1.94434	1.85173	2.04553	0.753579	0.66124	1.20311	1.10981	1.75456	ug/g
POS3281	MGDG(52:8)+H	MGDG(52:8)+H	MGDG	Saccharolipid	(52:8)	(52:8)				C61 H103 O10	11.6088	995.755	0.0189146	0.0585357	0.0740702	0.0491205	0.024552	0.0264409	0.0216229	0.0308255	0.0374934	0.0430479	ug/g
POS3213	MGDG(18:3_25:8)+Na	MGDG(43:11)+Na	MGDG	Saccharolipid	(18:3_25:8)	(18:3)	(25:8)			C52 H78 O10 Na1	11.6332	885.549	0.0173442	58.411	84.5417	50.3323	50.0806	52.2283	55.4744	47.0382	2.16059	49.0131	ug/g
NEG911	MGDG(42:5)-H	MGDG(42:5)-H	MGDG	Saccharolipid	(42:5)	(42:5)				C51 H87 O10	11.6794	859.63	0.0167795	0.216263	0.237385	0.216482	0.245674	0.236441	0.23425	0.179205	0.171311	0.184631	ug/g
POS3241	MGDG(20:3_25:8)+Na	MGDG(45:11)+Na	MGDG	Saccharolipid	(20:3_25:8)	(20:3)	(25:8)			C54 H82 O10 Na1	11.7932	913.58	0.05164	0.259333	0.38957	0.202499	0.232851	0.210313	0.208561	0.154325	0.217707	0.200576	ug/g
POS3210	MGDG(43:10e)+NH4	MGDG(43:10e)+NH4	MGDG	Saccharolipid	(43:10e)	(43:10e)				C52 H86 O9 N1	11.826	868.63	0.00479684	0.0747095	0.118422	0.052075	0.053364	0.0501152	0.0636764	0.0919329	0.125898	0.120739	ug/g
POS3247	MGDG(45:13)+H	MGDG(45:13)+H	MGDG	Saccharolipid	(45:13)	(45:13)				C54 H79 O10	11.8893	887.567	0.0351882	0.429952	0.572547	0.339658	0.655444	0.68464	0.718602	0.556151	0.618153	0.612733	ug/g
POS3177	MGDG(39:3)+NH4	MGDG(39:3)+NH4	MGDG	Saccharolipid	(39:3)	(39:3)				C48 H90 O10 N1	11.9012	840.656	0.0194386	0.189821	0.253754	0.146923	0.150582	0.136163	0.192652	0.137198	0.179429	0.18149	ug/g
POS3204	MGDG(43:1)+H	MGDG(43:1)+H	MGDG	Saccharolipid	(43:1)	(43:1)				C52 H99 O10	11.959	883.723	0.0799921	0.220621	0.320501	0.215945	0.127959	0.129097	0.16264	0.17326	0.190039	0.182993	ug/g
POS3275	MGDG(48:9)+Na	MGDG(48:9)+Na	MGDG	Saccharolipid	(48:9)	(48:9)				C57 H92 O10 Na1	12.0232	959.658	0.0111687	0.200793	0.360596	0.189922	0.212213	0.245712	0.225789	0.30475	0.32792	0.316712	ug/g
POS3147	MGDG(18:1_20:1)+Na	MGDG(38:2)+Na	MGDG	Saccharolipid	(18:1_20:1)	(18:1)	(20:1)			C47 H86 O10 Na1	12.0648	833.611	0.0650999	0.185489	0.170537	0.104426	0.125943	0.203279	0.141677	0.261041	0.22568	0.239967	ug/g
POS3191	MGDG(41:1)+H	MGDG(41:1)+H	MGDG	Saccharolipid	(41:1)	(41:1)				C50 H95 O10	12.081	855.692	0.0129656	0.959982	1.32692	0.882457	1.36684	1.38516	1.35873	1.5166	0.775108	1.8806	ug/g
POS3214	MGDG(20:3_23:8)+Na	MGDG(43:11)+Na	MGDG	Saccharolipid	(20:3_23:8)	(20:3)	(23:8)			C52 H78 O10 Na1	12.131	885.549	0.0597286	0.440599	0.557804	0.60977	0.733923	0.502513	0.648768	1.68585	0.57867	0.53011	ug/g
POS3188	MGDG(18:2_22:1)+Na	MGDG(40:3)+Na	MGDG	Saccharolipid	(18:2_22:1)	(18:2)	(22:1)			C49 H88 O10 Na1	12.2203	859.627	0.0500165	0.0866833	0.125667	0.0522159	0.136417	0.139754	0.159992	0.197877	0.175523	0.199122	ug/g
POS3194	MGDG(41:4)+NH4	MGDG(41:4)+NH4	MGDG	Saccharolipid	(41:4)	(41:4)				C50 H92 O10 N1	12.359	866.672	0.00550854	2.43697	3.05099	2.10137	1.93673	2.03729	1.99218	1.76242	1.79501	1.775	ug/g
POS3227	MGDG(44:10e)+NH4	MGDG(44:10e)+NH4	MGDG	Saccharolipid	(44:10e)	(44:10e)				C53 H88 O9 N1	12.3739	882.645	0.0197933	0.0978249	0.154333	0.0857831	0.132237	0.175277	0.151919	0.111282	0.0422189	0.0552981	ug/g
POS3277	MGDG(50:6)+H	MGDG(50:6)+H	MGDG	Saccharolipid	(50:6)	(50:6)				C59 H103 O10	12.3774	971.755	0.146666	0.470425	0.291686	0.158657	0.0333736	0.251934	0.0652664	0.362529	0.216063	0.319753	ug/g
POS3280	MGDG(52:5)+Na	MGDG(52:5)+Na	MGDG	Saccharolipid	(52:5)	(52:5)				C61 H108 O10 Na1	12.4329	1023.78	0.0142478	0.0118237	0.0032417	0.00341582	0.00655017	0.00122124	0.00672759	0.0110833	0.00439504	0.0032768	ug/g
POS3249	MGDG(45:13)+Na	MGDG(45:13)+Na	MGDG	Saccharolipid	(45:13)	(45:13)				C54 H78 O10 Na1	12.434	909.549	0.00154004	6.16311	8.7025	5.35786	5.23784	5.53961	5.3437	4.51964	5.20325	4.93835	ug/g
POS3209	MGDG(43:10)+Na	MGDG(43:10)+Na	MGDG	Saccharolipid	(43:10)	(43:10)				C52 H80 O10 Na1	12.4351	887.564	0.00133194	4.34961	6.22808	3.79849	3.77873	4.04903	3.89946	3.21589	3.75939	3.57033	ug/g
POS3283	MGDG(54:8)+H	MGDG(54:8)+H	MGDG	Saccharolipid	(54:8)	(54:8)				C63 H107 O10	12.439	1023.79	0.0142478	0.0118237	0.0032417	0.00341582	0.00655017	0.00122124	0.00672759	0.0110833	0.00439504	0.0032768	ug/g
NEG942	MGDG(46:8e)-H	MGDG(46:8e)-H	MGDG	Saccharolipid	(46:8e)	(46:8e)				C55 H91 O9	12.5517	895.667	0.0160268	0.000371175	0.00247903	0.00219277	6.75649e-08	0.00438698	0.00565849	0.00542387	0.00532742	0.00786036	ug/g
POS3184	MGDG(39:6e)+H	MGDG(39:6e)+H	MGDG	Saccharolipid	(39:6e)	(39:6e)				C48 H83 O9	12.659	803.603	0.0161987	16.5457	22.691	14.3232	19.6003	19.568	20.1993	24.2383	21.1298	22.9562	ug/g
POS3215	MGDG(18:3_25:8)+Na	MGDG(43:11)+Na	MGDG	Saccharolipid	(18:3_25:8)	(18:3)	(25:8)			C52 H78 O10 Na1	12.6766	885.549	0.265035	0.16541	0.0680235	0.0288498	0.0890341	0.136698	0.144419	0.294868	0.236217	0.203827	ug/g
POS3262	MGDG(47:1)+H	MGDG(47:1)+H	MGDG	Saccharolipid	(47:1)	(47:1)				C56 H107 O10	12.829	939.786	0.0234952	0.69041	0.90633	0.601657	0.631353	0.597639	0.693682	0.712939	0.686698	0.712315	ug/g
POS3250	MGDG(45:13)+H	MGDG(45:13)+H	MGDG	Saccharolipid	(45:13)	(45:13)				C54 H79 O10	12.8469	887.567	0.0728073	0.0779387	0.212311	0.140384	0.161142	0.190527	0.165684	0.10047	0.0843433	0.131017	ug/g
POS3193	MGDG(41:3)+NH4	MGDG(41:3)+NH4	MGDG	Saccharolipid	(41:3)	(41:3)				C50 H94 O10 N1	12.975	868.687	0.012917	0.0441193	0.077014	0.0666565	0.1216	0.114078	0.116965	0.0811479	0.0864185	0.0874681	ug/g
POS3186	MGDG(40:2)+NH4	MGDG(40:2)+NH4	MGDG	Saccharolipid	(40:2)	(40:2)				C49 H94 O10 N1	12.987	856.687	0.021804	0.0662659	0.0809207	0.0436948	0.44482	0.404232	0.435281	0.401019	0.360088	0.392537	ug/g
POS3197	MGDG(42:2)+NH4	MGDG(42:2)+NH4	MGDG	Saccharolipid	(42:2)	(42:2)				C51 H98 O10 N1	13.088	884.719	0.0476585	0.564627	0.799867	0.571935	0.804699	0.811426	0.72475	0.744455	0.650244	0.66948	ug/g
POS3237	MGDG(45:1)+H	MGDG(45:1)+H	MGDG	Saccharolipid	(45:1)	(45:1)				C54 H103 O10	13.116	911.755	0.284199	0.00291612	0.00296235	0.0741336	0.0191426	0.0373462	0.0117719	0.0261733	0.0129788	0.00580797	ug/g
POS3205	MGDG(43:1)+H	MGDG(43:1)+H	MGDG	Saccharolipid	(43:1)	(43:1)				C52 H99 O10	13.124	883.723	0.0169258	1.04105	1.43774	0.929218	1.33456	1.33932	1.0778	1.19965	1.0792	1.16492	ug/g
NEG941	MGDG(46:5e)-H	MGDG(46:5e)-H	MGDG	Saccharolipid	(46:5e)	(46:5e)				C55 H97 O9	13.253	901.714	0.324225	0.00252095	0.00276612	0.00259287	0.0013876	0.00047969	0.000985183	1.83395e-08	0.000939585	0.00223433	ug/g
POS3201	MGDG(18:2_24:1)+Na	MGDG(42:3)+Na	MGDG	Saccharolipid	(18:2_24:1)	(18:2)	(24:1)			C51 H92 O10 Na1	13.2844	887.658	0.187022	0.0211904	0.0173099	0.015049	0.0267968	0.0347013	0.0498684	0.0599123	0.0534575	0.0847585	ug/g
NEG896	MGDG(38:1)-H	MGDG(38:1)-H	MGDG	Saccharolipid	(38:1)	(38:1)				C47 H87 O10	13.361	811.63	0.015631	0.72547	0.746136	0.700274	1.31557	1.28528	1.31436	0.987419	1.03273	1.04271	ug/g
POS3232	MGDG(44:4e)+Na	MGDG(44:4e)+Na	MGDG	Saccharolipid	(44:4e)	(44:4e)				C53 H96 O9 Na1	13.5491	899.695	0.0705555	0.0847463	0.150251	0.116693	0.160354	0.113687	0.161626	0.0913821	0.113165	0.150011	ug/g
POS3216	MGDG(18:3_25:8)+Na	MGDG(43:11)+Na	MGDG	Saccharolipid	(18:3_25:8)	(18:3)	(25:8)			C52 H78 O10 Na1	13.6593	885.549	0.0637878	0.310289	0.465944	0.194233	0.321997	0.307917	0.300844	0.218823	0.23697	0.286105	ug/g
POS3263	MGDG(47:1)+H	MGDG(47:1)+H	MGDG	Saccharolipid	(47:1)	(47:1)				C56 H107 O10	13.742	939.786	0.105303	0.111963	0.743559	0.157155	0.366644	0.188337	0.194707	0.248245	0.278408	0.435623	ug/g
NEG949	MGDG(49:2)+HCOO	MGDG(49:2)+HCOO	MGDG	Saccharolipid	(49:2)	(49:2)				C59 H109 O12	14.225	1009.79	0.000793511	0.215318	0.230986	0.203332	0.535836	0.569325	0.570019	0.295312	0.30959	0.340535	ug/g
NEG923	MGDG(44:8e)+HCOO	MGDG(44:8e)+HCOO	MGDG	Saccharolipid	(44:8e)	(44:8e)				C54 H89 O11	14.261	913.641	0.0439757	0.0738649	0.0863371	0.0718095	0.108319	0.116745	0.1123	0.110471	0.109618	0.100005	ug/g
POS3046	MGDG(35:1)+H	MGDG(35:1)+H	MGDG	Saccharolipid	(35:1)	(35:1)				C44 H83 O10	14.6305	771.598	0.253395	0.134151	0.0860636	0.110641	0.185218	0.123312	0.269239	0.272946	0.107729	0.105114	ug/g
POS3257	MGDG(46:2)+NH4	MGDG(46:2)+NH4	MGDG	Saccharolipid	(46:2)	(46:2)				C55 H106 O10 N1	14.6843	940.781	0.0176122	1.55761	2.06845	1.3839	1.14618	1.02348	1.11901	1.43308	1.5378	1.6964	ug/g
POS3233	MGDG(44:5)+Na	MGDG(44:5)+Na	MGDG	Saccharolipid	(44:5)	(44:5)				C53 H92 O10 Na1	14.816	911.658	0.0115649	0.618606	0.787143	0.515621	0.425115	0.461669	0.440936	0.288675	0.250026	0.262759	ug/g
POS3187	MGDG(40:2)+H	MGDG(40:2)+H	MGDG	Saccharolipid	(40:2)	(40:2)				C49 H91 O10	15.1336	839.661	0.0570511	0.59144	1.16523	0.51621	0.906959	0.852947	0.891901	0.793554	0.689041	0.786242	ug/g
POS3258	MGDG(46:2)+NH4	MGDG(46:2)+NH4	MGDG	Saccharolipid	(46:2)	(46:2)				C55 H106 O10 N1	15.1549	940.781	0.174151	0.453671	0.718577	0.49758	0.326362	0.298159	0.34551	0.701323	0.537192	0.353482	ug/g
POS3271	MGDG(48:2)+NH4	MGDG(48:2)+NH4	MGDG	Saccharolipid	(48:2)	(48:2)				C57 H110 O10 N1	15.5113	968.812	0.033598	0.320718	0.322884	0.412561	0.263532	0.150677	0.241778	0.142577	0.0824446	0.166165	ug/g
POS3200	MGDG(42:2)+H	MGDG(42:2)+H	MGDG	Saccharolipid	(42:2)	(42:2)				C51 H95 O10	15.8514	867.692	0.0141016	1.56964	2.1861	1.35335	2.12928	2.0728	2.4093	2.14792	1.34325	1.26521	ug/g
NEG872	MGDG(36:1)-H	MGDG(36:1)-H	MGDG	Saccharolipid	(36:1)	(36:1)				C45 H83 O10	16.087	783.599	0.0233079	0.635693	0.640657	0.474203	0.493764	0.439581	0.526898	0.351675	0.342681	0.428434	ug/g
POS3276	MGDG(50:10)+H	MGDG(50:10)+H	MGDG	Saccharolipid	(50:10)	(50:10)				C59 H95 O10	16.409	963.692	0.0608636	0.049855	0.0429537	0.0230307	0.0186844	0.00241851	0.0191581	0.0179819	0.00215552	0.00382684	ug/g
POS3206	MGDG(43:1)+Na	MGDG(43:1)+Na	MGDG	Saccharolipid	(43:1)	(43:1)				C52 H98 O10 Na1	16.644	905.705	0.0646179	0.0900525	0.112613	0.0708034	0.0557655	0.0537471	0.0472056	0.114798	0.10625	0.106991	ug/g
POS3217	MGDG(18:3_25:8)+Na	MGDG(43:11)+Na	MGDG	Saccharolipid	(18:3_25:8)	(18:3)	(25:8)			C52 H78 O10 Na1	17.524	885.549	1.2199	0.00457649	0.0157003	0.137744	0.075761	0.00782719	0.130077	0.199374	0.134867	0.125317	ug/g
POS3282	MGDG(53:1)+H	MGDG(53:1)+H	MGDG	Saccharolipid	(53:1)	(53:1)				C62 H119 O10	17.572	1023.88	0.00702706	1.06309	1.48602	0.872299	1.50506	1.63795	1.63482	1.33269	1.47475	1.42926	ug/g
POS3279	MGDG(52:3)+H	MGDG(52:3)+H	MGDG	Saccharolipid	(52:3)	(52:3)				C61 H113 O10	17.964	1005.83	0.0151612	0.010196	0.0161683	0.0117107	0.0220416	0.0148152	0.014743	0.011918	0.0154006	0.0132799	ug/g
NEG967	MGMG(18:3)+HCOO	MGMG(18:3)+HCOO	MGMG	Saccharolipid	(18:3)	(18:3)				C28 H47 O11	1.44899	559.312	0.0102895	22.0816	22.6437	21.1686	10.7109	11.0253	11.425	10.6477	11.5584	11.5773	ug/g
NEG958	MGMG(16:1)+HCOO	MGMG(16:1)+HCOO	MGMG	Saccharolipid	(16:1)	(16:1)				C26 H47 O11	1.55742	535.312	0.114307	0.00562934	0.00711467	0.00297989	0.0631889	0.0653861	0.0671334	0.0508772	0.0528128	0.0527826	ug/g
NEG965	MGMG(18:2)+HCOO	MGMG(18:2)+HCOO	MGMG	Saccharolipid	(18:2)	(18:2)				C28 H49 O11	1.65832	561.328	0.00946819	1.65948	2.78856	2.75693	0.589607	1.01878	0.567445	1.32797	1.44851	1.35582	ug/g
NEG974	MGMG(20:3)+HCOO	MGMG(20:3)+HCOO	MGMG	Saccharolipid	(20:3)	(20:3)				C30 H51 O11	1.89243	587.344	0.141032	0.0482313	0.0483801	0.0585609	0.00673326	0.00362263	0.00916297	0.00303102	0.00564583	0.00749061	ug/g
NEG963	MGMG(18:1)+HCOO	MGMG(18:1)+HCOO	MGMG	Saccharolipid	(18:1)	(18:1)				C28 H51 O11	2.08389	563.344	0.0044164	0.0557455	0.0532121	0.0458223	0.033826	0.0134984	0.0465908	0.0147399	0.0381397	0.0437451	ug/g
NEG973	MGMG(20:2)+HCOO	MGMG(20:2)+HCOO	MGMG	Saccharolipid	(20:2)	(20:2)				C30 H53 O11	2.365	589.359	0.0403161	0.0156292	0.0141375	0.0121744	0.0262562	0.0271692	0.00796475	0.0211405	0.0219529	0.0220565	ug/g
NEG972	MGMG(20:1)+HCOO	MGMG(20:1)+HCOO	MGMG	Saccharolipid	(20:1)	(20:1)				C30 H55 O11	3.06468	591.375	0.0830629	0.0550827	0.0721552	0.0505281	0.149414	0.147076	0.141221	0.0963424	0.0707801	0.21233	ug/g
NEG969	MGMG(18:3)-H	MGMG(18:3)-H	MGMG	Saccharolipid	(18:3)	(18:3)				C27 H45 O9	7.56023	513.307	0.00643595	0.105574	0.178728	0.217381	0.297384	0.159115	0.191399	0.130661	0.147026	0.17195	ug/g
NEG975	MGMG(32:4)+HCOO	MGMG(32:4)+HCOO	MGMG	Saccharolipid	(32:4)	(32:4)				C42 H73 O11	7.67868	753.516	0.0329269	0.0340074	0.0312596	0.0293017	0.0324552	0.0335837	0.0344811	0.0261316	0.0271206	0.0269688	ug/g
NEG992	OAHFA(38:6)-H	OAHFA(38:6)-H	OAHFA	Fatty Acyls	(38:6)	(38:6)				C38 H61 O4	3.082	581.458	0.0391107	0.217797	0.211521	0.213885	0.0692541	0.0936013	0.0469882	0.172165	0.0884045	0.116904	ug/g
NEG987	OAHFA(36:3)-H	OAHFA(36:3)-H	OAHFA	Fatty Acyls	(36:3)	(36:3)				C36 H63 O4	3.09104	559.473	0.0329618	0.0669827	0.0649654	0.0764046	0.0207294	0.0181501	0.0096677	0.0579912	0.0283684	0.0378095	ug/g
NEG986	OAHFA(36:1)-H	OAHFA(36:1)-H	OAHFA	Fatty Acyls	(36:1)	(36:1)				C36 H67 O4	4.14659	563.504	0.0215958	0.0020498	0.00154354	0.00279172	0.0808168	0.0844738	0.0462592	0.0680696	0.0383527	0.0440078	ug/g
NEG991	OAHFA(38:4)-H	OAHFA(38:4)-H	OAHFA	Fatty Acyls	(38:4)	(38:4)				C38 H65 O4	4.159	585.489	0.0343134	0.0366739	0.0333943	0.0396194	0.0136225	0.0166334	0.00845263	0.0227366	0.0102972	0.0163433	ug/g
NEG989	OAHFA(18:2_18:2)-H	OAHFA(36:4)-H	OAHFA	Fatty Acyls	(18:2_18:2)	(18:2)	(18:2)			C36 H61 O4	9.56871	557.458	0.0148208	0.0031169	0.00310762	0.00279061	0.150439	0.157246	0.0861104	0.126712	0.0715209	0.0849533	ug/g
NEG979	OAHFA(32:4)-H	OAHFA(32:4)-H	OAHFA	Fatty Acyls	(32:4)	(32:4)				C32 H53 O4	10.866	501.395	0.0483745	0.0237695	0.0305604	0.0248703	0.0812549	0.0922921	0.0539434	0.0630381	0.0355386	0.0498925	ug/g
NEG994	OAHFA(39:4)-H	OAHFA(39:4)-H	OAHFA	Fatty Acyls	(39:4)	(39:4)				C39 H67 O4	11.126	599.504	0.0141381	0.0586273	0.057392	0.061257	0.0467525	0.0383458	0.0228315	0.0553385	0.032534	0.0370334	ug/g
NEG1012	OAHFA(46:6)-H	OAHFA(46:6)-H	OAHFA	Fatty Acyls	(46:6)	(46:6)				C46 H77 O4	12.407	693.583	0.00147829	0.167833	0.166326	0.175093	0.418845	0.468703	0.257671	0.40561	0.234305	0.293969	ug/g
NEG1006	OAHFA(43:4)-H	OAHFA(43:4)-H	OAHFA	Fatty Acyls	(43:4)	(43:4)				C43 H75 O4	13.209	655.567	0.000675838	0.0288709	0.0280577	0.0207205	0.0605973	0.0435519	0.0252911	0.0450741	0.0293266	0.0320148	ug/g
NEG984	OAHFA(35:3)-H	OAHFA(35:3)-H	OAHFA	Fatty Acyls	(35:3)	(35:3)				C35 H61 O4	13.278	545.458	0.0275469	0.32456	0.342571	0.349762	0.204183	0.219223	0.11891	0.222237	0.118479	0.150741	ug/g
NEG1014	OAHFA(47:6)-H	OAHFA(47:6)-H	OAHFA	Fatty Acyls	(47:6)	(47:6)				C47 H79 O4	14.3512	707.598	0.0129263	0.0149729	0.0114555	0.0129434	0.00215554	0.00917433	0.00431478	0.00495164	0.0146791	0.0163751	ug/g
NEG995	OAHFA(39:4)-H	OAHFA(39:4)-H	OAHFA	Fatty Acyls	(39:4)	(39:4)				C39 H67 O4	14.597	599.504	0.0544828	0.0312195	0.0383487	0.0305984	0.0624848	0.0711936	0.0560364	0.0559724	0.030689	0.0405633	ug/g
POS3287	PA(17:4)+Na	PA(17:4)+Na	PA	Glycerophospholipid	(17:4)	(17:4)				C20 H31 O8 N0 P1 Na1	1.033	453.165	0.0356817	1.89806	3.45134	2.14299	2.73104	2.11723	2.13047	1.81364	1.94962	1.67977	ug/g
NEG1020	PA(8:1e_10:1)-H	PA(18:2e)-H	PA	Glycerophospholipid	(8:1e_10:1)	(8:1e)	(10:1)			C21 H38 O7 N0 P1	1.523	433.236	0.0684421	4.64834	5.00981	5.48472	3.49584	3.47368	3.89648	3.81929	3.91355	3.13311	ug/g
NEG1021	PA(18:2e)-H	PA(18:2e)-H	PA	Glycerophospholipid	(18:2e)	(18:2e)				C21 H38 O7 N0 P1	2.211	433.236	0.247029	0.0266622	0.0521861	0.0306517	0.0343513	0.0335242	0.0151153	0.0183533	0.00956525	0.00960526	ug/g
NEG1022	PA(8:1e_10:1)-H	PA(18:2e)-H	PA	Glycerophospholipid	(8:1e_10:1)	(8:1e)	(10:1)			C21 H38 O7 N0 P1	2.76	433.236	0.281125	0.0906719	0.149498	0.138557	0.554775	0.657639	0.156722	0.0770101	0.0541165	0.568822	ug/g
NEG1070	PA(32:3)-H	PA(32:3)-H	PA	Glycerophospholipid	(32:3)	(32:3)				C35 H62 O8 N0 P1	3.07646	641.419	0.0372061	0.0203685	0.0104338	0.0213645	0.035291	0.0365181	0.003399	0.00330536	0.0295341	0.00214125	ug/g
POS3509	PA(37:2e)+H	PA(37:2e)+H	PA	Glycerophospholipid	(37:2e)	(37:2e)				C40 H78 O7 N0 P1	4.13075	701.548	0.0415445	0.0757367	0.0939491	0.204437	0.273867	0.0746972	0.083389	0.0768458	0.112763	0.0826126	ug/g
POS3486	PA(36:5)+H	PA(36:5)+H	PA	Glycerophospholipid	(36:5)	(36:5)				C39 H68 O8 N0 P1	4.95399	695.465	0.51951	0.0247111	0.0444426	0.0251466	0.0239256	0.032379	0.014045	0.0241425	0.0245835	0.00338399	ug/g
POS3487	PA(36:5)+H	PA(36:5)+H	PA	Glycerophospholipid	(36:5)	(36:5)				C39 H68 O8 N0 P1	5.702	695.465	0.137317	0.0265243	0.02467	0.0131849	0.00536657	0.0103522	0.0128348	0.00848498	0.00288047	0.0119965	ug/g
NEG1033	PA(30:4e)-H	PA(30:4e)-H	PA	Glycerophospholipid	(30:4e)	(30:4e)				C33 H58 O7 N0 P1	6.203	597.393	0.0105067	0.390977	0.411399	0.388084	0.330844	0.315042	0.323182	0.289738	0.319522	0.290064	ug/g
POS3510	PA(37:2e)+H	PA(37:2e)+H	PA	Glycerophospholipid	(37:2e)	(37:2e)				C40 H78 O7 N0 P1	6.427	701.548	0.26014	0.113431	0.188333	0.120192	0.00713326	0.175471	0.13471	0.154202	0.19024	0.176935	ug/g
POS3410	PA(34:3)+Na	PA(34:3)+Na	PA	Glycerophospholipid	(34:3)	(34:3)				C37 H67 O8 N0 P1 Na1	6.80255	693.447	0.0371066	0.129249	0.146207	0.0370528	0.07594	0.0290967	0.0882541	0.00750725	0.0066801	0.0230646	ug/g
POS3502	PA(18:3_18:3)+NH4	PA(36:6)+NH4	PA	Glycerophospholipid	(18:3_18:3)	(18:3)	(18:3)			C39 H69 O8 N1 P1	6.80478	710.476	0.00920998	0.0589097	0.23233	0.201253	0.0426448	0.0634535	0.032649	0.0496284	0.0304526	0.0231624	ug/g
POS3526	PA(38:9)+Na	PA(38:9)+Na	PA	Glycerophospholipid	(38:9)	(38:9)				C41 H63 O8 N0 P1 Na1	6.82198	737.415	0.332259	0.0101808	0.0391507	0.0324436	0.00377944	0.019781	0.0181063	0.00783542	0.00127532	0.00222582	ug/g
NEG1301	PA(18:3_18:3)-H	PA(36:6)-H	PA	Glycerophospholipid	(18:3_18:3)	(18:3)	(18:3)			C39 H64 O8 N0 P1	6.96006	691.434	0.158204	2.40624	1.77187	1.68381	2.02514	3.45367	2.10075	0.896639	0.878744	1.10826	ug/g
POS3411	PA(34:3)+Na	PA(34:3)+Na	PA	Glycerophospholipid	(34:3)	(34:3)				C37 H67 O8 N0 P1 Na1	7.38554	693.447	0.060208	0.0957778	0.100481	0.112762	0.24722	0.222312	0.211321	0.0257008	0.0282501	0.0172757	ug/g
POS3503	PA(18:3_18:3)+NH4	PA(36:6)+NH4	PA	Glycerophospholipid	(18:3_18:3)	(18:3)	(18:3)			C39 H69 O8 N1 P1	7.458	710.476	0.333551	0.0272073	0.0406476	0.00431837	0.0360918	0.030894	0.0268147	0.0108933	0.0131064	0.027606	ug/g
NEG1189	PA(16:1_18:3)-H	PA(34:4)-H	PA	Glycerophospholipid	(16:1_18:3)	(16:1)	(18:3)			C37 H64 O8 N0 P1	7.54123	667.434	0.155163	0.0311012	0.0522658	0.0203551	0.0193321	0.0107716	0.00493086	0.0335788	0.0151836	0.00926672	ug/g
NEG1314	PA(20:4e_17:1)-H	PA(37:5e)-H	PA	Glycerophospholipid	(20:4e_17:1)	(20:4e)	(17:1)			C40 H70 O7 N0 P1	7.605	693.486	0.112899	0.0964337	0.07336	0.135022	0.0819551	0.0664438	0.0696408	0.0591645	0.0684429	0.078125	ug/g
NEG1302	PA(18:3_18:3)-H	PA(36:6)-H	PA	Glycerophospholipid	(18:3_18:3)	(18:3)	(18:3)			C39 H64 O8 N0 P1	7.65364	691.434	0.0623085	0.484096	0.486744	0.498602	0.528278	0.566911	0.526999	0.213381	0.208633	0.280267	ug/g
POS3348	PA(34:1)+Na	PA(34:1)+Na	PA	Glycerophospholipid	(34:1)	(34:1)				C37 H71 O8 N0 P1 Na1	7.70352	697.478	0.0969345	0.0476322	0.101212	0.0710351	0.0928177	0.0760378	0.0858323	0.0309436	0.0293329	0.0146547	ug/g
POS3507	PA(37:1)+H	PA(37:1)+H	PA	Glycerophospholipid	(37:1)	(37:1)				C40 H78 O8 N0 P1	7.711	717.543	0.0240522	1.01441	1.09082	0.597081	0.894605	0.942385	0.83416	1.41728	1.23409	1.3395	ug/g
NEG1292	PA(18:3_18:2)-H	PA(36:5)-H	PA	Glycerophospholipid	(18:3_18:2)	(18:3)	(18:2)			C39 H66 O8 N0 P1	7.71504	693.45	0.0753481	31.3455	31.5319	29.1985	22.3432	18.3509	23.4671	14.6346	13.3128	20.1035	ug/g
NEG1080	PA(33:1)-H	PA(33:1)-H	PA	Glycerophospholipid	(33:1)	(33:1)				C36 H68 O8 N0 P1	7.958	659.466	0.148525	0.0417891	0.00652343	0.031207	0.238604	0.0147271	0.199101	0.0701805	0.0720307	0.0595368	ug/g
NEG1294	PA(18:3_18:2)-H	PA(36:5)-H	PA	Glycerophospholipid	(18:3_18:2)	(18:3)	(18:2)			C39 H66 O8 N0 P1	7.95878	693.45	0.0243345	15.8054	15.2225	15.1748	14.2609	14.6426	14.7242	10.4356	9.84613	11.8318	ug/g
NEG1214	PA(17:1_18:3)-H	PA(35:4)-H	PA	Glycerophospholipid	(17:1_18:3)	(17:1)	(18:3)			C38 H66 O8 N0 P1	8.00076	681.45	0.00690729	0.232582	0.178868	0.188951	0.174418	0.182313	0.0973331	0.0697628	0.0974732	0.0964038	ug/g
POS3511	PA(37:3e)+H	PA(37:3e)+H	PA	Glycerophospholipid	(37:3e)	(37:3e)				C40 H76 O7 N0 P1	8.09411	699.532	0.222821	0.288075	0.0846906	0.2702	0.135112	0.269314	0.281908	0.513604	0.488023	0.226104	ug/g
NEG1303	PA(18:3_18:3)-H	PA(36:6)-H	PA	Glycerophospholipid	(18:3_18:3)	(18:3)	(18:3)			C39 H64 O8 N0 P1	8.102	691.434	0.66839	0.0419349	0.0479779	0.0314511	0.00871068	0.170842	0.26867	0.129031	0.116819	0.104265	ug/g
NEG1312	PA(19:1_18:3)-H	PA(37:4)-H	PA	Glycerophospholipid	(19:1_18:3)	(19:1)	(18:3)			C40 H70 O8 N0 P1	8.104	709.481	0.0236431	0.72608	0.751921	0.699704	10.9886	12.4977	12.2725	0.81585	0.790697	0.926235	ug/g
POS3489	PA(18:3_18:2)+NH4	PA(36:5)+NH4	PA	Glycerophospholipid	(18:3_18:2)	(18:3)	(18:2)			C39 H71 O8 N1 P1	8.11121	712.491	0.0588667	0.180265	0.451283	0.420004	0.493986	0.335731	0.312431	0.311321	0.221234	0.423775	ug/g
POS3504	PA(36:6)+Na	PA(36:6)+Na	PA	Glycerophospholipid	(36:6)	(36:6)				C39 H65 O8 N0 P1 Na1	8.271	715.431	0.0186168	0.385113	0.793686	0.723776	0.151988	0.154391	0.190755	0.111414	0.119973	0.131024	ug/g
NEG1332	PA(38:4)-H	PA(38:4)-H	PA	Glycerophospholipid	(38:4)	(38:4)				C41 H72 O8 N0 P1	8.29871	723.497	0.267217	0.0301801	0.0209393	0.0227309	0.0360641	0.0112245	0.0282952	0.0804551	0.0949354	0.105465	ug/g
NEG1265	PA(18:2_18:2)-H	PA(36:4)-H	PA	Glycerophospholipid	(18:2_18:2)	(18:2)	(18:2)			C39 H68 O8 N0 P1	8.33986	695.466	0.0304421	91.0325	98.4265	93.1338	70.69	65.3601	72.5603	56.5213	59.3003	58.5706	ug/g
POS3349	PA(34:1)+Na	PA(34:1)+Na	PA	Glycerophospholipid	(34:1)	(34:1)				C37 H71 O8 N0 P1 Na1	8.41899	697.478	0.0227277	1.69724	1.83842	1.49638	1.08986	0.773701	1.11282	0.892501	0.948151	0.987777	ug/g
NEG1293	PA(18:3_18:2)-H	PA(36:5)-H	PA	Glycerophospholipid	(18:3_18:2)	(18:3)	(18:2)			C39 H66 O8 N0 P1	8.48	693.45	0.021223	1.50604	3.14607	3.34995	1.94788	7.82708	6.7127	1.41123	0.493164	0.716054	ug/g
NEG1215	PA(17:1_18:3)-H	PA(35:4)-H	PA	Glycerophospholipid	(17:1_18:3)	(17:1)	(18:3)			C38 H66 O8 N0 P1	8.486	681.45	0.0848508	0.00625301	0.0114819	0.00302537	0.00450914	0.0444806	0.00432231	0.0059017	0.0356068	0.0304735	ug/g
POS3471	PA(36:4)+Na	PA(36:4)+Na	PA	Glycerophospholipid	(36:4)	(36:4)				C39 H69 O8 N0 P1 Na1	8.6609	719.462	0.0687437	2.67328	6.87884	2.57651	1.56455	1.24493	2.27552	2.27443	2.09511	2.21646	ug/g
POS3512	PA(37:3e)+H	PA(37:3e)+H	PA	Glycerophospholipid	(37:3e)	(37:3e)				C40 H76 O7 N0 P1	8.72955	699.532	0.0504238	0.126188	0.169736	0.200196	0.238672	0.220902	0.198322	0.280381	0.21228	0.247255	ug/g
POS3425	PA(35:2)+Na	PA(35:2)+Na	PA	Glycerophospholipid	(35:2)	(35:2)				C38 H71 O8 N0 P1 Na1	8.833	709.478	0.0198404	0.3864	0.559433	0.31261	2.86008	2.99287	3.00435	0.270769	0.236906	0.279241	ug/g
NEG1335	PA(18:3_20:2)-H	PA(38:5)-H	PA	Glycerophospholipid	(18:3_20:2)	(18:3)	(20:2)			C41 H70 O8 N0 P1	8.94494	721.481	0.110466	1.83555	1.88707	1.5821	12.0301	6.12164	6.14843	8.66549	7.35391	4.35379	ug/g
NEG1310	PA(19:1_18:2)-H	PA(37:3)-H	PA	Glycerophospholipid	(19:1_18:2)	(19:1)	(18:2)			C40 H72 O8 N0 P1	8.96558	711.497	0.00255359	0.0841636	0.0915102	0.0957575	1.33448	1.0695	1.23838	0.0687729	0.0500597	0.0805734	ug/g
NEG1313	PA(19:1_18:3)-H	PA(37:4)-H	PA	Glycerophospholipid	(19:1_18:3)	(19:1)	(18:3)			C40 H70 O8 N0 P1	9.03886	709.481	0.0287853	0.117067	0.0870535	0.0829108	0.126272	0.0108862	0.0874789	0.0448627	0.0345478	0.0684027	ug/g
POS3491	PA(36:5)+Na	PA(36:5)+Na	PA	Glycerophospholipid	(36:5)	(36:5)				C39 H67 O8 N0 P1 Na1	9.0813	717.447	0.0423961	2.24413	3.60012	1.36805	0.375234	0.36926	0.662681	1.18676	0.865484	0.42178	ug/g
POS3350	PA(34:1)+Na	PA(34:1)+Na	PA	Glycerophospholipid	(34:1)	(34:1)				C37 H71 O8 N0 P1 Na1	9.12121	697.478	0.0652526	0.953333	0.550722	0.37595	0.696308	1.01558	0.261778	0.326288	0.42013	0.575232	ug/g
POS3472	PA(18:2_18:2)+NH4	PA(36:4)+NH4	PA	Glycerophospholipid	(18:2_18:2)	(18:2)	(18:2)			C39 H73 O8 N1 P1	9.31955	714.507	0.105868	0.352627	0.504733	0.317937	0.311634	0.225334	0.199978	0.15662	0.206863	0.323548	ug/g
NEG1249	PA(18:1_18:2)-H	PA(36:3)-H	PA	Glycerophospholipid	(18:1_18:2)	(18:1)	(18:2)			C39 H70 O8 N0 P1	9.43652	697.481	0.0132347	21.1326	20.2254	24.0789	16.654	22.7616	7.66339	7.38115	7.59815	14.9575	ug/g
NEG1333	PA(20:2_18:2)-H	PA(38:4)-H	PA	Glycerophospholipid	(20:2_18:2)	(20:2)	(18:2)			C41 H72 O8 N0 P1	9.62536	723.497	0.138142	1.25305	1.33838	1.52273	0.783955	0.168511	0.757894	0.376013	0.643092	0.955257	ug/g
NEG1295	PA(18:3_18:2)-H	PA(36:5)-H	PA	Glycerophospholipid	(18:3_18:2)	(18:3)	(18:2)			C39 H66 O8 N0 P1	9.651	693.45	0.0672594	0.252573	0.394045	0.147826	0.120697	0.000922326	0.228094	0.0555873	0.0980886	0.0798309	ug/g
NEG1406	PA(43:3)-H	PA(43:3)-H	PA	Glycerophospholipid	(43:3)	(43:3)				C46 H84 O8 N0 P1	9.715	795.591	0.12341	1.62419	1.64093	1.66228	2.45029	1.58012	0.468652	2.72206	2.7234	2.82668	ug/g
POS3473	PA(18:2_18:2)+NH4	PA(36:4)+NH4	PA	Glycerophospholipid	(18:2_18:2)	(18:2)	(18:2)			C39 H73 O8 N1 P1	9.73448	714.507	0.240083	1.66941	1.02973	0.76819	0.318598	0.295787	0.313206	0.2671	0.298463	0.48465	ug/g
POS3492	PA(36:5)+Na	PA(36:5)+Na	PA	Glycerophospholipid	(36:5)	(36:5)				C39 H67 O8 N0 P1 Na1	9.80361	717.447	0.0742611	0.603494	0.901555	0.412835	0.647309	0.552601	0.454464	0.587716	0.47687	0.55649	ug/g
POS3332	PA(33:2)+Na	PA(33:2)+Na	PA	Glycerophospholipid	(33:2)	(33:2)				C36 H67 O8 N0 P1 Na1	9.98836	681.447	0.530754	0.251549	0.148374	0.210835	0.288637	0.141853	0.270523	0.205673	0.0248765	0.294837	ug/g
NEG1422	PA(20:1_24:2)-H	PA(44:3)-H	PA	Glycerophospholipid	(20:1_24:2)	(20:1)	(24:2)			C47 H86 O8 N0 P1	10.2137	809.607	0.0529921	0.00393169	0.00305089	0.0642264	0.0902784	0.107254	0.114691	0.0663296	0.0752654	0.088962	ug/g
POS3493	PA(36:5)+Na	PA(36:5)+Na	PA	Glycerophospholipid	(36:5)	(36:5)				C39 H67 O8 N0 P1 Na1	10.2268	717.447	0.0513911	0.347928	0.243397	0.193746	0.332579	0.29998	0.161758	0.317208	0.228869	0.248306	ug/g
POS3315	PA(33:1)+Na	PA(33:1)+Na	PA	Glycerophospholipid	(33:1)	(33:1)				C36 H69 O8 N0 P1 Na1	10.228	683.462	0.26032	0.00597924	0.0172509	0.00538481	0.00294877	0.0578771	0.00451654	0.0749987	0.00354573	0.0924511	ug/g
POS3416	PA(34:3)+H	PA(34:3)+H	PA	Glycerophospholipid	(34:3)	(34:3)				C37 H68 O8 N0 P1	10.2298	671.465	0.212683	1.51942	2.75948	1.66782	1.04139	0.721192	1.02066	1.64369	1.05579	0.788691	ug/g
POS3474	PA(18:2_18:2)+NH4	PA(36:4)+NH4	PA	Glycerophospholipid	(18:2_18:2)	(18:2)	(18:2)			C39 H73 O8 N1 P1	10.2514	714.507	0.36578	0.0632959	0.193375	0.0169922	0.0525889	0.175476	0.128176	0.0716721	0.133227	0.106598	ug/g
POS3291	PA(31:0e)+Na	PA(31:0e)+Na	PA	Glycerophospholipid	(31:0e)	(31:0e)				C34 H69 O7 N0 P1 Na1	10.3313	643.467	0.0908867	0.154296	0.232981	0.133224	0.142407	0.0803272	0.0818062	0.137048	0.120098	0.127345	ug/g
NEG1392	PA(42:4)-H	PA(42:4)-H	PA	Glycerophospholipid	(42:4)	(42:4)				C45 H80 O8 N0 P1	10.4019	779.56	0.0120505	0.314605	0.356421	0.315053	0.20032	0.179133	0.187964	0.228162	0.233709	0.254169	ug/g
NEG1329	PA(20:1_18:2)-H	PA(38:3)-H	PA	Glycerophospholipid	(20:1_18:2)	(20:1)	(18:2)			C41 H74 O8 N0 P1	10.482	725.513	0.138256	3.06159	2.99399	1.33343	0.75006	1.85713	1.89918	0.971776	0.845462	0.593805	ug/g
POS3522	PA(38:5)+H	PA(38:5)+H	PA	Glycerophospholipid	(38:5)	(38:5)				C41 H72 O8 N0 P1	10.543	723.496	0.067577	1.19622	5.14211	1.29992	3.92775	4.05302	4.39481	2.13029	1.71144	2.14596	ug/g
NEG1413	PA(44:2)-H	PA(44:2)-H	PA	Glycerophospholipid	(44:2)	(44:2)				C47 H88 O8 N0 P1	10.624	811.622	0.0218492	0.103319	0.100702	0.106044	0.801366	0.671582	0.595691	0.59746	0.610744	0.545182	ug/g
NEG1296	PA(18:3_18:2)-H	PA(36:5)-H	PA	Glycerophospholipid	(18:3_18:2)	(18:3)	(18:2)			C39 H66 O8 N0 P1	10.6275	693.45	0.0337697	0.164582	4.06922	0.0879662	0.0874051	0.0561828	0.0174069	0.112224	0.0409496	0.0468301	ug/g
POS3519	PA(20:1_18:2)+NH4	PA(38:3)+NH4	PA	Glycerophospholipid	(20:1_18:2)	(20:1)	(18:2)			C41 H79 O8 N1 P1	10.6358	744.554	0.0154218	1.16984	2.09783	1.17242	3.13713	3.31558	4.19542	3.94104	4.97313	4.92015	ug/g
POS3475	PA(36:4)+Na	PA(36:4)+Na	PA	Glycerophospholipid	(36:4)	(36:4)				C39 H69 O8 N0 P1 Na1	10.6701	719.462	0.00458289	3.39455	3.90992	3.04833	2.51646	1.89458	1.95662	6.27231	1.65536	0.396219	ug/g
POS3494	PA(36:5)+Na	PA(36:5)+Na	PA	Glycerophospholipid	(36:5)	(36:5)				C39 H67 O8 N0 P1 Na1	10.7877	717.447	0.636134	2.57364	0.467296	2.28846	0.387143	0.514964	0.29585	0.480322	2.3253	0.396084	ug/g
POS3513	PA(37:5)+H	PA(37:5)+H	PA	Glycerophospholipid	(37:5)	(37:5)				C40 H70 O8 N0 P1	10.896	709.48	0.133151	0.271459	0.613296	0.36019	0.323062	0.291406	0.334673	1.02084	0.365632	0.353291	ug/g
POS3423	PA(35:1e)+H	PA(35:1e)+H	PA	Glycerophospholipid	(35:1e)	(35:1e)				C38 H76 O7 N0 P1	10.9381	675.532	0.0606363	0.0634681	0.0916846	0.0524069	0.0403977	0.0475012	0.0376062	0.0938336	0.0943196	0.0953475	ug/g
POS3476	PA(36:4)+Na	PA(36:4)+Na	PA	Glycerophospholipid	(36:4)	(36:4)				C39 H69 O8 N0 P1 Na1	11.0248	719.462	0.080312	0.298105	0.333701	0.390661	0.361258	0.272158	0.332007	0.264221	0.257223	0.218929	ug/g
NEG1339	PA(18:1_21:1)-H	PA(39:2)-H	PA	Glycerophospholipid	(18:1_21:1)	(18:1)	(21:1)			C42 H78 O8 N0 P1	11.0486	741.544	0.0231713	0.0357184	0.0412719	0.0244725	0.24882	0.257252	0.252196	0.0216055	0.027987	0.0212523	ug/g
POS3292	PA(31:0e)+Na	PA(31:0e)+Na	PA	Glycerophospholipid	(31:0e)	(31:0e)				C34 H69 O7 N0 P1 Na1	11.0779	643.467	0.866634	0.159438	0.23511	0.139482	0.0972708	0.115568	0.108969	0.11583	0.0904954	0.0873588	ug/g
POS3495	PA(36:5)+Na	PA(36:5)+Na	PA	Glycerophospholipid	(36:5)	(36:5)				C39 H67 O8 N0 P1 Na1	11.2012	717.447	0.383167	0.793046	1.11659	0.729413	0.606719	3.0614	0.638052	2.94869	0.503003	3.75458	ug/g
NEG1330	PA(20:1_18:2)-H	PA(38:3)-H	PA	Glycerophospholipid	(20:1_18:2)	(20:1)	(18:2)			C41 H74 O8 N0 P1	11.26	725.513	0.461039	0.158415	0.141008	0.196705	0.102675	0.146308	0.15375	0.0717786	0.0418804	0.513763	ug/g
POS3477	PA(36:4)+Na	PA(36:4)+Na	PA	Glycerophospholipid	(36:4)	(36:4)				C39 H69 O8 N0 P1 Na1	11.3019	719.462	0.518334	1.52331	2.34275	1.42499	1.16086	1.17193	1.15345	1.06913	3.58893	3.80007	ug/g
NEG1424	PA(20:1_24:2)-H	PA(44:3)-H	PA	Glycerophospholipid	(20:1_24:2)	(20:1)	(24:2)			C47 H86 O8 N0 P1	11.302	809.607	0.0706629	0.311462	0.269267	0.253443	0.616284	0.442117	0.309208	0.477027	0.335878	0.400746	ug/g
NEG1334	PA(20:1_18:3)-H	PA(38:4)-H	PA	Glycerophospholipid	(20:1_18:3)	(20:1)	(18:3)			C41 H72 O8 N0 P1	11.3032	723.497	0.296196	0.00235962	0.0198645	0.0264623	0.0141683	0.0109779	0.0110567	0.0096373	0.00165537	0.0170275	ug/g
POS3434	PA(35:2)+Na	PA(35:2)+Na	PA	Glycerophospholipid	(35:2)	(35:2)				C38 H71 O8 N0 P1 Na1	11.437	709.478	0.344934	0.0619398	0.112354	0.018749	0.0411769	0.067223	0.0679064	0.0654241	0.0617136	0.0728529	ug/g
POS3417	PA(34:3)+Na	PA(34:3)+Na	PA	Glycerophospholipid	(34:3)	(34:3)				C37 H67 O8 N0 P1 Na1	11.446	693.447	0.0253019	0.0898765	0.656486	0.390693	0.125849	0.136026	0.14516	0.413127	0.0298651	0.0278693	ug/g
POS3478	PA(36:4)+Na	PA(36:4)+Na	PA	Glycerophospholipid	(36:4)	(36:4)				C39 H69 O8 N0 P1 Na1	11.468	719.462	0.394885	1.85575	2.83235	1.71897	1.38336	1.39897	1.35443	1.28757	3.5313	3.74313	ug/g
POS3334	PA(33:2)+Na	PA(33:2)+Na	PA	Glycerophospholipid	(33:2)	(33:2)				C36 H67 O8 N0 P1 Na1	11.482	681.447	0.115935	0.0990775	0.826838	0.0573743	0.168335	0.100545	0.109563	0.0920535	0.0978477	0.0478733	ug/g
POS3517	PA(20:1_18:1)+NH4	PA(38:2)+NH4	PA	Glycerophospholipid	(20:1_18:1)	(20:1)	(18:1)			C41 H81 O8 N1 P1	11.5319	746.569	0.291434	0.081473	0.0642148	0.0433451	0.0462561	0.0760291	0.00866353	0.0518752	0.0432409	0.0790877	ug/g
POS3302	PA(32:0e)+Na	PA(32:0e)+Na	PA	Glycerophospholipid	(32:0e)	(32:0e)				C35 H71 O7 N0 P1 Na1	11.5437	657.483	0.0432077	1.28296	1.90174	1.13365	0.554341	0.505761	0.533503	0.486899	0.464647	0.50326	ug/g
POS3360	PA(34:1)+Na	PA(34:1)+Na	PA	Glycerophospholipid	(34:1)	(34:1)				C37 H71 O8 N0 P1 Na1	11.6047	697.478	0.0348272	0.943011	1.22311	1.98733	0.565169	3.78952	0.749631	0.700986	0.54426	0.479433	ug/g
POS3363	PA(34:1e)+Na	PA(34:1e)+Na	PA	Glycerophospholipid	(34:1e)	(34:1e)				C37 H73 O7 N0 P1 Na1	11.689	683.499	0.0198893	0.148715	0.207689	0.114206	0.10803	0.0801198	0.0729635	0.135685	0.115025	0.136392	ug/g
NEG1431	PA(48:6)-H	PA(48:6)-H	PA	Glycerophospholipid	(48:6)	(48:6)				C51 H88 O8 N0 P1	11.7022	859.622	0.0165445	0.281406	0.30916	0.282031	0.319667	0.307999	0.325476	0.233568	0.227028	0.232024	ug/g
NEG1425	PA(20:1_24:2)-H	PA(44:3)-H	PA	Glycerophospholipid	(20:1_24:2)	(20:1)	(24:2)			C47 H86 O8 N0 P1	11.7807	809.607	0.00358281	1.20569	1.1214	1.158	1.64975	1.80572	1.80548	1.43776	1.57102	1.65198	ug/g
POS3418	PA(34:3e)+H	PA(34:3e)+H	PA	Glycerophospholipid	(34:3e)	(34:3e)				C37 H70 O7 N0 P1	11.801	657.485	0.0131714	0.536335	0.772096	0.496132	0.27103	0.252747	0.262845	0.323867	0.294524	0.295274	ug/g
NEG1319	PA(20:1_18:1)-H	PA(38:2)-H	PA	Glycerophospholipid	(20:1_18:1)	(20:1)	(18:1)			C41 H76 O8 N0 P1	11.8637	727.528	0.00377347	5.07037	4.95997	4.77751	3.07036	2.94329	2.99314	2.60354	2.73805	0.615361	ug/g
NEG1309	PA(37:2)-H	PA(37:2)-H	PA	Glycerophospholipid	(37:2)	(37:2)				C40 H74 O8 N0 P1	11.8838	713.513	0.208789	0.143567	0.0756523	0.0687368	0.0910769	0.0648393	0.0352176	0.079435	0.121021	0.0789457	ug/g
NEG1297	PA(18:3_18:2)-H	PA(36:5)-H	PA	Glycerophospholipid	(18:3_18:2)	(18:3)	(18:2)			C39 H66 O8 N0 P1	11.989	693.45	0.330495	0.0268109	0.101107	0.0939287	0.0414675	0.0575545	0.0745836	0.0917663	0.0140014	0.101018	ug/g
POS3335	PA(33:2)+Na	PA(33:2)+Na	PA	Glycerophospholipid	(33:2)	(33:2)				C36 H67 O8 N0 P1 Na1	12.066	681.447	0.410781	0.0215605	0.127519	0.0761985	0.0725681	0.0442411	0.285273	0.0496301	0.0489349	0.0203446	ug/g
NEG1324	PA(20:1_18:1)-H	PA(38:2)-H	PA	Glycerophospholipid	(20:1_18:1)	(20:1)	(18:1)			C41 H76 O8 N0 P1	12.0941	727.528	0.527934	7.12909	6.96955	6.71455	4.38275	4.13619	4.21389	3.66132	0.637849	0.74842	ug/g
NEG1351	PA(22:1_18:2)-H	PA(40:3)-H	PA	Glycerophospholipid	(22:1_18:2)	(22:1)	(18:2)			C43 H78 O8 N0 P1	12.1425	753.544	0.220725	0.0341521	0.00492997	0.0222325	0.0163885	0.0181305	0.0156456	0.00468809	0.00282776	0.00516888	ug/g
NEG1393	PA(24:1_18:3)-H	PA(42:4)-H	PA	Glycerophospholipid	(24:1_18:3)	(24:1)	(18:3)			C45 H80 O8 N0 P1	12.2892	779.56	0.0110796	0.0381156	0.0350273	0.0334261	0.0582171	0.0337854	0.0343449	0.0814331	0.0611034	0.0581242	ug/g
POS3528	PA(39:1e)+Na	PA(39:1e)+Na	PA	Glycerophospholipid	(39:1e)	(39:1e)				C42 H83 O7 N0 P1 Na1	12.403	753.577	0.154854	0.0228147	0.000611891	0.00145976	0.0125232	0.00586954	0.00417457	0.00636665	0.0011375	0.00534719	ug/g
POS3347	PA(34:0e)+Na	PA(34:0e)+Na	PA	Glycerophospholipid	(34:0e)	(34:0e)				C37 H75 O7 N0 P1 Na1	12.5808	685.514	0.0316937	0.182648	0.233933	0.15048	0.135449	0.160533	0.146957	0.0784899	0.142798	0.139245	ug/g
POS3550	PA(43:4e)+Na	PA(43:4e)+Na	PA	Glycerophospholipid	(43:4e)	(43:4e)				C46 H85 O7 N0 P1 Na1	12.6759	803.593	0.0115825	21.7069	30.2789	19.1131	25.755	25.667	26.4898	31.7967	27.7127	30.0634	ug/g
POS3518	PA(20:1_18:1)+NH4	PA(38:2)+NH4	PA	Glycerophospholipid	(20:1_18:1)	(20:1)	(18:1)			C41 H81 O8 N1 P1	12.6824	746.569	0.218185	0.0796323	0.19397	0.0611753	0.0667318	0.0752269	0.103255	0.0906552	0.189638	0.162569	ug/g
POS3505	PA(37:0e)+Na	PA(37:0e)+Na	PA	Glycerophospholipid	(37:0e)	(37:0e)				C40 H81 O7 N0 P1 Na1	12.8134	727.561	0.0628412	0.00695261	0.00809677	0.00305429	0.00304243	0.00623512	0.0452546	0.00549006	0.00124859	0.0722575	ug/g
POS3336	PA(33:2)+Na	PA(33:2)+Na	PA	Glycerophospholipid	(33:2)	(33:2)				C36 H67 O8 N0 P1 Na1	12.889	681.447	0.10984	0.107546	0.128375	0.0723575	0.0931225	0.098363	0.100158	0.0673394	0.0520404	0.057383	ug/g
POS3545	PA(24:1_18:2)+NH4	PA(42:3)+NH4	PA	Glycerophospholipid	(24:1_18:2)	(24:1)	(18:2)			C45 H87 O8 N1 P1	12.9216	800.616	0.865397	0.211101	0.272822	0.140417	0.499478	0.475314	0.45024	0.391419	0.412483	0.623713	ug/g
POS3480	PA(36:4)+Na	PA(36:4)+Na	PA	Glycerophospholipid	(36:4)	(36:4)				C39 H69 O8 N0 P1 Na1	12.9472	719.462	0.327272	0.0268757	0.0493051	0.112995	0.219171	0.104809	0.0694177	0.0514043	0.0174141	0.0872474	ug/g
POS3523	PA(38:5)+H	PA(38:5)+H	PA	Glycerophospholipid	(38:5)	(38:5)				C41 H72 O8 N0 P1	13	723.496	0.00779363	0.0319692	0.097978	0.105848	0.0718425	0.0642026	0.130994	0.0316141	0.0298307	0.0485823	ug/g
POS3496	PA(36:5)+Na	PA(36:5)+Na	PA	Glycerophospholipid	(36:5)	(36:5)				C39 H67 O8 N0 P1 Na1	13.0171	717.447	0.611161	0.242966	0.324301	1.75282	0.143319	1.41297	0.160833	0.115663	0.100859	0.133215	ug/g
NEG1331	PA(20:1_18:2)-H	PA(38:3)-H	PA	Glycerophospholipid	(20:1_18:2)	(20:1)	(18:2)			C41 H74 O8 N0 P1	13.111	725.513	0.118961	0.0239181	0.185817	0.08695	0.0403485	0.122899	0.0901871	0.037496	0.0293204	0.0437694	ug/g
POS3529	PA(39:1e)+Na	PA(39:1e)+Na	PA	Glycerophospholipid	(39:1e)	(39:1e)				C42 H83 O7 N0 P1 Na1	13.1386	753.577	0.00022403	0.0075523	0.217144	0.124168	0.132727	0.0727458	0.0740853	0.127734	0.112254	0.125059	ug/g
NEG1386	PA(24:1_18:2)-H	PA(42:3)-H	PA	Glycerophospholipid	(24:1_18:2)	(24:1)	(18:2)			C45 H82 O8 N0 P1	13.2895	781.575	0.450257	0.177187	0.121946	0.13059	0.112535	0.026048	0.115111	0.0328175	0.0434837	0.0221998	ug/g
NEG1252	PA(18:1_18:2)-H	PA(36:3)-H	PA	Glycerophospholipid	(18:1_18:2)	(18:1)	(18:2)			C39 H70 O8 N0 P1	13.301	697.481	0.0623708	0.154783	0.0138114	0.154097	0.158705	0.119796	0.253766	0.0667765	0.0695847	0.182951	ug/g
POS3481	PA(36:4)+Na	PA(36:4)+Na	PA	Glycerophospholipid	(36:4)	(36:4)				C39 H69 O8 N0 P1 Na1	13.366	719.462	0.0353225	0.43753	0.60897	0.364637	0.258475	0.297128	0.230619	0.231272	0.246988	0.302024	ug/g
POS3508	PA(37:1e)+Na	PA(37:1e)+Na	PA	Glycerophospholipid	(37:1e)	(37:1e)				C40 H79 O7 N0 P1 Na1	13.424	725.546	0.0135039	0.0256201	0.0420833	0.0234448	0.0439842	0.039431	0.0421599	0.0484634	0.0469863	0.0512589	ug/g
POS3530	PA(39:3e)+Na	PA(39:3e)+Na	PA	Glycerophospholipid	(39:3e)	(39:3e)				C42 H79 O7 N0 P1 Na1	13.4282	749.546	0.00686705	0.138658	0.187365	0.120125	0.113525	0.102917	0.108663	0.148269	0.135654	0.125577	ug/g
NEG1415	PA(44:2)-H	PA(44:2)-H	PA	Glycerophospholipid	(44:2)	(44:2)				C47 H88 O8 N0 P1	13.5775	811.622	0.00498897	0.19064	0.186	0.123398	0.273466	0.286704	0.304525	0.051607	0.0797779	0.0656887	ug/g
POS3549	PA(43:3e)+Na	PA(43:3e)+Na	PA	Glycerophospholipid	(43:3e)	(43:3e)				C46 H87 O7 N0 P1 Na1	13.6906	805.608	0.0276659	0.155266	0.198	0.127332	0.210853	0.232259	0.212507	0.242189	0.258844	0.23622	ug/g
NEG1253	PA(18:1_18:2)-H	PA(36:3)-H	PA	Glycerophospholipid	(18:1_18:2)	(18:1)	(18:2)			C39 H70 O8 N0 P1	13.7714	697.481	0.149853	0.0619347	0.0325874	0.0575033	0.0739104	0.0501562	0.10615	0.0605904	0.0375437	0.101459	ug/g
POS3482	PA(36:4)+Na	PA(36:4)+Na	PA	Glycerophospholipid	(36:4)	(36:4)				C39 H69 O8 N0 P1 Na1	13.772	719.462	0.131257	0.0920676	0.117557	0.0532712	0.0542923	0.103292	0.180635	0.0770297	0.0484009	0.108612	ug/g
NEG1429	PA(45:4)-H	PA(45:4)-H	PA	Glycerophospholipid	(45:4)	(45:4)				C48 H86 O8 N0 P1	13.824	821.607	0.030212	0.0678682	0.0533321	0.0645208	0.140566	0.101911	0.114084	0.113749	0.0982563	0.0865096	ug/g
POS3497	PA(36:5)+Na	PA(36:5)+Na	PA	Glycerophospholipid	(36:5)	(36:5)				C39 H67 O8 N0 P1 Na1	13.839	717.447	0.437938	0.0126134	0.0136716	0.0288127	0.0339786	0.049434	0.042633	0.0173777	0.0116744	0.0462872	ug/g
NEG1388	PA(24:1_18:2)-H	PA(42:3)-H	PA	Glycerophospholipid	(24:1_18:2)	(24:1)	(18:2)			C45 H82 O8 N0 P1	13.8853	781.575	0.0915361	0.0529354	0.0787282	0.0432369	0.0192288	0.00813605	0.0295784	0.0412251	0.0833403	0.0128939	ug/g
NEG1323	PA(38:2)-H	PA(38:2)-H	PA	Glycerophospholipid	(38:2)	(38:2)				C41 H76 O8 N0 P1	14.147	727.528	0.0557042	0.147171	0.198004	0.106158	0.112677	0.104415	0.0285612	0.0533866	0.087346	0.0329624	ug/g
POS3424	PA(35:1e)+H	PA(35:1e)+H	PA	Glycerophospholipid	(35:1e)	(35:1e)				C38 H76 O7 N0 P1	14.605	675.532	0.040589	0.0587315	0.0756313	0.0518775	0.148417	0.144728	0.138322	0.0804609	0.0791233	0.0883992	ug/g
POS3527	PA(39:0e)+NH4	PA(39:0e)+NH4	PA	Glycerophospholipid	(39:0e)	(39:0e)				C42 H89 O7 N1 P1	14.689	750.637	0.0641314	0.878497	1.19587	0.719984	1.5158	1.51816	1.48179	1.51806	1.52971	1.46612	ug/g
NEG1427	PA(26:1_18:2)-H	PA(44:3)-H	PA	Glycerophospholipid	(26:1_18:2)	(26:1)	(18:2)			C47 H86 O8 N0 P1	14.735	809.607	0.0400458	0.139908	0.118443	0.129222	0.304982	0.314588	0.31096	0.265201	0.287188	0.284207	ug/g
NEG1430	PA(47:4)-H	PA(47:4)-H	PA	Glycerophospholipid	(47:4)	(47:4)				C50 H90 O8 N0 P1	14.745	849.638	0.0227232	0.611574	0.631771	0.573921	0.504788	0.624162	0.6249	0.554751	0.544796	0.553891	ug/g
NEG1298	PA(18:3_18:2)-H	PA(36:5)-H	PA	Glycerophospholipid	(18:3_18:2)	(18:3)	(18:2)			C39 H66 O8 N0 P1	14.81	693.45	0.179402	0.0930885	0.07511	0.0365213	0.00847671	0.0178415	0.21208	0.134565	0.0900179	0.0763537	ug/g
NEG1434	PA(52:2)-H	PA(52:2)-H	PA	Glycerophospholipid	(52:2)	(52:2)				C55 H104 O8 N0 P1	14.9176	923.747	0.00543085	0.189406	0.200768	0.199023	0.304019	0.285585	0.303483	0.405597	0.404442	0.424916	ug/g
NEG1428	PA(20:1e_24:2)-H	PA(44:3e)-H	PA	Glycerophospholipid	(20:1e_24:2)	(20:1e)	(24:2)			C47 H88 O7 N0 P1	15.2587	795.627	0.0109316	1.59079	1.6775	1.63317	5.67414	5.84889	6.00311	4.77846	4.51387	5.02634	ug/g
[truncated: 1,757 more rows]

## Sheet: Table S2
Table S2. Gene abbreviations list.
[truncated: 27 more rows]

[truncated: 1 more sheets: Table S3]
